# Supplementary material for: Photoredox Cross-Dehydrogenative Coupling of N-Aryl Glycines Mediated by Mesoporous Graphitic Carbon Nitride: An Environmentally Friendly Approach to the Synthesis of Non-Proteinogenic α-Amino Acids (NPAAs) Decorated with Indoles
Source: J Org Chem. 2022 May 27;87(12):7826–37. doi: 10.1021/acs.joc.2c00474 (PMC9207928; doi:10.1021/acs.joc.2c00474)
Supplement: Supplementary file 2 — jo2c00474_si_002.zip [file jo2c00474_si_002.zip]

Archive with 417 entries (316 files):
- FID for publication_revised/
- FID for publication_revised/spectra paper/
- FID for publication_revised/spectra paper/by-products/
- FID for publication_revised/spectra paper/by-products/4/
- FID for publication_revised/spectra paper/by-products/4/13C - 4/
- FID for publication_revised/spectra paper/by-products/4/13C - 4/fid
- FID for publication_revised/spectra paper/by-products/4/13C - 4/log
- FID for publication_revised/spectra paper/by-products/4/13C - 4/procpar
- FID for publication_revised/spectra paper/by-products/4/13C - 4/text
- FID for publication_revised/spectra paper/by-products/4/1H - 4/
- FID for publication_revised/spectra paper/by-products/4/1H - 4/fid
- FID for publication_revised/spectra paper/by-products/4/1H - 4/log
- FID for publication_revised/spectra paper/by-products/4/1H - 4/ok.mnova
- FID for publication_revised/spectra paper/by-products/4/1H - 4/procpar
- FID for publication_revised/spectra paper/by-products/4/1H - 4/text
- FID for publication_revised/spectra paper/by-products/5/
- FID for publication_revised/spectra paper/by-products/5/13C - 5/
- FID for publication_revised/spectra paper/by-products/5/13C - 5/fid
- FID for publication_revised/spectra paper/by-products/5/13C - 5/log
- FID for publication_revised/spectra paper/by-products/5/13C - 5/procpar
- FID for publication_revised/spectra paper/by-products/5/13C - 5/text
- FID for publication_revised/spectra paper/by-products/5/1H - 5/
- FID for publication_revised/spectra paper/by-products/5/1H - 5/fid
- FID for publication_revised/spectra paper/by-products/5/1H - 5/log
- FID for publication_revised/spectra paper/by-products/5/1H - 5/ok.mnova
- FID for publication_revised/spectra paper/by-products/5/1H - 5/procpar
- FID for publication_revised/spectra paper/by-products/5/1H - 5/text
- FID for publication_revised/spectra paper/by-products/6/
- FID for publication_revised/spectra paper/by-products/6/13C - 6/
- FID for publication_revised/spectra paper/by-products/6/13C - 6/fid
- FID for publication_revised/spectra paper/by-products/6/13C - 6/log
- FID for publication_revised/spectra paper/by-products/6/13C - 6/ok.mnova
- FID for publication_revised/spectra paper/by-products/6/13C - 6/procpar
- FID for publication_revised/spectra paper/by-products/6/13C - 6/text
- FID for publication_revised/spectra paper/by-products/6/1H - 6/
- FID for publication_revised/spectra paper/by-products/6/1H - 6/fid
- FID for publication_revised/spectra paper/by-products/6/1H - 6/log
- FID for publication_revised/spectra paper/by-products/6/1H - 6/ok.mnova
- FID for publication_revised/spectra paper/by-products/6/1H - 6/procpar
- FID for publication_revised/spectra paper/by-products/6/1H - 6/text
- FID for publication_revised/spectra paper/indole/
- FID for publication_revised/spectra paper/indole/2j/
- FID for publication_revised/spectra paper/indole/2j/13C - 2j/
- FID for publication_revised/spectra paper/indole/2j/13C - 2j/fid
- FID for publication_revised/spectra paper/indole/2j/13C - 2j/log
- FID for publication_revised/spectra paper/indole/2j/13C - 2j/ok.mnova
- FID for publication_revised/spectra paper/indole/2j/13C - 2j/procpar
- FID for publication_revised/spectra paper/indole/2j/13C - 2j/text
- FID for publication_revised/spectra paper/indole/2j/1H - 2j/
- FID for publication_revised/spectra paper/indole/2j/1H - 2j/fid
- FID for publication_revised/spectra paper/indole/2j/1H - 2j/log
- FID for publication_revised/spectra paper/indole/2j/1H - 2j/ok.mnova
- FID for publication_revised/spectra paper/indole/2j/1H - 2j/procpar
- FID for publication_revised/spectra paper/indole/2j/1H - 2j/text
- FID for publication_revised/spectra paper/Ph-Glycine/
- FID for publication_revised/spectra paper/Ph-Glycine/1a/
- FID for publication_revised/spectra paper/Ph-Glycine/1a/13C- 1a/
- FID for publication_revised/spectra paper/Ph-Glycine/1a/13C- 1a/fid
- FID for publication_revised/spectra paper/Ph-Glycine/1a/13C- 1a/log
- FID for publication_revised/spectra paper/Ph-Glycine/1a/13C- 1a/procpar
- FID for publication_revised/spectra paper/Ph-Glycine/1a/13C- 1a/text
- FID for publication_revised/spectra paper/Ph-Glycine/1a/1H - 1a/
- FID for publication_revised/spectra paper/Ph-Glycine/1a/1H - 1a/fid
- FID for publication_revised/spectra paper/Ph-Glycine/1a/1H - 1a/fid ok.mnova
- FID for publication_revised/spectra paper/Ph-Glycine/1a/1H - 1a/log
- FID for publication_revised/spectra paper/Ph-Glycine/1a/1H - 1a/procpar
- FID for publication_revised/spectra paper/Ph-Glycine/1a/1H - 1a/text
- FID for publication_revised/spectra paper/Ph-Glycine/1b/
- FID for publication_revised/spectra paper/Ph-Glycine/1b/13C - 1b/
- FID for publication_revised/spectra paper/Ph-Glycine/1b/13C - 1b/fid
- FID for publication_revised/spectra paper/Ph-Glycine/1b/13C - 1b/log
- FID for publication_revised/spectra paper/Ph-Glycine/1b/13C - 1b/ok.mnova
- FID for publication_revised/spectra paper/Ph-Glycine/1b/13C - 1b/procpar
- FID for publication_revised/spectra paper/Ph-Glycine/1b/13C - 1b/text
- FID for publication_revised/spectra paper/Ph-Glycine/1b/1H - 1b/
- FID for publication_revised/spectra paper/Ph-Glycine/1b/1H - 1b/fid
- FID for publication_revised/spectra paper/Ph-Glycine/1b/1H - 1b/fid ok.mnova
- FID for publication_revised/spectra paper/Ph-Glycine/1b/1H - 1b/log
- FID for publication_revised/spectra paper/Ph-Glycine/1b/1H - 1b/procpar
- FID for publication_revised/spectra paper/Ph-Glycine/1b/1H - 1b/text
- FID for publication_revised/spectra paper/Ph-Glycine/1c/
- FID for publication_revised/spectra paper/Ph-Glycine/1c/13C - 1c/
- FID for publication_revised/spectra paper/Ph-Glycine/1c/13C - 1c/fid
- FID for publication_revised/spectra paper/Ph-Glycine/1c/13C - 1c/log
- FID for publication_revised/spectra paper/Ph-Glycine/1c/13C - 1c/ok.mnova
- FID for publication_revised/spectra paper/Ph-Glycine/1c/13C - 1c/procpar
- FID for publication_revised/spectra paper/Ph-Glycine/1c/13C - 1c/text
- FID for publication_revised/spectra paper/Ph-Glycine/1c/1H - 1c/
- FID for publication_revised/spectra paper/Ph-Glycine/1c/1H - 1c/fid
- FID for publication_revised/spectra paper/Ph-Glycine/1c/1H - 1c/log
- FID for publication_revised/spectra paper/Ph-Glycine/1c/1H - 1c/ok.mnova
- FID for publication_revised/spectra paper/Ph-Glycine/1c/1H - 1c/procpar
- FID for publication_revised/spectra paper/Ph-Glycine/1c/1H - 1c/text
- FID for publication_revised/spectra paper/Ph-Glycine/1d/
- FID for publication_revised/spectra paper/Ph-Glycine/1d/13C - 1d/
- FID for publication_revised/spectra paper/Ph-Glycine/1d/13C - 1d/fid
- FID for publication_revised/spectra paper/Ph-Glycine/1d/13C - 1d/log
- FID for publication_revised/spectra paper/Ph-Glycine/1d/13C - 1d/ok.mnova
- FID for publication_revised/spectra paper/Ph-Glycine/1d/13C - 1d/procpar
- FID for publication_revised/spectra paper/Ph-Glycine/1d/13C - 1d/text
- FID for publication_revised/spectra paper/Ph-Glycine/1d/19F - 1d/
- FID for publication_revised/spectra paper/Ph-Glycine/1d/19F - 1d/fid
- FID for publication_revised/spectra paper/Ph-Glycine/1d/19F - 1d/log
- FID for publication_revised/spectra paper/Ph-Glycine/1d/19F - 1d/procpar
- FID for publication_revised/spectra paper/Ph-Glycine/1d/19F - 1d/text
- FID for publication_revised/spectra paper/Ph-Glycine/1d/1H - 1d/
- FID for publication_revised/spectra paper/Ph-Glycine/1d/1H - 1d/fid
- FID for publication_revised/spectra paper/Ph-Glycine/1d/1H - 1d/fid ok.mnova
- FID for publication_revised/spectra paper/Ph-Glycine/1d/1H - 1d/log
- FID for publication_revised/spectra paper/Ph-Glycine/1d/1H - 1d/procpar
- FID for publication_revised/spectra paper/Ph-Glycine/1d/1H - 1d/text
- FID for publication_revised/spectra paper/Ph-Glycine/1e/
- FID for publication_revised/spectra paper/Ph-Glycine/1e/13C - 1e/
- FID for publication_revised/spectra paper/Ph-Glycine/1e/13C - 1e/fid
- FID for publication_revised/spectra paper/Ph-Glycine/1e/13C - 1e/log
- FID for publication_revised/spectra paper/Ph-Glycine/1e/13C - 1e/ok.mnova
- FID for publication_revised/spectra paper/Ph-Glycine/1e/13C - 1e/procpar
- FID for publication_revised/spectra paper/Ph-Glycine/1e/13C - 1e/text
- FID for publication_revised/spectra paper/Ph-Glycine/1e/1H - 1e/
- FID for publication_revised/spectra paper/Ph-Glycine/1e/1H - 1e/fid
- FID for publication_revised/spectra paper/Ph-Glycine/1e/1H - 1e/log
- FID for publication_revised/spectra paper/Ph-Glycine/1e/1H - 1e/ok.mnova
- FID for publication_revised/spectra paper/Ph-Glycine/1e/1H - 1e/procpar
- FID for publication_revised/spectra paper/Ph-Glycine/1e/1H - 1e/text
- FID for publication_revised/spectra paper/Ph-Glycine/1f/
- FID for publication_revised/spectra paper/Ph-Glycine/1f/13C - 1f/
- FID for publication_revised/spectra paper/Ph-Glycine/1f/13C - 1f/fid
- FID for publication_revised/spectra paper/Ph-Glycine/1f/13C - 1f/log
- FID for publication_revised/spectra paper/Ph-Glycine/1f/13C - 1f/ok.mnova
- FID for publication_revised/spectra paper/Ph-Glycine/1f/13C - 1f/procpar
- FID for publication_revised/spectra paper/Ph-Glycine/1f/13C - 1f/text
- FID for publication_revised/spectra paper/Ph-Glycine/1f/1H - 1f/
- FID for publication_revised/spectra paper/Ph-Glycine/1f/1H - 1f/fid
- FID for publication_revised/spectra paper/Ph-Glycine/1f/1H - 1f/fid ok.mnova
- FID for publication_revised/spectra paper/Ph-Glycine/1f/1H - 1f/log
- FID for publication_revised/spectra paper/Ph-Glycine/1f/1H - 1f/procpar
- FID for publication_revised/spectra paper/Ph-Glycine/1f/1H - 1f/text
- FID for publication_revised/spectra paper/Ph-Glycine/1g/
- FID for publication_revised/spectra paper/Ph-Glycine/1g/13C - 1g/
- FID for publication_revised/spectra paper/Ph-Glycine/1g/13C - 1g/fid
- FID for publication_revised/spectra paper/Ph-Glycine/1g/13C - 1g/log
- FID for publication_revised/spectra paper/Ph-Glycine/1g/13C - 1g/ok.mnova
- FID for publication_revised/spectra paper/Ph-Glycine/1g/13C - 1g/procpar
- FID for publication_revised/spectra paper/Ph-Glycine/1g/13C - 1g/text
- FID for publication_revised/spectra paper/Ph-Glycine/1g/1H - 1g/
- FID for publication_revised/spectra paper/Ph-Glycine/1g/1H - 1g/fid
- FID for publication_revised/spectra paper/Ph-Glycine/1g/1H - 1g/fid ok.mnova
- FID for publication_revised/spectra paper/Ph-Glycine/1g/1H - 1g/log
- FID for publication_revised/spectra paper/Ph-Glycine/1g/1H - 1g/procpar
- FID for publication_revised/spectra paper/Ph-Glycine/1g/1H - 1g/text
- FID for publication_revised/spectra paper/Ph-Glycine/1h/
- FID for publication_revised/spectra paper/Ph-Glycine/1h/13C - 1h/
- FID for publication_revised/spectra paper/Ph-Glycine/1h/13C - 1h/fid
- FID for publication_revised/spectra paper/Ph-Glycine/1h/13C - 1h/log
- FID for publication_revised/spectra paper/Ph-Glycine/1h/13C - 1h/procpar
- FID for publication_revised/spectra paper/Ph-Glycine/1h/13C - 1h/text
- FID for publication_revised/spectra paper/Ph-Glycine/1h/1H - 1h/
- FID for publication_revised/spectra paper/Ph-Glycine/1h/1H - 1h/fid
- FID for publication_revised/spectra paper/Ph-Glycine/1h/1H - 1h/fid ok.mnova
- FID for publication_revised/spectra paper/Ph-Glycine/1h/1H - 1h/log
- FID for publication_revised/spectra paper/Ph-Glycine/1h/1H - 1h/procpar
- FID for publication_revised/spectra paper/Ph-Glycine/1h/1H - 1h/text
- FID for publication_revised/spectra paper/Ph-Glycine/1i/
- FID for publication_revised/spectra paper/Ph-Glycine/1i/13C - 1i/
- FID for publication_revised/spectra paper/Ph-Glycine/1i/13C - 1i/fid
- FID for publication_revised/spectra paper/Ph-Glycine/1i/13C - 1i/log
- FID for publication_revised/spectra paper/Ph-Glycine/1i/13C - 1i/ok.mnova
- FID for publication_revised/spectra paper/Ph-Glycine/1i/13C - 1i/procpar
- FID for publication_revised/spectra paper/Ph-Glycine/1i/13C - 1i/text
- FID for publication_revised/spectra paper/Ph-Glycine/1i/19F - 1i/
- FID for publication_revised/spectra paper/Ph-Glycine/1i/19F - 1i/fid
- FID for publication_revised/spectra paper/Ph-Glycine/1i/19F - 1i/log
- FID for publication_revised/spectra paper/Ph-Glycine/1i/19F - 1i/procpar
- FID for publication_revised/spectra paper/Ph-Glycine/1i/19F - 1i/text
- FID for publication_revised/spectra paper/Ph-Glycine/1i/1H - 1i/
- FID for publication_revised/spectra paper/Ph-Glycine/1i/1H - 1i/fid
- FID for publication_revised/spectra paper/Ph-Glycine/1i/1H - 1i/fid ok.mnova
- FID for publication_revised/spectra paper/Ph-Glycine/1i/1H - 1i/log
- FID for publication_revised/spectra paper/Ph-Glycine/1i/1H - 1i/procpar
- FID for publication_revised/spectra paper/Ph-Glycine/1i/1H - 1i/text
- FID for publication_revised/spectra paper/Ph-Glycine/1j/
- FID for publication_revised/spectra paper/Ph-Glycine/1j/13C - 1j/
- FID for publication_revised/spectra paper/Ph-Glycine/1j/13C - 1j/fid
- FID for publication_revised/spectra paper/Ph-Glycine/1j/13C - 1j/log
- FID for publication_revised/spectra paper/Ph-Glycine/1j/13C - 1j/ok.mnova
- FID for publication_revised/spectra paper/Ph-Glycine/1j/13C - 1j/procpar
- FID for publication_revised/spectra paper/Ph-Glycine/1j/13C - 1j/text
- FID for publication_revised/spectra paper/Ph-Glycine/1j/1H - 1j/
- FID for publication_revised/spectra paper/Ph-Glycine/1j/1H - 1j/fid
- FID for publication_revised/spectra paper/Ph-Glycine/1j/1H - 1j/log
- FID for publication_revised/spectra paper/Ph-Glycine/1j/1H - 1j/ok.mnova
- FID for publication_revised/spectra paper/Ph-Glycine/1j/1H - 1j/procpar
- FID for publication_revised/spectra paper/Ph-Glycine/1j/1H - 1j/text
- FID for publication_revised/spectra paper/scope/
- FID for publication_revised/spectra paper/scope/3aa/
- FID for publication_revised/spectra paper/scope/3aa/13C - 3aa/
- FID for publication_revised/spectra paper/scope/3aa/13C - 3aa/fid
- FID for publication_revised/spectra paper/scope/3aa/13C - 3aa/log
- FID for publication_revised/spectra paper/scope/3aa/13C - 3aa/ok.mnova
- FID for publication_revised/spectra paper/scope/3aa/13C - 3aa/procpar
- FID for publication_revised/spectra paper/scope/3aa/13C - 3aa/text
- FID for publication_revised/spectra paper/scope/3aa/1H - 3aa/
- FID for publication_revised/spectra paper/scope/3aa/1H - 3aa/fid
- FID for publication_revised/spectra paper/scope/3aa/1H - 3aa/log
- FID for publication_revised/spectra paper/scope/3aa/1H - 3aa/procpar
- FID for publication_revised/spectra paper/scope/3aa/1H - 3aa/text
- FID for publication_revised/spectra paper/scope/3ab/
- FID for publication_revised/spectra paper/scope/3ab/13C - 3ab/
- FID for publication_revised/spectra paper/scope/3ab/13C - 3ab/fid
- FID for publication_revised/spectra paper/scope/3ab/13C - 3ab/log
- FID for publication_revised/spectra paper/scope/3ab/13C - 3ab/ok.mnova
- FID for publication_revised/spectra paper/scope/3ab/13C - 3ab/procpar
- FID for publication_revised/spectra paper/scope/3ab/13C - 3ab/text
- FID for publication_revised/spectra paper/scope/3ab/1H - 3ab/
- FID for publication_revised/spectra paper/scope/3ab/1H - 3ab/fid
- FID for publication_revised/spectra paper/scope/3ab/1H - 3ab/log
- FID for publication_revised/spectra paper/scope/3ab/1H - 3ab/ok.mnova
- FID for publication_revised/spectra paper/scope/3ab/1H - 3ab/procpar
- FID for publication_revised/spectra paper/scope/3ab/1H - 3ab/text
- FID for publication_revised/spectra paper/scope/3ac/
- FID for publication_revised/spectra paper/scope/3ac/13C - 3ac/
- FID for publication_revised/spectra paper/scope/3ac/13C - 3ac/fid
- FID for publication_revised/spectra paper/scope/3ac/13C - 3ac/log
- FID for publication_revised/spectra paper/scope/3ac/13C - 3ac/ok.mnova
- FID for publication_revised/spectra paper/scope/3ac/13C - 3ac/procpar
- FID for publication_revised/spectra paper/scope/3ac/13C - 3ac/text
- FID for publication_revised/spectra paper/scope/3ac/1H - 3ac/
- FID for publication_revised/spectra paper/scope/3ac/1H - 3ac/fid
- FID for publication_revised/spectra paper/scope/3ac/1H - 3ac/log
- FID for publication_revised/spectra paper/scope/3ac/1H - 3ac/ok.mnova
- FID for publication_revised/spectra paper/scope/3ac/1H - 3ac/procpar
- FID for publication_revised/spectra paper/scope/3ac/1H - 3ac/text
- FID for publication_revised/spectra paper/scope/3ad/
- FID for publication_revised/spectra paper/scope/3ad/13C - 3ad/
- FID for publication_revised/spectra paper/scope/3ad/13C - 3ad/fid
- FID for publication_revised/spectra paper/scope/3ad/13C - 3ad/log
- FID for publication_revised/spectra paper/scope/3ad/13C - 3ad/procpar
- FID for publication_revised/spectra paper/scope/3ad/13C - 3ad/text
- FID for publication_revised/spectra paper/scope/3ad/1H - 3ad/
- FID for publication_revised/spectra paper/scope/3ad/1H - 3ad/fid
- FID for publication_revised/spectra paper/scope/3ad/1H - 3ad/log
- FID for publication_revised/spectra paper/scope/3ad/1H - 3ad/ok.mnova
- FID for publication_revised/spectra paper/scope/3ad/1H - 3ad/procpar
- FID for publication_revised/spectra paper/scope/3ad/1H - 3ad/text
- FID for publication_revised/spectra paper/scope/3ae/
- FID for publication_revised/spectra paper/scope/3ae/13C - 3ae/
- FID for publication_revised/spectra paper/scope/3ae/13C - 3ae/fid
- FID for publication_revised/spectra paper/scope/3ae/13C - 3ae/log
- FID for publication_revised/spectra paper/scope/3ae/13C - 3ae/ok.mnova
- FID for publication_revised/spectra paper/scope/3ae/13C - 3ae/procpar
- FID for publication_revised/spectra paper/scope/3ae/13C - 3ae/text
- FID for publication_revised/spectra paper/scope/3ae/19F - 3ae/
- FID for publication_revised/spectra paper/scope/3ae/19F - 3ae/fid
- FID for publication_revised/spectra paper/scope/3ae/19F - 3ae/log
- FID for publication_revised/spectra paper/scope/3ae/19F - 3ae/ok.mnova
- FID for publication_revised/spectra paper/scope/3ae/19F - 3ae/procpar
- FID for publication_revised/spectra paper/scope/3ae/19F - 3ae/text
- FID for publication_revised/spectra paper/scope/3ae/1H - 3ae/
- FID for publication_revised/spectra paper/scope/3ae/1H - 3ae/fid
- FID for publication_revised/spectra paper/scope/3ae/1H - 3ae/log
- FID for publication_revised/spectra paper/scope/3ae/1H - 3ae/ok.mnova
- FID for publication_revised/spectra paper/scope/3ae/1H - 3ae/procpar
- FID for publication_revised/spectra paper/scope/3ae/1H - 3ae/text
- FID for publication_revised/spectra paper/scope/3af/
- FID for publication_revised/spectra paper/scope/3af/13C - 3af/
- FID for publication_revised/spectra paper/scope/3af/13C - 3af/fid
- FID for publication_revised/spectra paper/scope/3af/13C - 3af/log
- FID for publication_revised/spectra paper/scope/3af/13C - 3af/ok.mnova
- FID for publication_revised/spectra paper/scope/3af/13C - 3af/procpar
- FID for publication_revised/spectra paper/scope/3af/13C - 3af/text
- FID for publication_revised/spectra paper/scope/3af/1H - 3af/
- FID for publication_revised/spectra paper/scope/3af/1H - 3af/fid
- FID for publication_revised/spectra paper/scope/3af/1H - 3af/log
- FID for publication_revised/spectra paper/scope/3af/1H - 3af/ok.mnova
- FID for publication_revised/spectra paper/scope/3af/1H - 3af/procpar
- FID for publication_revised/spectra paper/scope/3af/1H - 3af/text
- FID for publication_revised/spectra paper/scope/3ag/
- FID for publication_revised/spectra paper/scope/3ag/13C - 3ag/
- FID for publication_revised/spectra paper/scope/3ag/13C - 3ag/fid
- FID for publication_revised/spectra paper/scope/3ag/13C - 3ag/log
- FID for publication_revised/spectra paper/scope/3ag/13C - 3ag/ok.mnova
- FID for publication_revised/spectra paper/scope/3ag/13C - 3ag/procpar
- FID for publication_revised/spectra paper/scope/3ag/13C - 3ag/text
- FID for publication_revised/spectra paper/scope/3ag/1H - 3ag/
- FID for publication_revised/spectra paper/scope/3ag/1H - 3ag/fid
- FID for publication_revised/spectra paper/scope/3ag/1H - 3ag/log
- FID for publication_revised/spectra paper/scope/3ag/1H - 3ag/ok.mnova
- FID for publication_revised/spectra paper/scope/3ag/1H - 3ag/procpar
- FID for publication_revised/spectra paper/scope/3ag/1H - 3ag/text
- FID for publication_revised/spectra paper/scope/3ah/
- FID for publication_revised/spectra paper/scope/3ah/13C - 3ah/
- FID for publication_revised/spectra paper/scope/3ah/13C - 3ah/fid
- FID for publication_revised/spectra paper/scope/3ah/13C - 3ah/log
- FID for publication_revised/spectra paper/scope/3ah/13C - 3ah/ok.mnova
- FID for publication_revised/spectra paper/scope/3ah/13C - 3ah/procpar
- FID for publication_revised/spectra paper/scope/3ah/13C - 3ah/text
- FID for publication_revised/spectra paper/scope/3ah/1H - 3ah/
- FID for publication_revised/spectra paper/scope/3ah/1H - 3ah/fid
- FID for publication_revised/spectra paper/scope/3ah/1H - 3ah/log
- FID for publication_revised/spectra paper/scope/3ah/1H - 3ah/ok.mnova
[truncated: 117 more entries]
