# Supplementary material for: Photoredox Cross-Dehydrogenative Coupling of N-Aryl Glycines Mediated by Mesoporous Graphitic Carbon Nitride: An Environmentally Friendly Approach to the Synthesis of Non-Proteinogenic α-Amino Acids (NPAAs) Decorated with Indoles
Source: J Org Chem. 2022 May 27;87(12):7826–37. doi: 10.1021/acs.joc.2c00474 (PMC9207928; doi:10.1021/acs.joc.2c00474)
Supplement: Supplementary file 2 — jo2c00474_si_002.zip [file jo2c00474_si_002.zip › FID for publication_revised/spectra paper/by-products/4/13C - 4/log]

Tue Mar 16 07:52:17 2021: Experiment started
Tue Mar 16 07:52:40 2021: BS 1 completed
Tue Mar 16 07:53:03 2021: BS 2 completed
Tue Mar 16 07:53:25 2021: BS 3 completed
Tue Mar 16 07:53:48 2021: BS 4 completed
Tue Mar 16 07:54:10 2021: BS 5 completed
Tue Mar 16 07:54:33 2021: BS 6 completed
Tue Mar 16 07:54:55 2021: BS 7 completed
Tue Mar 16 07:55:18 2021: BS 8 completed
Tue Mar 16 07:55:40 2021: BS 9 completed
Tue Mar 16 07:56:03 2021: BS 10 completed
Tue Mar 16 07:56:25 2021: BS 11 completed
Tue Mar 16 07:56:47 2021: BS 12 completed
Tue Mar 16 07:57:10 2021: BS 13 completed
Tue Mar 16 07:57:32 2021: BS 14 completed
Tue Mar 16 07:57:55 2021: BS 15 completed
Tue Mar 16 07:58:17 2021: BS 16 completed
Tue Mar 16 07:58:40 2021: BS 17 completed
Tue Mar 16 07:59:02 2021: BS 18 completed
Tue Mar 16 07:59:25 2021: BS 19 completed
Tue Mar 16 07:59:47 2021: BS 20 completed
Tue Mar 16 08:00:10 2021: BS 21 completed
Tue Mar 16 08:00:32 2021: BS 22 completed
Tue Mar 16 08:00:55 2021: BS 23 completed
Tue Mar 16 08:01:17 2021: BS 24 completed
Tue Mar 16 08:01:40 2021: BS 25 completed
Tue Mar 16 08:02:02 2021: BS 26 completed
Tue Mar 16 08:02:25 2021: BS 27 completed
Tue Mar 16 08:02:47 2021: BS 28 completed
Tue Mar 16 08:03:09 2021: BS 29 completed
Tue Mar 16 08:03:32 2021: BS 30 completed
Tue Mar 16 08:03:54 2021: BS 31 completed
Tue Mar 16 08:04:17 2021: BS 32 completed
Tue Mar 16 08:04:39 2021: BS 33 completed
Tue Mar 16 08:05:02 2021: BS 34 completed
Tue Mar 16 08:05:24 2021: BS 35 completed
Tue Mar 16 08:05:47 2021: BS 36 completed
Tue Mar 16 08:06:09 2021: BS 37 completed
Tue Mar 16 08:06:32 2021: BS 38 completed
Tue Mar 16 08:06:54 2021: BS 39 completed
Tue Mar 16 08:07:17 2021: BS 40 completed
Tue Mar 16 08:07:39 2021: BS 41 completed
Tue Mar 16 08:08:02 2021: BS 42 completed
Tue Mar 16 08:08:24 2021: BS 43 completed
Tue Mar 16 08:08:46 2021: BS 44 completed
Tue Mar 16 08:09:09 2021: BS 45 completed
Tue Mar 16 08:09:31 2021: BS 46 completed
Tue Mar 16 08:09:54 2021: BS 47 completed
Tue Mar 16 08:10:16 2021: BS 48 completed
Tue Mar 16 08:10:39 2021: BS 49 completed
Tue Mar 16 08:11:01 2021: BS 50 completed
Tue Mar 16 08:11:24 2021: BS 51 completed
Tue Mar 16 08:11:46 2021: BS 52 completed
Tue Mar 16 08:12:09 2021: BS 53 completed
Tue Mar 16 08:12:31 2021: BS 54 completed
Tue Mar 16 08:12:54 2021: BS 55 completed
Tue Mar 16 08:13:16 2021: BS 56 completed
Tue Mar 16 08:13:39 2021: BS 57 completed
Tue Mar 16 08:14:01 2021: BS 58 completed
Tue Mar 16 08:14:24 2021: BS 59 completed
Tue Mar 16 08:14:46 2021: BS 60 completed
Tue Mar 16 08:15:09 2021: BS 61 completed
Tue Mar 16 08:15:31 2021: BS 62 completed
Tue Mar 16 08:15:53 2021: BS 63 completed
Tue Mar 16 08:16:16 2021: BS 64 completed
Tue Mar 16 08:16:38 2021: BS 65 completed
Tue Mar 16 08:17:01 2021: BS 66 completed
Tue Mar 16 08:17:23 2021: BS 67 completed
Tue Mar 16 08:17:46 2021: BS 68 completed
Tue Mar 16 08:18:08 2021: BS 69 completed
Tue Mar 16 08:18:31 2021: BS 70 completed
Tue Mar 16 08:18:53 2021: BS 71 completed
Tue Mar 16 08:19:16 2021: BS 72 completed
Tue Mar 16 08:19:38 2021: BS 73 completed
Tue Mar 16 08:20:01 2021: BS 74 completed
Tue Mar 16 08:20:23 2021: BS 75 completed
Tue Mar 16 08:20:46 2021: BS 76 completed
Tue Mar 16 08:21:08 2021: BS 77 completed
Tue Mar 16 08:21:30 2021: BS 78 completed
Tue Mar 16 08:21:53 2021: BS 79 completed
Tue Mar 16 08:22:15 2021: BS 80 completed
Tue Mar 16 08:22:38 2021: BS 81 completed
Tue Mar 16 08:23:00 2021: BS 82 completed
Tue Mar 16 08:23:23 2021: BS 83 completed
Tue Mar 16 08:23:45 2021: BS 84 completed
Tue Mar 16 08:24:08 2021: BS 85 completed
Tue Mar 16 08:24:30 2021: BS 86 completed
Tue Mar 16 08:24:53 2021: BS 87 completed
Tue Mar 16 08:25:15 2021: BS 88 completed
Tue Mar 16 08:25:38 2021: BS 89 completed
Tue Mar 16 08:26:00 2021: BS 90 completed
Tue Mar 16 08:26:23 2021: BS 91 completed
Tue Mar 16 08:26:45 2021: BS 92 completed
Tue Mar 16 08:27:08 2021: BS 93 completed
Tue Mar 16 08:27:30 2021: BS 94 completed
Tue Mar 16 08:27:53 2021: BS 95 completed
Tue Mar 16 08:28:15 2021: BS 96 completed
Tue Mar 16 08:28:37 2021: BS 97 completed
Tue Mar 16 08:29:00 2021: BS 98 completed
Tue Mar 16 08:29:22 2021: BS 99 completed
Tue Mar 16 08:29:45 2021: BS 100 completed
Tue Mar 16 08:30:07 2021: BS 101 completed
Tue Mar 16 08:30:30 2021: BS 102 completed
Tue Mar 16 08:30:52 2021: BS 103 completed
Tue Mar 16 08:31:15 2021: BS 104 completed
Tue Mar 16 08:31:37 2021: BS 105 completed
Tue Mar 16 08:32:00 2021: BS 106 completed
Tue Mar 16 08:32:22 2021: BS 107 completed
Tue Mar 16 08:32:45 2021: BS 108 completed
Tue Mar 16 08:33:07 2021: BS 109 completed
Tue Mar 16 08:33:30 2021: BS 110 completed
Tue Mar 16 08:33:52 2021: BS 111 completed
Tue Mar 16 08:34:15 2021: BS 112 completed
Tue Mar 16 08:34:37 2021: BS 113 completed
Tue Mar 16 08:34:59 2021: BS 114 completed
Tue Mar 16 08:35:22 2021: BS 115 completed
Tue Mar 16 08:35:44 2021: BS 116 completed
Tue Mar 16 08:36:07 2021: BS 117 completed
Tue Mar 16 08:36:29 2021: BS 118 completed
Tue Mar 16 08:36:52 2021: BS 119 completed
Tue Mar 16 08:37:14 2021: BS 120 completed
Tue Mar 16 08:37:37 2021: BS 121 completed
Tue Mar 16 08:37:59 2021: BS 122 completed
Tue Mar 16 08:38:22 2021: BS 123 completed
Tue Mar 16 08:38:44 2021: BS 124 completed
Tue Mar 16 08:39:07 2021: BS 125 completed
Tue Mar 16 08:39:29 2021: BS 126 completed
Tue Mar 16 08:39:52 2021: BS 127 completed
Tue Mar 16 08:40:14 2021: BS 128 completed
Tue Mar 16 08:40:37 2021: BS 129 completed
Tue Mar 16 08:40:59 2021: BS 130 completed
Tue Mar 16 08:41:21 2021: BS 131 completed
Tue Mar 16 08:41:44 2021: BS 132 completed
Tue Mar 16 08:42:06 2021: BS 133 completed
Tue Mar 16 08:42:29 2021: BS 134 completed
Tue Mar 16 08:42:51 2021: BS 135 completed
Tue Mar 16 08:43:14 2021: BS 136 completed
Tue Mar 16 08:43:36 2021: BS 137 completed
Tue Mar 16 08:43:59 2021: BS 138 completed
Tue Mar 16 08:44:21 2021: BS 139 completed
Tue Mar 16 08:44:44 2021: BS 140 completed
Tue Mar 16 08:45:06 2021: BS 141 completed
Tue Mar 16 08:45:29 2021: BS 142 completed
Tue Mar 16 08:45:51 2021: BS 143 completed
Tue Mar 16 08:46:14 2021: BS 144 completed
Tue Mar 16 08:46:36 2021: BS 145 completed
Tue Mar 16 08:46:59 2021: BS 146 completed
Tue Mar 16 08:47:21 2021: BS 147 completed
Tue Mar 16 08:47:43 2021: BS 148 completed
Tue Mar 16 08:48:06 2021: BS 149 completed
Tue Mar 16 08:48:28 2021: BS 150 completed
Tue Mar 16 08:48:51 2021: BS 151 completed
Tue Mar 16 08:49:13 2021: BS 152 completed
Tue Mar 16 08:49:36 2021: BS 153 completed
Tue Mar 16 08:49:58 2021: BS 154 completed
Tue Mar 16 08:50:21 2021: BS 155 completed
Tue Mar 16 08:50:43 2021: BS 156 completed
Tue Mar 16 08:51:06 2021: BS 157 completed
Tue Mar 16 08:51:28 2021: BS 158 completed
Tue Mar 16 08:51:51 2021: BS 159 completed
Tue Mar 16 08:52:13 2021: BS 160 completed
Tue Mar 16 08:52:36 2021: BS 161 completed
Tue Mar 16 08:52:58 2021: BS 162 completed
Tue Mar 16 08:53:18 2021: FID 1: ADC overflow
Tue Mar 16 08:53:21 2021: BS 163 completed
Tue Mar 16 08:53:43 2021: BS 164 completed
Tue Mar 16 08:54:06 2021: BS 165 completed
Tue Mar 16 08:54:28 2021: BS 166 completed
Tue Mar 16 08:54:50 2021: BS 167 completed
Tue Mar 16 08:55:13 2021: BS 168 completed
Tue Mar 16 08:55:35 2021: BS 169 completed
Tue Mar 16 08:55:58 2021: BS 170 completed
Tue Mar 16 08:56:20 2021: BS 171 completed
Tue Mar 16 08:56:43 2021: BS 172 completed
Tue Mar 16 08:57:05 2021: BS 173 completed
Tue Mar 16 08:57:28 2021: BS 174 completed
Tue Mar 16 08:57:50 2021: BS 175 completed
Tue Mar 16 08:58:13 2021: BS 176 completed
Tue Mar 16 08:58:35 2021: BS 177 completed
Tue Mar 16 08:58:58 2021: BS 178 completed
Tue Mar 16 08:59:20 2021: BS 179 completed
Tue Mar 16 08:59:43 2021: BS 180 completed
Tue Mar 16 09:00:05 2021: BS 181 completed
Tue Mar 16 09:00:27 2021: BS 182 completed
Tue Mar 16 09:00:50 2021: BS 183 completed
Tue Mar 16 09:01:12 2021: BS 184 completed
Tue Mar 16 09:01:35 2021: BS 185 completed
Tue Mar 16 09:01:57 2021: BS 186 completed
Tue Mar 16 09:02:20 2021: BS 187 completed
Tue Mar 16 09:02:42 2021: BS 188 completed
Tue Mar 16 09:03:05 2021: BS 189 completed
Tue Mar 16 09:03:27 2021: BS 190 completed
Tue Mar 16 09:03:50 2021: BS 191 completed
Tue Mar 16 09:04:12 2021: BS 192 completed
Tue Mar 16 09:04:35 2021: BS 193 completed
Tue Mar 16 09:04:57 2021: BS 194 completed
Tue Mar 16 09:05:20 2021: BS 195 completed
Tue Mar 16 09:05:42 2021: BS 196 completed
Tue Mar 16 09:06:05 2021: BS 197 completed
Tue Mar 16 09:06:27 2021: BS 198 completed
Tue Mar 16 09:06:49 2021: BS 199 completed
Tue Mar 16 09:07:12 2021: BS 200 completed
Tue Mar 16 09:07:34 2021: BS 201 completed
Tue Mar 16 09:07:57 2021: BS 202 completed
Tue Mar 16 09:08:19 2021: BS 203 completed
Tue Mar 16 09:08:42 2021: BS 204 completed
Tue Mar 16 09:09:04 2021: BS 205 completed
Tue Mar 16 09:09:27 2021: BS 206 completed
Tue Mar 16 09:09:49 2021: BS 207 completed
Tue Mar 16 09:10:12 2021: BS 208 completed
Tue Mar 16 09:10:34 2021: BS 209 completed
Tue Mar 16 09:10:57 2021: BS 210 completed
Tue Mar 16 09:11:19 2021: BS 211 completed
Tue Mar 16 09:11:42 2021: BS 212 completed
Tue Mar 16 09:12:04 2021: BS 213 completed
Tue Mar 16 09:12:27 2021: BS 214 completed
Tue Mar 16 09:12:49 2021: BS 215 completed
Tue Mar 16 09:13:12 2021: BS 216 completed
Tue Mar 16 09:13:34 2021: BS 217 completed
Tue Mar 16 09:13:56 2021: BS 218 completed
Tue Mar 16 09:14:19 2021: BS 219 completed
Tue Mar 16 09:14:41 2021: BS 220 completed
Tue Mar 16 09:15:04 2021: BS 221 completed
Tue Mar 16 09:15:26 2021: BS 222 completed
Tue Mar 16 09:15:49 2021: BS 223 completed
Tue Mar 16 09:16:11 2021: BS 224 completed
Tue Mar 16 09:16:34 2021: BS 225 completed
Tue Mar 16 09:16:56 2021: BS 226 completed
Tue Mar 16 09:17:19 2021: BS 227 completed
Tue Mar 16 09:17:41 2021: BS 228 completed
Tue Mar 16 09:18:04 2021: BS 229 completed
Tue Mar 16 09:18:26 2021: BS 230 completed
Tue Mar 16 09:18:49 2021: BS 231 completed
Tue Mar 16 09:19:11 2021: BS 232 completed
Tue Mar 16 09:19:34 2021: BS 233 completed
Tue Mar 16 09:19:56 2021: BS 234 completed
Tue Mar 16 09:20:18 2021: BS 235 completed
Tue Mar 16 09:20:41 2021: BS 236 completed
Tue Mar 16 09:21:03 2021: BS 237 completed
Tue Mar 16 09:21:26 2021: BS 238 completed
Tue Mar 16 09:21:48 2021: BS 239 completed
Tue Mar 16 09:22:11 2021: BS 240 completed
Tue Mar 16 09:22:33 2021: BS 241 completed
Tue Mar 16 09:22:56 2021: BS 242 completed
Tue Mar 16 09:23:18 2021: BS 243 completed
Tue Mar 16 09:23:41 2021: BS 244 completed
Tue Mar 16 09:24:03 2021: BS 245 completed
Tue Mar 16 09:24:26 2021: BS 246 completed
Tue Mar 16 09:24:48 2021: BS 247 completed
Tue Mar 16 09:25:11 2021: BS 248 completed
Tue Mar 16 09:25:33 2021: BS 249 completed
Tue Mar 16 09:25:56 2021: BS 250 completed
Tue Mar 16 09:26:18 2021: BS 251 completed
Tue Mar 16 09:26:41 2021: BS 252 completed
Tue Mar 16 09:27:03 2021: BS 253 completed
Tue Mar 16 09:27:25 2021: BS 254 completed
Tue Mar 16 09:27:48 2021: BS 255 completed
Tue Mar 16 09:28:10 2021: BS 256 completed
Tue Mar 16 09:28:33 2021: BS 257 completed
Tue Mar 16 09:28:55 2021: BS 258 completed
Tue Mar 16 09:29:18 2021: BS 259 completed
Tue Mar 16 09:29:40 2021: BS 260 completed
Tue Mar 16 09:29:57 2021: Acquisition aborted
