# Supplementary material for: Photoredox Cross-Dehydrogenative Coupling of N-Aryl Glycines Mediated by Mesoporous Graphitic Carbon Nitride: An Environmentally Friendly Approach to the Synthesis of Non-Proteinogenic α-Amino Acids (NPAAs) Decorated with Indoles
Source: J Org Chem. 2022 May 27;87(12):7826–37. doi: 10.1021/acs.joc.2c00474 (PMC9207928; doi:10.1021/acs.joc.2c00474)
Supplement: Supplementary file 2 — jo2c00474_si_002.zip [file jo2c00474_si_002.zip › FID for publication_revised/spectra paper/by-products/4/1H - 4/log]

Mon Mar 15 16:39:22 2021: Experiment started
Mon Mar 15 16:39:55 2021: BS 1 completed
Mon Mar 15 16:40:20 2021: BS 2 completed
Mon Mar 15 16:40:46 2021: BS 3 completed
Mon Mar 15 16:41:11 2021: BS 4 completed
Mon Mar 15 16:41:36 2021: BS 5 completed
Mon Mar 15 16:42:01 2021: BS 6 completed
Mon Mar 15 16:42:27 2021: BS 7 completed
Mon Mar 15 16:42:52 2021: BS 8 completed
Mon Mar 15 16:43:17 2021: BS 9 completed
Mon Mar 15 16:43:23 2021: Acquisition aborted
