# Supplementary material for: Photoredox Cross-Dehydrogenative Coupling of N-Aryl Glycines Mediated by Mesoporous Graphitic Carbon Nitride: An Environmentally Friendly Approach to the Synthesis of Non-Proteinogenic α-Amino Acids (NPAAs) Decorated with Indoles
Source: J Org Chem. 2022 May 27;87(12):7826–37. doi: 10.1021/acs.joc.2c00474 (PMC9207928; doi:10.1021/acs.joc.2c00474)
Supplement: Supplementary file 2 — jo2c00474_si_002.zip [file jo2c00474_si_002.zip › FID for publication_revised/spectra paper/by-products/5/13C - 5/log]

Thu Mar 11 11:11:10 2021: Experiment started
Thu Mar 11 11:11:33 2021: BS 1 completed
Thu Mar 11 11:11:56 2021: BS 2 completed
Thu Mar 11 11:12:18 2021: BS 3 completed
Thu Mar 11 11:12:41 2021: BS 4 completed
Thu Mar 11 11:13:03 2021: BS 5 completed
Thu Mar 11 11:13:26 2021: BS 6 completed
Thu Mar 11 11:13:48 2021: BS 7 completed
Thu Mar 11 11:14:10 2021: BS 8 completed
Thu Mar 11 11:14:33 2021: BS 9 completed
Thu Mar 11 11:14:55 2021: BS 10 completed
Thu Mar 11 11:15:18 2021: BS 11 completed
Thu Mar 11 11:15:40 2021: BS 12 completed
Thu Mar 11 11:16:03 2021: BS 13 completed
Thu Mar 11 11:16:25 2021: BS 14 completed
Thu Mar 11 11:16:48 2021: BS 15 completed
Thu Mar 11 11:17:10 2021: BS 16 completed
Thu Mar 11 11:17:33 2021: BS 17 completed
Thu Mar 11 11:17:55 2021: BS 18 completed
Thu Mar 11 11:18:18 2021: BS 19 completed
Thu Mar 11 11:18:40 2021: BS 20 completed
Thu Mar 11 11:19:03 2021: BS 21 completed
Thu Mar 11 11:19:25 2021: BS 22 completed
Thu Mar 11 11:19:48 2021: BS 23 completed
Thu Mar 11 11:20:10 2021: BS 24 completed
Thu Mar 11 11:20:32 2021: BS 25 completed
Thu Mar 11 11:20:55 2021: BS 26 completed
Thu Mar 11 11:21:17 2021: BS 27 completed
Thu Mar 11 11:21:40 2021: BS 28 completed
Thu Mar 11 11:22:02 2021: BS 29 completed
Thu Mar 11 11:22:25 2021: BS 30 completed
Thu Mar 11 11:22:47 2021: BS 31 completed
Thu Mar 11 11:23:10 2021: BS 32 completed
Thu Mar 11 11:23:32 2021: BS 33 completed
Thu Mar 11 11:23:55 2021: BS 34 completed
Thu Mar 11 11:24:17 2021: BS 35 completed
Thu Mar 11 11:24:40 2021: BS 36 completed
Thu Mar 11 11:25:02 2021: BS 37 completed
Thu Mar 11 11:25:25 2021: BS 38 completed
Thu Mar 11 11:25:47 2021: BS 39 completed
Thu Mar 11 11:26:10 2021: BS 40 completed
Thu Mar 11 11:26:32 2021: BS 41 completed
Thu Mar 11 11:26:55 2021: BS 42 completed
Thu Mar 11 11:27:17 2021: BS 43 completed
Thu Mar 11 11:27:39 2021: BS 44 completed
Thu Mar 11 11:28:02 2021: BS 45 completed
Thu Mar 11 11:28:24 2021: BS 46 completed
Thu Mar 11 11:28:47 2021: BS 47 completed
Thu Mar 11 11:29:09 2021: BS 48 completed
Thu Mar 11 11:29:32 2021: BS 49 completed
Thu Mar 11 11:29:54 2021: BS 50 completed
Thu Mar 11 11:30:17 2021: BS 51 completed
Thu Mar 11 11:30:39 2021: BS 52 completed
Thu Mar 11 11:31:02 2021: BS 53 completed
Thu Mar 11 11:31:24 2021: BS 54 completed
Thu Mar 11 11:31:47 2021: BS 55 completed
Thu Mar 11 11:32:09 2021: BS 56 completed
Thu Mar 11 11:32:32 2021: BS 57 completed
Thu Mar 11 11:32:54 2021: BS 58 completed
Thu Mar 11 11:33:16 2021: BS 59 completed
Thu Mar 11 11:33:39 2021: BS 60 completed
Thu Mar 11 11:34:01 2021: BS 61 completed
Thu Mar 11 11:34:24 2021: BS 62 completed
Thu Mar 11 11:34:46 2021: BS 63 completed
Thu Mar 11 11:35:09 2021: BS 64 completed
Thu Mar 11 11:35:31 2021: BS 65 completed
Thu Mar 11 11:35:54 2021: BS 66 completed
Thu Mar 11 11:36:16 2021: BS 67 completed
Thu Mar 11 11:36:39 2021: BS 68 completed
Thu Mar 11 11:37:01 2021: BS 69 completed
Thu Mar 11 11:37:24 2021: BS 70 completed
Thu Mar 11 11:37:46 2021: BS 71 completed
Thu Mar 11 11:38:09 2021: BS 72 completed
Thu Mar 11 11:38:31 2021: BS 73 completed
Thu Mar 11 11:38:54 2021: BS 74 completed
Thu Mar 11 11:39:16 2021: BS 75 completed
Thu Mar 11 11:39:39 2021: BS 76 completed
Thu Mar 11 11:40:01 2021: BS 77 completed
Thu Mar 11 11:40:23 2021: BS 78 completed
Thu Mar 11 11:40:46 2021: BS 79 completed
Thu Mar 11 11:41:08 2021: BS 80 completed
Thu Mar 11 11:41:31 2021: BS 81 completed
Thu Mar 11 11:41:53 2021: BS 82 completed
Thu Mar 11 11:42:16 2021: BS 83 completed
Thu Mar 11 11:42:38 2021: BS 84 completed
Thu Mar 11 11:43:01 2021: BS 85 completed
Thu Mar 11 11:43:23 2021: BS 86 completed
Thu Mar 11 11:43:46 2021: BS 87 completed
Thu Mar 11 11:44:08 2021: BS 88 completed
Thu Mar 11 11:44:31 2021: BS 89 completed
Thu Mar 11 11:44:53 2021: BS 90 completed
Thu Mar 11 11:45:16 2021: BS 91 completed
Thu Mar 11 11:45:38 2021: BS 92 completed
Thu Mar 11 11:46:00 2021: BS 93 completed
Thu Mar 11 11:46:23 2021: BS 94 completed
Thu Mar 11 11:46:45 2021: BS 95 completed
Thu Mar 11 11:47:08 2021: BS 96 completed
Thu Mar 11 11:47:30 2021: BS 97 completed
Thu Mar 11 11:47:53 2021: BS 98 completed
Thu Mar 11 11:48:15 2021: BS 99 completed
Thu Mar 11 11:48:38 2021: BS 100 completed
Thu Mar 11 11:49:00 2021: BS 101 completed
Thu Mar 11 11:49:23 2021: BS 102 completed
Thu Mar 11 11:49:45 2021: BS 103 completed
Thu Mar 11 11:50:08 2021: BS 104 completed
Thu Mar 11 11:50:30 2021: BS 105 completed
Thu Mar 11 11:50:53 2021: BS 106 completed
Thu Mar 11 11:51:15 2021: BS 107 completed
Thu Mar 11 11:51:38 2021: BS 108 completed
Thu Mar 11 11:52:00 2021: BS 109 completed
Thu Mar 11 11:52:22 2021: BS 110 completed
Thu Mar 11 11:52:45 2021: BS 111 completed
Thu Mar 11 11:53:07 2021: BS 112 completed
Thu Mar 11 11:53:30 2021: BS 113 completed
Thu Mar 11 11:53:52 2021: BS 114 completed
Thu Mar 11 11:54:15 2021: BS 115 completed
Thu Mar 11 11:54:37 2021: BS 116 completed
Thu Mar 11 11:55:00 2021: BS 117 completed
Thu Mar 11 11:55:22 2021: BS 118 completed
Thu Mar 11 11:55:45 2021: BS 119 completed
Thu Mar 11 11:56:07 2021: BS 120 completed
Thu Mar 11 11:56:30 2021: BS 121 completed
Thu Mar 11 11:56:52 2021: BS 122 completed
Thu Mar 11 11:57:15 2021: BS 123 completed
Thu Mar 11 11:57:37 2021: BS 124 completed
Thu Mar 11 11:58:00 2021: BS 125 completed
Thu Mar 11 11:58:22 2021: BS 126 completed
Thu Mar 11 11:58:44 2021: BS 127 completed
Thu Mar 11 11:59:07 2021: BS 128 completed
Thu Mar 11 11:59:29 2021: BS 129 completed
Thu Mar 11 11:59:52 2021: BS 130 completed
Thu Mar 11 12:00:14 2021: BS 131 completed
Thu Mar 11 12:00:37 2021: BS 132 completed
Thu Mar 11 12:00:59 2021: BS 133 completed
Thu Mar 11 12:01:22 2021: BS 134 completed
Thu Mar 11 12:01:44 2021: BS 135 completed
Thu Mar 11 12:02:07 2021: BS 136 completed
Thu Mar 11 12:02:29 2021: BS 137 completed
Thu Mar 11 12:02:52 2021: BS 138 completed
Thu Mar 11 12:03:14 2021: BS 139 completed
Thu Mar 11 12:03:37 2021: BS 140 completed
Thu Mar 11 12:03:59 2021: BS 141 completed
Thu Mar 11 12:04:22 2021: BS 142 completed
Thu Mar 11 12:04:44 2021: BS 143 completed
Thu Mar 11 12:05:07 2021: BS 144 completed
Thu Mar 11 12:05:29 2021: BS 145 completed
Thu Mar 11 12:05:51 2021: BS 146 completed
Thu Mar 11 12:06:14 2021: BS 147 completed
Thu Mar 11 12:06:36 2021: BS 148 completed
Thu Mar 11 12:06:59 2021: BS 149 completed
Thu Mar 11 12:07:21 2021: BS 150 completed
Thu Mar 11 12:07:44 2021: BS 151 completed
Thu Mar 11 12:08:06 2021: BS 152 completed
Thu Mar 11 12:08:29 2021: BS 153 completed
Thu Mar 11 12:08:51 2021: BS 154 completed
Thu Mar 11 12:09:14 2021: BS 155 completed
Thu Mar 11 12:09:36 2021: BS 156 completed
Thu Mar 11 12:09:59 2021: BS 157 completed
Thu Mar 11 12:10:21 2021: BS 158 completed
Thu Mar 11 12:10:44 2021: BS 159 completed
Thu Mar 11 12:11:06 2021: BS 160 completed
Thu Mar 11 12:11:29 2021: BS 161 completed
Thu Mar 11 12:11:51 2021: BS 162 completed
Thu Mar 11 12:12:13 2021: BS 163 completed
Thu Mar 11 12:12:36 2021: BS 164 completed
Thu Mar 11 12:12:58 2021: BS 165 completed
Thu Mar 11 12:13:21 2021: BS 166 completed
Thu Mar 11 12:13:43 2021: BS 167 completed
Thu Mar 11 12:14:06 2021: BS 168 completed
Thu Mar 11 12:14:28 2021: BS 169 completed
Thu Mar 11 12:14:51 2021: BS 170 completed
Thu Mar 11 12:15:13 2021: BS 171 completed
Thu Mar 11 12:15:36 2021: BS 172 completed
Thu Mar 11 12:15:58 2021: BS 173 completed
Thu Mar 11 12:16:21 2021: BS 174 completed
Thu Mar 11 12:16:43 2021: BS 175 completed
Thu Mar 11 12:17:06 2021: BS 176 completed
Thu Mar 11 12:17:28 2021: BS 177 completed
Thu Mar 11 12:17:51 2021: BS 178 completed
Thu Mar 11 12:18:13 2021: BS 179 completed
Thu Mar 11 12:18:35 2021: BS 180 completed
Thu Mar 11 12:18:58 2021: BS 181 completed
Thu Mar 11 12:19:20 2021: BS 182 completed
Thu Mar 11 12:19:43 2021: BS 183 completed
Thu Mar 11 12:20:05 2021: BS 184 completed
Thu Mar 11 12:20:28 2021: BS 185 completed
Thu Mar 11 12:20:50 2021: BS 186 completed
Thu Mar 11 12:21:13 2021: BS 187 completed
Thu Mar 11 12:21:35 2021: BS 188 completed
Thu Mar 11 12:21:58 2021: BS 189 completed
Thu Mar 11 12:22:20 2021: BS 190 completed
Thu Mar 11 12:22:43 2021: BS 191 completed
Thu Mar 11 12:23:05 2021: BS 192 completed
Thu Mar 11 12:23:28 2021: BS 193 completed
Thu Mar 11 12:23:50 2021: BS 194 completed
Thu Mar 11 12:24:13 2021: BS 195 completed
Thu Mar 11 12:24:35 2021: BS 196 completed
Thu Mar 11 12:24:57 2021: BS 197 completed
Thu Mar 11 12:25:20 2021: BS 198 completed
Thu Mar 11 12:25:42 2021: BS 199 completed
Thu Mar 11 12:26:05 2021: BS 200 completed
Thu Mar 11 12:26:27 2021: BS 201 completed
Thu Mar 11 12:26:50 2021: BS 202 completed
Thu Mar 11 12:27:12 2021: BS 203 completed
Thu Mar 11 12:27:35 2021: BS 204 completed
Thu Mar 11 12:27:57 2021: BS 205 completed
Thu Mar 11 12:28:20 2021: BS 206 completed
Thu Mar 11 12:28:42 2021: BS 207 completed
Thu Mar 11 12:29:05 2021: BS 208 completed
Thu Mar 11 12:29:27 2021: BS 209 completed
Thu Mar 11 12:29:50 2021: BS 210 completed
Thu Mar 11 12:30:12 2021: BS 211 completed
Thu Mar 11 12:30:35 2021: BS 212 completed
Thu Mar 11 12:30:57 2021: BS 213 completed
Thu Mar 11 12:31:19 2021: BS 214 completed
Thu Mar 11 12:31:42 2021: BS 215 completed
Thu Mar 11 12:32:04 2021: BS 216 completed
Thu Mar 11 12:32:27 2021: BS 217 completed
Thu Mar 11 12:32:49 2021: BS 218 completed
Thu Mar 11 12:33:12 2021: BS 219 completed
Thu Mar 11 12:33:34 2021: BS 220 completed
Thu Mar 11 12:33:57 2021: BS 221 completed
Thu Mar 11 12:34:19 2021: BS 222 completed
Thu Mar 11 12:34:42 2021: BS 223 completed
Thu Mar 11 12:35:04 2021: BS 224 completed
Thu Mar 11 12:35:27 2021: BS 225 completed
Thu Mar 11 12:35:49 2021: BS 226 completed
Thu Mar 11 12:36:12 2021: BS 227 completed
Thu Mar 11 12:36:34 2021: BS 228 completed
Thu Mar 11 12:36:57 2021: BS 229 completed
Thu Mar 11 12:37:19 2021: BS 230 completed
Thu Mar 11 12:37:41 2021: BS 231 completed
Thu Mar 11 12:38:04 2021: BS 232 completed
Thu Mar 11 12:38:26 2021: BS 233 completed
Thu Mar 11 12:38:49 2021: BS 234 completed
Thu Mar 11 12:39:11 2021: BS 235 completed
Thu Mar 11 12:39:34 2021: BS 236 completed
Thu Mar 11 12:39:56 2021: BS 237 completed
Thu Mar 11 12:40:19 2021: BS 238 completed
Thu Mar 11 12:40:41 2021: BS 239 completed
Thu Mar 11 12:41:04 2021: BS 240 completed
Thu Mar 11 12:41:26 2021: BS 241 completed
Thu Mar 11 12:41:49 2021: BS 242 completed
Thu Mar 11 12:42:11 2021: BS 243 completed
Thu Mar 11 12:42:34 2021: BS 244 completed
Thu Mar 11 12:42:56 2021: BS 245 completed
Thu Mar 11 12:43:19 2021: BS 246 completed
Thu Mar 11 12:43:41 2021: BS 247 completed
Thu Mar 11 12:44:03 2021: BS 248 completed
Thu Mar 11 12:44:26 2021: BS 249 completed
Thu Mar 11 12:44:48 2021: BS 250 completed
Thu Mar 11 12:45:11 2021: BS 251 completed
Thu Mar 11 12:45:33 2021: BS 252 completed
Thu Mar 11 12:45:56 2021: BS 253 completed
Thu Mar 11 12:46:18 2021: BS 254 completed
Thu Mar 11 12:46:41 2021: BS 255 completed
Thu Mar 11 12:47:03 2021: BS 256 completed
Thu Mar 11 12:47:26 2021: BS 257 completed
Thu Mar 11 12:47:48 2021: BS 258 completed
Thu Mar 11 12:48:11 2021: BS 259 completed
Thu Mar 11 12:48:33 2021: BS 260 completed
Thu Mar 11 12:48:56 2021: BS 261 completed
Thu Mar 11 12:49:18 2021: BS 262 completed
Thu Mar 11 12:49:41 2021: BS 263 completed
Thu Mar 11 12:50:03 2021: BS 264 completed
Thu Mar 11 12:50:25 2021: BS 265 completed
Thu Mar 11 12:50:48 2021: BS 266 completed
Thu Mar 11 12:51:10 2021: BS 267 completed
Thu Mar 11 12:51:33 2021: BS 268 completed
Thu Mar 11 12:51:55 2021: BS 269 completed
Thu Mar 11 12:52:18 2021: BS 270 completed
Thu Mar 11 12:52:40 2021: BS 271 completed
Thu Mar 11 12:53:03 2021: BS 272 completed
Thu Mar 11 12:53:25 2021: BS 273 completed
Thu Mar 11 12:53:48 2021: BS 274 completed
Thu Mar 11 12:54:10 2021: BS 275 completed
Thu Mar 11 12:54:33 2021: BS 276 completed
Thu Mar 11 12:54:55 2021: BS 277 completed
Thu Mar 11 12:55:18 2021: BS 278 completed
Thu Mar 11 12:55:40 2021: BS 279 completed
Thu Mar 11 12:56:03 2021: BS 280 completed
Thu Mar 11 12:56:25 2021: BS 281 completed
Thu Mar 11 12:56:47 2021: BS 282 completed
Thu Mar 11 12:57:10 2021: BS 283 completed
Thu Mar 11 12:57:32 2021: BS 284 completed
Thu Mar 11 12:57:55 2021: BS 285 completed
Thu Mar 11 12:58:17 2021: BS 286 completed
Thu Mar 11 12:58:40 2021: BS 287 completed
Thu Mar 11 12:59:02 2021: BS 288 completed
Thu Mar 11 12:59:25 2021: BS 289 completed
Thu Mar 11 12:59:47 2021: BS 290 completed
Thu Mar 11 13:00:10 2021: BS 291 completed
Thu Mar 11 13:00:32 2021: BS 292 completed
Thu Mar 11 13:00:55 2021: BS 293 completed
Thu Mar 11 13:01:17 2021: BS 294 completed
Thu Mar 11 13:01:40 2021: BS 295 completed
Thu Mar 11 13:02:02 2021: BS 296 completed
Thu Mar 11 13:02:25 2021: BS 297 completed
Thu Mar 11 13:02:47 2021: BS 298 completed
Thu Mar 11 13:03:09 2021: BS 299 completed
Thu Mar 11 13:03:32 2021: BS 300 completed
Thu Mar 11 13:03:54 2021: BS 301 completed
Thu Mar 11 13:04:17 2021: BS 302 completed
Thu Mar 11 13:04:39 2021: BS 303 completed
Thu Mar 11 13:05:02 2021: BS 304 completed
Thu Mar 11 13:05:24 2021: BS 305 completed
Thu Mar 11 13:05:47 2021: BS 306 completed
Thu Mar 11 13:06:09 2021: BS 307 completed
Thu Mar 11 13:06:32 2021: BS 308 completed
Thu Mar 11 13:06:54 2021: BS 309 completed
Thu Mar 11 13:07:17 2021: BS 310 completed
Thu Mar 11 13:07:39 2021: BS 311 completed
Thu Mar 11 13:08:02 2021: BS 312 completed
Thu Mar 11 13:08:24 2021: BS 313 completed
Thu Mar 11 13:08:47 2021: BS 314 completed
Thu Mar 11 13:09:09 2021: BS 315 completed
Thu Mar 11 13:09:31 2021: BS 316 completed
Thu Mar 11 13:09:54 2021: BS 317 completed
Thu Mar 11 13:10:16 2021: BS 318 completed
Thu Mar 11 13:10:39 2021: BS 319 completed
Thu Mar 11 13:11:01 2021: BS 320 completed
Thu Mar 11 13:11:24 2021: BS 321 completed
Thu Mar 11 13:11:46 2021: BS 322 completed
Thu Mar 11 13:12:09 2021: BS 323 completed
Thu Mar 11 13:12:31 2021: BS 324 completed
Thu Mar 11 13:12:54 2021: BS 325 completed
Thu Mar 11 13:13:16 2021: BS 326 completed
Thu Mar 11 13:13:39 2021: BS 327 completed
Thu Mar 11 13:14:01 2021: BS 328 completed
Thu Mar 11 13:14:24 2021: BS 329 completed
Thu Mar 11 13:14:46 2021: BS 330 completed
Thu Mar 11 13:15:09 2021: BS 331 completed
Thu Mar 11 13:15:31 2021: BS 332 completed
Thu Mar 11 13:15:54 2021: BS 333 completed
Thu Mar 11 13:16:16 2021: BS 334 completed
Thu Mar 11 13:16:38 2021: BS 335 completed
Thu Mar 11 13:17:01 2021: BS 336 completed
Thu Mar 11 13:17:23 2021: BS 337 completed
Thu Mar 11 13:17:46 2021: BS 338 completed
Thu Mar 11 13:18:08 2021: BS 339 completed
Thu Mar 11 13:18:31 2021: BS 340 completed
Thu Mar 11 13:18:53 2021: BS 341 completed
Thu Mar 11 13:19:16 2021: BS 342 completed
Thu Mar 11 13:19:38 2021: BS 343 completed
Thu Mar 11 13:20:01 2021: BS 344 completed
Thu Mar 11 13:20:23 2021: BS 345 completed
Thu Mar 11 13:20:46 2021: BS 346 completed
Thu Mar 11 13:21:08 2021: BS 347 completed
Thu Mar 11 13:21:31 2021: BS 348 completed
Thu Mar 11 13:21:53 2021: BS 349 completed
Thu Mar 11 13:22:16 2021: BS 350 completed
Thu Mar 11 13:22:38 2021: BS 351 completed
Thu Mar 11 13:23:00 2021: BS 352 completed
Thu Mar 11 13:23:23 2021: BS 353 completed
Thu Mar 11 13:23:45 2021: BS 354 completed
Thu Mar 11 13:24:08 2021: BS 355 completed
Thu Mar 11 13:24:30 2021: BS 356 completed
Thu Mar 11 13:24:53 2021: BS 357 completed
Thu Mar 11 13:25:15 2021: BS 358 completed
Thu Mar 11 13:25:38 2021: BS 359 completed
Thu Mar 11 13:26:00 2021: BS 360 completed
Thu Mar 11 13:26:23 2021: BS 361 completed
Thu Mar 11 13:26:45 2021: BS 362 completed
Thu Mar 11 13:27:08 2021: BS 363 completed
Thu Mar 11 13:27:30 2021: BS 364 completed
Thu Mar 11 13:27:53 2021: BS 365 completed
Thu Mar 11 13:28:15 2021: BS 366 completed
Thu Mar 11 13:28:38 2021: BS 367 completed
Thu Mar 11 13:29:00 2021: BS 368 completed
Thu Mar 11 13:29:22 2021: BS 369 completed
Thu Mar 11 13:29:45 2021: BS 370 completed
Thu Mar 11 13:30:07 2021: BS 371 completed
Thu Mar 11 13:30:30 2021: BS 372 completed
Thu Mar 11 13:30:52 2021: BS 373 completed
Thu Mar 11 13:31:15 2021: BS 374 completed
Thu Mar 11 13:31:37 2021: BS 375 completed
Thu Mar 11 13:32:00 2021: BS 376 completed
Thu Mar 11 13:32:22 2021: BS 377 completed
Thu Mar 11 13:32:45 2021: BS 378 completed
Thu Mar 11 13:33:07 2021: BS 379 completed
Thu Mar 11 13:33:30 2021: BS 380 completed
Thu Mar 11 13:33:52 2021: BS 381 completed
Thu Mar 11 13:34:15 2021: BS 382 completed
Thu Mar 11 13:34:37 2021: BS 383 completed
Thu Mar 11 13:35:00 2021: BS 384 completed
Thu Mar 11 13:35:22 2021: BS 385 completed
Thu Mar 11 13:35:44 2021: BS 386 completed
Thu Mar 11 13:36:07 2021: BS 387 completed
Thu Mar 11 13:36:29 2021: BS 388 completed
Thu Mar 11 13:36:52 2021: BS 389 completed
Thu Mar 11 13:37:14 2021: BS 390 completed
Thu Mar 11 13:37:37 2021: BS 391 completed
Thu Mar 11 13:37:59 2021: BS 392 completed
Thu Mar 11 13:38:22 2021: BS 393 completed
Thu Mar 11 13:38:44 2021: BS 394 completed
Thu Mar 11 13:39:07 2021: BS 395 completed
Thu Mar 11 13:39:29 2021: BS 396 completed
Thu Mar 11 13:39:52 2021: BS 397 completed
Thu Mar 11 13:40:14 2021: BS 398 completed
Thu Mar 11 13:40:37 2021: BS 399 completed
Thu Mar 11 13:40:59 2021: BS 400 completed
Thu Mar 11 13:41:22 2021: BS 401 completed
Thu Mar 11 13:41:44 2021: BS 402 completed
Thu Mar 11 13:42:07 2021: BS 403 completed
Thu Mar 11 13:42:29 2021: BS 404 completed
Thu Mar 11 13:42:51 2021: BS 405 completed
Thu Mar 11 13:43:14 2021: BS 406 completed
Thu Mar 11 13:43:36 2021: BS 407 completed
Thu Mar 11 13:43:59 2021: BS 408 completed
Thu Mar 11 13:44:21 2021: BS 409 completed
Thu Mar 11 13:44:44 2021: BS 410 completed
Thu Mar 11 13:45:06 2021: BS 411 completed
Thu Mar 11 13:45:29 2021: BS 412 completed
Thu Mar 11 13:45:51 2021: BS 413 completed
Thu Mar 11 13:46:14 2021: BS 414 completed
Thu Mar 11 13:46:36 2021: BS 415 completed
Thu Mar 11 13:46:59 2021: BS 416 completed
Thu Mar 11 13:47:21 2021: BS 417 completed
Thu Mar 11 13:47:44 2021: BS 418 completed
Thu Mar 11 13:48:06 2021: BS 419 completed
Thu Mar 11 13:48:28 2021: BS 420 completed
Thu Mar 11 13:48:51 2021: BS 421 completed
Thu Mar 11 13:49:13 2021: BS 422 completed
Thu Mar 11 13:49:36 2021: BS 423 completed
Thu Mar 11 13:49:58 2021: BS 424 completed
Thu Mar 11 13:50:21 2021: BS 425 completed
Thu Mar 11 13:50:43 2021: BS 426 completed
Thu Mar 11 13:51:06 2021: BS 427 completed
Thu Mar 11 13:51:28 2021: BS 428 completed
Thu Mar 11 13:51:51 2021: BS 429 completed
Thu Mar 11 13:52:13 2021: BS 430 completed
Thu Mar 11 13:52:36 2021: BS 431 completed
Thu Mar 11 13:52:58 2021: BS 432 completed
Thu Mar 11 13:53:21 2021: BS 433 completed
Thu Mar 11 13:53:43 2021: BS 434 completed
Thu Mar 11 13:54:06 2021: BS 435 completed
Thu Mar 11 13:54:28 2021: BS 436 completed
Thu Mar 11 13:54:50 2021: BS 437 completed
Thu Mar 11 13:55:13 2021: BS 438 completed
Thu Mar 11 13:55:35 2021: BS 439 completed
Thu Mar 11 13:55:58 2021: BS 440 completed
Thu Mar 11 13:56:20 2021: BS 441 completed
Thu Mar 11 13:56:43 2021: BS 442 completed
Thu Mar 11 13:57:05 2021: BS 443 completed
Thu Mar 11 13:57:28 2021: BS 444 completed
Thu Mar 11 13:57:50 2021: BS 445 completed
Thu Mar 11 13:58:13 2021: BS 446 completed
Thu Mar 11 13:58:35 2021: BS 447 completed
Thu Mar 11 13:58:58 2021: BS 448 completed
Thu Mar 11 13:59:20 2021: BS 449 completed
Thu Mar 11 13:59:43 2021: BS 450 completed
Thu Mar 11 14:00:05 2021: BS 451 completed
Thu Mar 11 14:00:28 2021: BS 452 completed
Thu Mar 11 14:00:50 2021: BS 453 completed
Thu Mar 11 14:01:13 2021: BS 454 completed
Thu Mar 11 14:01:35 2021: BS 455 completed
Thu Mar 11 14:01:57 2021: BS 456 completed
Thu Mar 11 14:02:20 2021: BS 457 completed
Thu Mar 11 14:02:42 2021: BS 458 completed
Thu Mar 11 14:03:05 2021: BS 459 completed
Thu Mar 11 14:03:27 2021: BS 460 completed
Thu Mar 11 14:03:50 2021: BS 461 completed
Thu Mar 11 14:04:12 2021: BS 462 completed
Thu Mar 11 14:04:35 2021: BS 463 completed
Thu Mar 11 14:04:57 2021: BS 464 completed
Thu Mar 11 14:05:20 2021: BS 465 completed
Thu Mar 11 14:05:42 2021: BS 466 completed
Thu Mar 11 14:06:05 2021: BS 467 completed
Thu Mar 11 14:06:27 2021: BS 468 completed
Thu Mar 11 14:06:50 2021: BS 469 completed
Thu Mar 11 14:07:12 2021: BS 470 completed
Thu Mar 11 14:07:34 2021: BS 471 completed
Thu Mar 11 14:07:57 2021: BS 472 completed
Thu Mar 11 14:08:19 2021: BS 473 completed
Thu Mar 11 14:08:42 2021: BS 474 completed
Thu Mar 11 14:09:04 2021: BS 475 completed
Thu Mar 11 14:09:27 2021: BS 476 completed
Thu Mar 11 14:09:49 2021: BS 477 completed
Thu Mar 11 14:10:12 2021: BS 478 completed
Thu Mar 11 14:10:34 2021: BS 479 completed
Thu Mar 11 14:10:57 2021: BS 480 completed
Thu Mar 11 14:11:19 2021: BS 481 completed
Thu Mar 11 14:11:42 2021: BS 482 completed
Thu Mar 11 14:12:04 2021: BS 483 completed
Thu Mar 11 14:12:27 2021: BS 484 completed
Thu Mar 11 14:12:49 2021: BS 485 completed
Thu Mar 11 14:13:12 2021: BS 486 completed
Thu Mar 11 14:13:34 2021: BS 487 completed
Thu Mar 11 14:13:56 2021: BS 488 completed
Thu Mar 11 14:14:19 2021: BS 489 completed
Thu Mar 11 14:14:42 2021: BS 490 completed
Thu Mar 11 14:15:04 2021: BS 491 completed
Thu Mar 11 14:15:26 2021: BS 492 completed
Thu Mar 11 14:15:49 2021: BS 493 completed
Thu Mar 11 14:16:11 2021: BS 494 completed
Thu Mar 11 14:16:34 2021: BS 495 completed
Thu Mar 11 14:16:56 2021: BS 496 completed
Thu Mar 11 14:17:19 2021: BS 497 completed
Thu Mar 11 14:17:41 2021: BS 498 completed
Thu Mar 11 14:18:04 2021: BS 499 completed
Thu Mar 11 14:18:26 2021: BS 500 completed
Thu Mar 11 14:18:49 2021: BS 501 completed
Thu Mar 11 14:19:11 2021: BS 502 completed
Thu Mar 11 14:19:34 2021: BS 503 completed
Thu Mar 11 14:19:56 2021: BS 504 completed
Thu Mar 11 14:20:19 2021: BS 505 completed
Thu Mar 11 14:20:41 2021: BS 506 completed
Thu Mar 11 14:21:03 2021: BS 507 completed
Thu Mar 11 14:21:26 2021: BS 508 completed
Thu Mar 11 14:21:48 2021: BS 509 completed
Thu Mar 11 14:22:11 2021: BS 510 completed
Thu Mar 11 14:22:33 2021: BS 511 completed
Thu Mar 11 14:22:56 2021: BS 512 completed
Thu Mar 11 14:23:18 2021: BS 513 completed
Thu Mar 11 14:23:41 2021: BS 514 completed
Thu Mar 11 14:24:03 2021: BS 515 completed
Thu Mar 11 14:24:26 2021: BS 516 completed
Thu Mar 11 14:24:48 2021: BS 517 completed
Thu Mar 11 14:25:11 2021: BS 518 completed
Thu Mar 11 14:25:33 2021: BS 519 completed
Thu Mar 11 14:25:56 2021: BS 520 completed
Thu Mar 11 14:26:18 2021: BS 521 completed
Thu Mar 11 14:26:41 2021: BS 522 completed
Thu Mar 11 14:27:03 2021: BS 523 completed
Thu Mar 11 14:27:25 2021: BS 524 completed
Thu Mar 11 14:27:48 2021: BS 525 completed
Thu Mar 11 14:28:10 2021: BS 526 completed
Thu Mar 11 14:28:33 2021: BS 527 completed
Thu Mar 11 14:28:55 2021: BS 528 completed
Thu Mar 11 14:29:18 2021: BS 529 completed
Thu Mar 11 14:29:40 2021: BS 530 completed
Thu Mar 11 14:30:03 2021: BS 531 completed
Thu Mar 11 14:30:25 2021: BS 532 completed
Thu Mar 11 14:30:48 2021: BS 533 completed
Thu Mar 11 14:31:10 2021: BS 534 completed
Thu Mar 11 14:31:33 2021: BS 535 completed
Thu Mar 11 14:31:55 2021: BS 536 completed
Thu Mar 11 14:32:18 2021: BS 537 completed
Thu Mar 11 14:32:40 2021: BS 538 completed
Thu Mar 11 14:33:03 2021: BS 539 completed
Thu Mar 11 14:33:25 2021: BS 540 completed
Thu Mar 11 14:33:47 2021: BS 541 completed
Thu Mar 11 14:34:10 2021: BS 542 completed
Thu Mar 11 14:34:32 2021: BS 543 completed
Thu Mar 11 14:34:55 2021: BS 544 completed
Thu Mar 11 14:35:17 2021: BS 545 completed
Thu Mar 11 14:35:40 2021: BS 546 completed
Thu Mar 11 14:36:02 2021: BS 547 completed
Thu Mar 11 14:36:25 2021: BS 548 completed
Thu Mar 11 14:36:47 2021: BS 549 completed
Thu Mar 11 14:37:10 2021: BS 550 completed
Thu Mar 11 14:37:32 2021: BS 551 completed
Thu Mar 11 14:37:55 2021: BS 552 completed
Thu Mar 11 14:38:17 2021: BS 553 completed
Thu Mar 11 14:38:40 2021: BS 554 completed
Thu Mar 11 14:39:02 2021: BS 555 completed
Thu Mar 11 14:39:25 2021: BS 556 completed
Thu Mar 11 14:39:47 2021: BS 557 completed
Thu Mar 11 14:40:09 2021: BS 558 completed
Thu Mar 11 14:40:32 2021: BS 559 completed
Thu Mar 11 14:40:54 2021: BS 560 completed
Thu Mar 11 14:41:17 2021: BS 561 completed
Thu Mar 11 14:41:39 2021: BS 562 completed
Thu Mar 11 14:42:02 2021: BS 563 completed
Thu Mar 11 14:42:24 2021: BS 564 completed
Thu Mar 11 14:42:47 2021: BS 565 completed
Thu Mar 11 14:43:09 2021: BS 566 completed
Thu Mar 11 14:43:32 2021: BS 567 completed
Thu Mar 11 14:43:54 2021: BS 568 completed
Thu Mar 11 14:44:17 2021: BS 569 completed
Thu Mar 11 14:44:24 2021: Acquisition aborted
