# Supplementary material for: Photoredox Cross-Dehydrogenative Coupling of N-Aryl Glycines Mediated by Mesoporous Graphitic Carbon Nitride: An Environmentally Friendly Approach to the Synthesis of Non-Proteinogenic α-Amino Acids (NPAAs) Decorated with Indoles
Source: J Org Chem. 2022 May 27;87(12):7826–37. doi: 10.1021/acs.joc.2c00474 (PMC9207928; doi:10.1021/acs.joc.2c00474)
Supplement: Supplementary file 2 — jo2c00474_si_002.zip [file jo2c00474_si_002.zip › FID for publication_revised/spectra paper/by-products/5/1H - 5/log]

Tue Mar  9 17:44:09 2021: Experiment started
Tue Mar  9 17:44:42 2021: BS 1 completed
Tue Mar  9 17:45:07 2021: BS 2 completed
Tue Mar  9 17:45:32 2021: BS 3 completed
Tue Mar  9 17:45:58 2021: BS 4 completed
Tue Mar  9 17:46:23 2021: BS 5 completed
Tue Mar  9 17:46:48 2021: BS 6 completed
Tue Mar  9 17:47:06 2021: Acquisition aborted
