# Supplementary material for: Photoredox Cross-Dehydrogenative Coupling of N-Aryl Glycines Mediated by Mesoporous Graphitic Carbon Nitride: An Environmentally Friendly Approach to the Synthesis of Non-Proteinogenic α-Amino Acids (NPAAs) Decorated with Indoles
Source: J Org Chem. 2022 May 27;87(12):7826–37. doi: 10.1021/acs.joc.2c00474 (PMC9207928; doi:10.1021/acs.joc.2c00474)
Supplement: Supplementary file 2 — jo2c00474_si_002.zip [file jo2c00474_si_002.zip › FID for publication_revised/spectra paper/by-products/6/13C - 6/log]

Mon Jul 26 15:34:48 2021: Experiment started
Mon Jul 26 15:35:11 2021: BS 1 completed
Mon Jul 26 15:35:34 2021: BS 2 completed
Mon Jul 26 15:35:56 2021: BS 3 completed
Mon Jul 26 15:36:19 2021: BS 4 completed
Mon Jul 26 15:36:41 2021: BS 5 completed
Mon Jul 26 15:37:04 2021: BS 6 completed
Mon Jul 26 15:37:26 2021: BS 7 completed
Mon Jul 26 15:37:49 2021: BS 8 completed
Mon Jul 26 15:38:11 2021: BS 9 completed
Mon Jul 26 15:38:33 2021: BS 10 completed
Mon Jul 26 15:38:56 2021: BS 11 completed
Mon Jul 26 15:39:18 2021: BS 12 completed
Mon Jul 26 15:39:41 2021: BS 13 completed
Mon Jul 26 15:40:03 2021: BS 14 completed
Mon Jul 26 15:40:26 2021: BS 15 completed
Mon Jul 26 15:40:48 2021: BS 16 completed
Mon Jul 26 15:41:11 2021: BS 17 completed
Mon Jul 26 15:41:33 2021: BS 18 completed
Mon Jul 26 15:41:56 2021: BS 19 completed
Mon Jul 26 15:42:18 2021: BS 20 completed
Mon Jul 26 15:42:41 2021: BS 21 completed
Mon Jul 26 15:43:03 2021: BS 22 completed
Mon Jul 26 15:43:26 2021: BS 23 completed
Mon Jul 26 15:43:48 2021: BS 24 completed
Mon Jul 26 15:44:11 2021: BS 25 completed
Mon Jul 26 15:44:33 2021: BS 26 completed
Mon Jul 26 15:44:55 2021: BS 27 completed
Mon Jul 26 15:45:18 2021: BS 28 completed
Mon Jul 26 15:45:40 2021: BS 29 completed
Mon Jul 26 15:46:03 2021: BS 30 completed
Mon Jul 26 15:46:25 2021: BS 31 completed
Mon Jul 26 15:46:48 2021: BS 32 completed
Mon Jul 26 15:47:10 2021: BS 33 completed
Mon Jul 26 15:47:33 2021: BS 34 completed
Mon Jul 26 15:47:55 2021: BS 35 completed
Mon Jul 26 15:48:18 2021: BS 36 completed
Mon Jul 26 15:48:40 2021: BS 37 completed
Mon Jul 26 15:49:03 2021: BS 38 completed
Mon Jul 26 15:49:25 2021: BS 39 completed
Mon Jul 26 15:49:48 2021: BS 40 completed
Mon Jul 26 15:50:10 2021: BS 41 completed
Mon Jul 26 15:50:33 2021: BS 42 completed
Mon Jul 26 15:50:55 2021: BS 43 completed
Mon Jul 26 15:51:18 2021: BS 44 completed
Mon Jul 26 15:51:40 2021: BS 45 completed
Mon Jul 26 15:52:02 2021: BS 46 completed
Mon Jul 26 15:52:25 2021: BS 47 completed
Mon Jul 26 15:52:47 2021: BS 48 completed
Mon Jul 26 15:53:10 2021: BS 49 completed
Mon Jul 26 15:53:32 2021: BS 50 completed
Mon Jul 26 15:53:55 2021: BS 51 completed
Mon Jul 26 15:54:17 2021: BS 52 completed
Mon Jul 26 15:54:40 2021: BS 53 completed
Mon Jul 26 15:55:02 2021: BS 54 completed
Mon Jul 26 15:55:25 2021: BS 55 completed
Mon Jul 26 15:55:47 2021: BS 56 completed
Mon Jul 26 15:56:10 2021: BS 57 completed
Mon Jul 26 15:56:32 2021: BS 58 completed
Mon Jul 26 15:56:55 2021: BS 59 completed
Mon Jul 26 15:57:17 2021: BS 60 completed
Mon Jul 26 15:57:40 2021: BS 61 completed
Mon Jul 26 15:58:02 2021: BS 62 completed
Mon Jul 26 15:58:24 2021: BS 63 completed
Mon Jul 26 15:58:47 2021: BS 64 completed
Mon Jul 26 15:59:09 2021: BS 65 completed
Mon Jul 26 15:59:32 2021: BS 66 completed
Mon Jul 26 15:59:54 2021: BS 67 completed
Mon Jul 26 16:00:17 2021: BS 68 completed
Mon Jul 26 16:00:39 2021: BS 69 completed
Mon Jul 26 16:01:02 2021: BS 70 completed
Mon Jul 26 16:01:24 2021: BS 71 completed
Mon Jul 26 16:01:47 2021: BS 72 completed
Mon Jul 26 16:02:09 2021: BS 73 completed
Mon Jul 26 16:02:32 2021: BS 74 completed
Mon Jul 26 16:02:54 2021: BS 75 completed
Mon Jul 26 16:03:17 2021: BS 76 completed
Mon Jul 26 16:03:39 2021: BS 77 completed
Mon Jul 26 16:04:02 2021: BS 78 completed
Mon Jul 26 16:04:24 2021: BS 79 completed
Mon Jul 26 16:04:46 2021: BS 80 completed
Mon Jul 26 16:05:09 2021: BS 81 completed
Mon Jul 26 16:05:31 2021: BS 82 completed
Mon Jul 26 16:05:54 2021: BS 83 completed
Mon Jul 26 16:06:16 2021: BS 84 completed
Mon Jul 26 16:06:39 2021: BS 85 completed
Mon Jul 26 16:07:01 2021: BS 86 completed
Mon Jul 26 16:07:24 2021: BS 87 completed
Mon Jul 26 16:07:46 2021: BS 88 completed
Mon Jul 26 16:08:09 2021: BS 89 completed
Mon Jul 26 16:08:31 2021: BS 90 completed
Mon Jul 26 16:08:54 2021: BS 91 completed
Mon Jul 26 16:09:16 2021: BS 92 completed
Mon Jul 26 16:09:39 2021: BS 93 completed
Mon Jul 26 16:10:01 2021: BS 94 completed
Mon Jul 26 16:10:24 2021: BS 95 completed
Mon Jul 26 16:10:46 2021: BS 96 completed
Mon Jul 26 16:11:08 2021: BS 97 completed
Mon Jul 26 16:11:31 2021: BS 98 completed
Mon Jul 26 16:11:53 2021: BS 99 completed
Mon Jul 26 16:12:16 2021: BS 100 completed
Mon Jul 26 16:12:38 2021: BS 101 completed
Mon Jul 26 16:13:01 2021: BS 102 completed
Mon Jul 26 16:13:23 2021: BS 103 completed
Mon Jul 26 16:13:46 2021: BS 104 completed
Mon Jul 26 16:14:08 2021: BS 105 completed
Mon Jul 26 16:14:31 2021: BS 106 completed
Mon Jul 26 16:14:53 2021: BS 107 completed
Mon Jul 26 16:15:16 2021: BS 108 completed
Mon Jul 26 16:15:38 2021: BS 109 completed
Mon Jul 26 16:16:01 2021: BS 110 completed
Mon Jul 26 16:16:23 2021: BS 111 completed
Mon Jul 26 16:16:46 2021: BS 112 completed
Mon Jul 26 16:17:08 2021: BS 113 completed
Mon Jul 26 16:17:30 2021: BS 114 completed
Mon Jul 26 16:17:53 2021: BS 115 completed
Mon Jul 26 16:18:15 2021: BS 116 completed
Mon Jul 26 16:18:38 2021: BS 117 completed
Mon Jul 26 16:19:00 2021: BS 118 completed
Mon Jul 26 16:19:23 2021: BS 119 completed
Mon Jul 26 16:19:45 2021: BS 120 completed
Mon Jul 26 16:20:08 2021: BS 121 completed
Mon Jul 26 16:20:30 2021: BS 122 completed
Mon Jul 26 16:20:53 2021: BS 123 completed
Mon Jul 26 16:21:15 2021: BS 124 completed
Mon Jul 26 16:21:38 2021: BS 125 completed
Mon Jul 26 16:22:00 2021: BS 126 completed
Mon Jul 26 16:22:23 2021: BS 127 completed
Mon Jul 26 16:22:45 2021: BS 128 completed
Mon Jul 26 16:23:08 2021: BS 129 completed
Mon Jul 26 16:23:30 2021: BS 130 completed
Mon Jul 26 16:23:52 2021: BS 131 completed
Mon Jul 26 16:24:15 2021: BS 132 completed
Mon Jul 26 16:24:37 2021: BS 133 completed
Mon Jul 26 16:25:00 2021: BS 134 completed
Mon Jul 26 16:25:22 2021: BS 135 completed
Mon Jul 26 16:25:45 2021: BS 136 completed
Mon Jul 26 16:26:07 2021: BS 137 completed
Mon Jul 26 16:26:30 2021: BS 138 completed
Mon Jul 26 16:26:52 2021: BS 139 completed
Mon Jul 26 16:27:15 2021: BS 140 completed
Mon Jul 26 16:27:37 2021: BS 141 completed
Mon Jul 26 16:28:00 2021: BS 142 completed
Mon Jul 26 16:28:22 2021: BS 143 completed
Mon Jul 26 16:28:45 2021: BS 144 completed
Mon Jul 26 16:29:07 2021: BS 145 completed
Mon Jul 26 16:29:30 2021: BS 146 completed
Mon Jul 26 16:29:52 2021: BS 147 completed
Mon Jul 26 16:30:14 2021: BS 148 completed
Mon Jul 26 16:30:37 2021: BS 149 completed
Mon Jul 26 16:30:59 2021: BS 150 completed
Mon Jul 26 16:31:22 2021: BS 151 completed
Mon Jul 26 16:31:44 2021: BS 152 completed
Mon Jul 26 16:32:07 2021: BS 153 completed
Mon Jul 26 16:32:29 2021: BS 154 completed
Mon Jul 26 16:32:52 2021: BS 155 completed
Mon Jul 26 16:33:14 2021: BS 156 completed
Mon Jul 26 16:33:37 2021: BS 157 completed
Mon Jul 26 16:33:59 2021: BS 158 completed
Mon Jul 26 16:34:22 2021: BS 159 completed
Mon Jul 26 16:34:44 2021: BS 160 completed
Mon Jul 26 16:35:07 2021: BS 161 completed
Mon Jul 26 16:35:29 2021: BS 162 completed
Mon Jul 26 16:35:52 2021: BS 163 completed
Mon Jul 26 16:36:14 2021: BS 164 completed
Mon Jul 26 16:36:36 2021: BS 165 completed
Mon Jul 26 16:36:59 2021: BS 166 completed
Mon Jul 26 16:37:21 2021: BS 167 completed
Mon Jul 26 16:37:44 2021: BS 168 completed
Mon Jul 26 16:38:06 2021: BS 169 completed
Mon Jul 26 16:38:29 2021: BS 170 completed
Mon Jul 26 16:38:51 2021: BS 171 completed
Mon Jul 26 16:39:14 2021: BS 172 completed
Mon Jul 26 16:39:36 2021: BS 173 completed
Mon Jul 26 16:39:59 2021: BS 174 completed
Mon Jul 26 16:40:21 2021: BS 175 completed
Mon Jul 26 16:40:44 2021: BS 176 completed
Mon Jul 26 16:41:06 2021: BS 177 completed
Mon Jul 26 16:41:29 2021: BS 178 completed
Mon Jul 26 16:41:51 2021: BS 179 completed
Mon Jul 26 16:42:14 2021: BS 180 completed
Mon Jul 26 16:42:36 2021: BS 181 completed
Mon Jul 26 16:42:58 2021: BS 182 completed
Mon Jul 26 16:43:21 2021: BS 183 completed
Mon Jul 26 16:43:43 2021: BS 184 completed
Mon Jul 26 16:44:06 2021: BS 185 completed
Mon Jul 26 16:44:28 2021: BS 186 completed
Mon Jul 26 16:44:51 2021: BS 187 completed
Mon Jul 26 16:45:13 2021: BS 188 completed
Mon Jul 26 16:45:36 2021: BS 189 completed
Mon Jul 26 16:45:58 2021: BS 190 completed
Mon Jul 26 16:46:21 2021: BS 191 completed
Mon Jul 26 16:46:43 2021: BS 192 completed
Mon Jul 26 16:47:06 2021: BS 193 completed
Mon Jul 26 16:47:28 2021: BS 194 completed
Mon Jul 26 16:47:51 2021: BS 195 completed
Mon Jul 26 16:48:13 2021: BS 196 completed
Mon Jul 26 16:48:36 2021: BS 197 completed
Mon Jul 26 16:48:58 2021: BS 198 completed
Mon Jul 26 16:49:20 2021: BS 199 completed
Mon Jul 26 16:49:43 2021: BS 200 completed
Mon Jul 26 16:50:05 2021: BS 201 completed
Mon Jul 26 16:50:28 2021: BS 202 completed
Mon Jul 26 16:50:50 2021: BS 203 completed
Mon Jul 26 16:51:13 2021: BS 204 completed
Mon Jul 26 16:51:35 2021: BS 205 completed
Mon Jul 26 16:51:58 2021: BS 206 completed
Mon Jul 26 16:52:20 2021: BS 207 completed
Mon Jul 26 16:52:43 2021: BS 208 completed
Mon Jul 26 16:53:05 2021: BS 209 completed
Mon Jul 26 16:53:28 2021: BS 210 completed
Mon Jul 26 16:53:50 2021: BS 211 completed
Mon Jul 26 16:54:13 2021: BS 212 completed
Mon Jul 26 16:54:35 2021: BS 213 completed
Mon Jul 26 16:54:58 2021: BS 214 completed
Mon Jul 26 16:55:20 2021: BS 215 completed
Mon Jul 26 16:55:43 2021: BS 216 completed
Mon Jul 26 16:56:05 2021: BS 217 completed
Mon Jul 26 16:56:27 2021: BS 218 completed
Mon Jul 26 16:56:50 2021: BS 219 completed
Mon Jul 26 16:57:12 2021: BS 220 completed
Mon Jul 26 16:57:35 2021: BS 221 completed
Mon Jul 26 16:57:57 2021: BS 222 completed
Mon Jul 26 16:58:20 2021: BS 223 completed
Mon Jul 26 16:58:42 2021: BS 224 completed
Mon Jul 26 16:59:05 2021: BS 225 completed
Mon Jul 26 16:59:27 2021: BS 226 completed
Mon Jul 26 16:59:50 2021: BS 227 completed
Mon Jul 26 17:00:12 2021: BS 228 completed
Mon Jul 26 17:00:35 2021: BS 229 completed
Mon Jul 26 17:00:57 2021: BS 230 completed
Mon Jul 26 17:01:20 2021: BS 231 completed
Mon Jul 26 17:01:42 2021: BS 232 completed
Mon Jul 26 17:02:05 2021: BS 233 completed
Mon Jul 26 17:02:27 2021: BS 234 completed
Mon Jul 26 17:02:49 2021: BS 235 completed
Mon Jul 26 17:03:12 2021: BS 236 completed
Mon Jul 26 17:03:34 2021: BS 237 completed
Mon Jul 26 17:03:57 2021: BS 238 completed
Mon Jul 26 17:04:19 2021: BS 239 completed
Mon Jul 26 17:04:42 2021: BS 240 completed
Mon Jul 26 17:05:04 2021: BS 241 completed
Mon Jul 26 17:05:27 2021: BS 242 completed
Mon Jul 26 17:05:49 2021: BS 243 completed
Mon Jul 26 17:06:12 2021: BS 244 completed
Mon Jul 26 17:06:34 2021: BS 245 completed
Mon Jul 26 17:06:57 2021: BS 246 completed
Mon Jul 26 17:07:19 2021: BS 247 completed
Mon Jul 26 17:07:42 2021: BS 248 completed
Mon Jul 26 17:08:04 2021: BS 249 completed
Mon Jul 26 17:08:27 2021: BS 250 completed
Mon Jul 26 17:08:49 2021: BS 251 completed
Mon Jul 26 17:09:11 2021: BS 252 completed
Mon Jul 26 17:09:34 2021: BS 253 completed
Mon Jul 26 17:09:56 2021: BS 254 completed
Mon Jul 26 17:10:19 2021: BS 255 completed
Mon Jul 26 17:10:41 2021: BS 256 completed
Mon Jul 26 17:11:04 2021: BS 257 completed
Mon Jul 26 17:11:26 2021: BS 258 completed
Mon Jul 26 17:11:49 2021: BS 259 completed
Mon Jul 26 17:12:11 2021: BS 260 completed
Mon Jul 26 17:12:34 2021: BS 261 completed
Mon Jul 26 17:12:56 2021: BS 262 completed
Mon Jul 26 17:13:19 2021: BS 263 completed
Mon Jul 26 17:13:41 2021: BS 264 completed
Mon Jul 26 17:14:04 2021: BS 265 completed
Mon Jul 26 17:14:26 2021: BS 266 completed
Mon Jul 26 17:14:49 2021: BS 267 completed
Mon Jul 26 17:15:11 2021: BS 268 completed
Mon Jul 26 17:15:33 2021: BS 269 completed
Mon Jul 26 17:15:56 2021: BS 270 completed
Mon Jul 26 17:16:18 2021: BS 271 completed
Mon Jul 26 17:16:41 2021: BS 272 completed
Mon Jul 26 17:17:03 2021: BS 273 completed
Mon Jul 26 17:17:26 2021: BS 274 completed
Mon Jul 26 17:17:48 2021: BS 275 completed
Mon Jul 26 17:18:11 2021: BS 276 completed
Mon Jul 26 17:18:33 2021: BS 277 completed
Mon Jul 26 17:18:56 2021: BS 278 completed
Mon Jul 26 17:19:18 2021: BS 279 completed
Mon Jul 26 17:19:41 2021: BS 280 completed
Mon Jul 26 17:20:03 2021: BS 281 completed
Mon Jul 26 17:20:26 2021: BS 282 completed
Mon Jul 26 17:20:48 2021: BS 283 completed
Mon Jul 26 17:21:11 2021: BS 284 completed
Mon Jul 26 17:21:33 2021: BS 285 completed
Mon Jul 26 17:21:55 2021: BS 286 completed
Mon Jul 26 17:22:18 2021: BS 287 completed
Mon Jul 26 17:22:40 2021: BS 288 completed
Mon Jul 26 17:23:03 2021: BS 289 completed
Mon Jul 26 17:23:25 2021: BS 290 completed
Mon Jul 26 17:23:48 2021: BS 291 completed
Mon Jul 26 17:24:10 2021: BS 292 completed
Mon Jul 26 17:24:33 2021: BS 293 completed
Mon Jul 26 17:24:55 2021: BS 294 completed
Mon Jul 26 17:25:18 2021: BS 295 completed
Mon Jul 26 17:25:40 2021: BS 296 completed
Mon Jul 26 17:26:03 2021: BS 297 completed
Mon Jul 26 17:26:25 2021: BS 298 completed
Mon Jul 26 17:26:48 2021: BS 299 completed
Mon Jul 26 17:27:10 2021: BS 300 completed
Mon Jul 26 17:27:33 2021: BS 301 completed
Mon Jul 26 17:27:55 2021: BS 302 completed
Mon Jul 26 17:28:18 2021: BS 303 completed
Mon Jul 26 17:28:40 2021: BS 304 completed
Mon Jul 26 17:29:02 2021: BS 305 completed
Mon Jul 26 17:29:25 2021: BS 306 completed
Mon Jul 26 17:29:47 2021: BS 307 completed
Mon Jul 26 17:30:10 2021: BS 308 completed
Mon Jul 26 17:30:32 2021: BS 309 completed
Mon Jul 26 17:30:55 2021: BS 310 completed
Mon Jul 26 17:31:17 2021: BS 311 completed
Mon Jul 26 17:31:40 2021: BS 312 completed
Mon Jul 26 17:32:02 2021: BS 313 completed
Mon Jul 26 17:32:25 2021: BS 314 completed
Mon Jul 26 17:32:47 2021: BS 315 completed
Mon Jul 26 17:33:10 2021: BS 316 completed
Mon Jul 26 17:33:32 2021: BS 317 completed
Mon Jul 26 17:33:55 2021: BS 318 completed
Mon Jul 26 17:34:17 2021: BS 319 completed
Mon Jul 26 17:34:39 2021: BS 320 completed
Mon Jul 26 17:35:02 2021: BS 321 completed
Mon Jul 26 17:35:24 2021: BS 322 completed
Mon Jul 26 17:35:47 2021: BS 323 completed
Mon Jul 26 17:36:09 2021: BS 324 completed
Mon Jul 26 17:36:32 2021: BS 325 completed
Mon Jul 26 17:36:54 2021: BS 326 completed
Mon Jul 26 17:37:17 2021: BS 327 completed
Mon Jul 26 17:37:39 2021: BS 328 completed
Mon Jul 26 17:38:02 2021: BS 329 completed
Mon Jul 26 17:38:24 2021: BS 330 completed
Mon Jul 26 17:38:47 2021: BS 331 completed
Mon Jul 26 17:39:09 2021: BS 332 completed
Mon Jul 26 17:39:32 2021: BS 333 completed
Mon Jul 26 17:39:54 2021: BS 334 completed
Mon Jul 26 17:40:17 2021: BS 335 completed
Mon Jul 26 17:40:39 2021: BS 336 completed
Mon Jul 26 17:41:02 2021: BS 337 completed
Mon Jul 26 17:41:24 2021: BS 338 completed
Mon Jul 26 17:41:46 2021: BS 339 completed
Mon Jul 26 17:42:09 2021: BS 340 completed
Mon Jul 26 17:42:31 2021: BS 341 completed
Mon Jul 26 17:42:54 2021: BS 342 completed
Mon Jul 26 17:43:16 2021: BS 343 completed
Mon Jul 26 17:43:39 2021: BS 344 completed
Mon Jul 26 17:44:01 2021: BS 345 completed
Mon Jul 26 17:44:24 2021: BS 346 completed
Mon Jul 26 17:44:46 2021: BS 347 completed
Mon Jul 26 17:45:09 2021: BS 348 completed
Mon Jul 26 17:45:31 2021: BS 349 completed
Mon Jul 26 17:45:54 2021: BS 350 completed
Mon Jul 26 17:46:16 2021: BS 351 completed
Mon Jul 26 17:46:39 2021: BS 352 completed
Mon Jul 26 17:47:01 2021: BS 353 completed
Mon Jul 26 17:47:23 2021: BS 354 completed
Mon Jul 26 17:47:46 2021: BS 355 completed
Mon Jul 26 17:48:08 2021: BS 356 completed
Mon Jul 26 17:48:31 2021: BS 357 completed
Mon Jul 26 17:48:53 2021: BS 358 completed
Mon Jul 26 17:49:16 2021: BS 359 completed
Mon Jul 26 17:49:38 2021: BS 360 completed
Mon Jul 26 17:50:01 2021: BS 361 completed
Mon Jul 26 17:50:23 2021: BS 362 completed
Mon Jul 26 17:50:46 2021: BS 363 completed
Mon Jul 26 17:51:08 2021: BS 364 completed
Mon Jul 26 17:51:31 2021: BS 365 completed
Mon Jul 26 17:51:53 2021: BS 366 completed
Mon Jul 26 17:52:16 2021: BS 367 completed
Mon Jul 26 17:52:38 2021: BS 368 completed
Mon Jul 26 17:53:01 2021: BS 369 completed
Mon Jul 26 17:53:23 2021: BS 370 completed
Mon Jul 26 17:53:45 2021: BS 371 completed
Mon Jul 26 17:54:08 2021: BS 372 completed
Mon Jul 26 17:54:30 2021: BS 373 completed
Mon Jul 26 17:54:53 2021: BS 374 completed
Mon Jul 26 17:55:15 2021: BS 375 completed
Mon Jul 26 17:55:38 2021: BS 376 completed
Mon Jul 26 17:56:00 2021: BS 377 completed
Mon Jul 26 17:56:23 2021: BS 378 completed
Mon Jul 26 17:56:45 2021: BS 379 completed
Mon Jul 26 17:57:08 2021: BS 380 completed
Mon Jul 26 17:57:30 2021: BS 381 completed
Mon Jul 26 17:57:53 2021: BS 382 completed
Mon Jul 26 17:58:15 2021: BS 383 completed
Mon Jul 26 17:58:38 2021: BS 384 completed
Mon Jul 26 17:59:00 2021: BS 385 completed
Mon Jul 26 17:59:23 2021: BS 386 completed
Mon Jul 26 17:59:45 2021: BS 387 completed
Mon Jul 26 18:00:08 2021: BS 388 completed
Mon Jul 26 18:00:30 2021: BS 389 completed
Mon Jul 26 18:00:52 2021: BS 390 completed
Mon Jul 26 18:01:15 2021: BS 391 completed
Mon Jul 26 18:01:37 2021: BS 392 completed
Mon Jul 26 18:02:00 2021: BS 393 completed
Mon Jul 26 18:02:22 2021: BS 394 completed
Mon Jul 26 18:02:45 2021: BS 395 completed
Mon Jul 26 18:03:07 2021: BS 396 completed
Mon Jul 26 18:03:30 2021: BS 397 completed
Mon Jul 26 18:03:52 2021: BS 398 completed
Mon Jul 26 18:04:15 2021: BS 399 completed
Mon Jul 26 18:04:37 2021: BS 400 completed
Mon Jul 26 18:05:00 2021: BS 401 completed
Mon Jul 26 18:05:22 2021: BS 402 completed
Mon Jul 26 18:05:45 2021: BS 403 completed
Mon Jul 26 18:06:07 2021: BS 404 completed
Mon Jul 26 18:06:30 2021: BS 405 completed
Mon Jul 26 18:06:52 2021: BS 406 completed
Mon Jul 26 18:07:14 2021: BS 407 completed
Mon Jul 26 18:07:37 2021: BS 408 completed
Mon Jul 26 18:07:59 2021: BS 409 completed
Mon Jul 26 18:08:22 2021: BS 410 completed
Mon Jul 26 18:08:44 2021: BS 411 completed
Mon Jul 26 18:09:07 2021: BS 412 completed
Mon Jul 26 18:09:29 2021: BS 413 completed
Mon Jul 26 18:09:52 2021: BS 414 completed
Mon Jul 26 18:10:14 2021: BS 415 completed
Mon Jul 26 18:10:37 2021: BS 416 completed
Mon Jul 26 18:10:59 2021: BS 417 completed
Mon Jul 26 18:11:22 2021: BS 418 completed
Mon Jul 26 18:11:44 2021: BS 419 completed
Mon Jul 26 18:12:07 2021: BS 420 completed
Mon Jul 26 18:12:29 2021: BS 421 completed
Mon Jul 26 18:12:51 2021: BS 422 completed
Mon Jul 26 18:13:14 2021: BS 423 completed
Mon Jul 26 18:13:36 2021: BS 424 completed
Mon Jul 26 18:13:59 2021: BS 425 completed
Mon Jul 26 18:14:21 2021: BS 426 completed
Mon Jul 26 18:14:44 2021: BS 427 completed
Mon Jul 26 18:15:06 2021: BS 428 completed
Mon Jul 26 18:15:29 2021: BS 429 completed
Mon Jul 26 18:15:51 2021: BS 430 completed
Mon Jul 26 18:16:02 2021: FID 1: ADC overflow
Mon Jul 26 18:16:14 2021: BS 431 completed
Mon Jul 26 18:16:36 2021: BS 432 completed
Mon Jul 26 18:16:59 2021: BS 433 completed
Mon Jul 26 18:17:21 2021: BS 434 completed
Mon Jul 26 18:17:44 2021: BS 435 completed
Mon Jul 26 18:18:06 2021: BS 436 completed
Mon Jul 26 18:18:29 2021: BS 437 completed
Mon Jul 26 18:18:51 2021: BS 438 completed
Mon Jul 26 18:19:14 2021: BS 439 completed
Mon Jul 26 18:19:36 2021: BS 440 completed
Mon Jul 26 18:19:58 2021: BS 441 completed
Mon Jul 26 18:20:21 2021: BS 442 completed
Mon Jul 26 18:20:43 2021: BS 443 completed
Mon Jul 26 18:21:06 2021: BS 444 completed
Mon Jul 26 18:21:28 2021: BS 445 completed
Mon Jul 26 18:21:51 2021: BS 446 completed
Mon Jul 26 18:22:13 2021: BS 447 completed
Mon Jul 26 18:22:36 2021: BS 448 completed
Mon Jul 26 18:22:58 2021: BS 449 completed
Mon Jul 26 18:23:21 2021: BS 450 completed
Mon Jul 26 18:23:43 2021: BS 451 completed
Mon Jul 26 18:24:06 2021: BS 452 completed
Mon Jul 26 18:24:28 2021: BS 453 completed
Mon Jul 26 18:24:51 2021: BS 454 completed
Mon Jul 26 18:25:13 2021: BS 455 completed
Mon Jul 26 18:25:36 2021: BS 456 completed
Mon Jul 26 18:25:58 2021: BS 457 completed
Mon Jul 26 18:26:20 2021: BS 458 completed
Mon Jul 26 18:26:43 2021: BS 459 completed
Mon Jul 26 18:27:05 2021: BS 460 completed
Mon Jul 26 18:27:28 2021: BS 461 completed
Mon Jul 26 18:27:50 2021: BS 462 completed
Mon Jul 26 18:28:13 2021: BS 463 completed
Mon Jul 26 18:28:35 2021: BS 464 completed
Mon Jul 26 18:28:58 2021: BS 465 completed
Mon Jul 26 18:29:20 2021: BS 466 completed
Mon Jul 26 18:29:43 2021: BS 467 completed
Mon Jul 26 18:30:05 2021: BS 468 completed
Mon Jul 26 18:30:28 2021: BS 469 completed
Mon Jul 26 18:30:50 2021: BS 470 completed
Mon Jul 26 18:31:13 2021: BS 471 completed
Mon Jul 26 18:31:35 2021: BS 472 completed
Mon Jul 26 18:31:58 2021: BS 473 completed
Mon Jul 26 18:32:20 2021: BS 474 completed
Mon Jul 26 18:32:42 2021: BS 475 completed
Mon Jul 26 18:33:05 2021: BS 476 completed
Mon Jul 26 18:33:27 2021: BS 477 completed
Mon Jul 26 18:33:50 2021: BS 478 completed
Mon Jul 26 18:34:12 2021: BS 479 completed
Mon Jul 26 18:34:35 2021: BS 480 completed
Mon Jul 26 18:34:57 2021: BS 481 completed
Mon Jul 26 18:35:20 2021: BS 482 completed
Mon Jul 26 18:35:42 2021: BS 483 completed
Mon Jul 26 18:36:05 2021: BS 484 completed
Mon Jul 26 18:36:27 2021: BS 485 completed
Mon Jul 26 18:36:50 2021: BS 486 completed
Mon Jul 26 18:37:12 2021: BS 487 completed
Mon Jul 26 18:37:35 2021: BS 488 completed
Mon Jul 26 18:37:57 2021: BS 489 completed
Mon Jul 26 18:38:20 2021: BS 490 completed
Mon Jul 26 18:38:42 2021: BS 491 completed
Mon Jul 26 18:39:04 2021: BS 492 completed
Mon Jul 26 18:39:27 2021: BS 493 completed
Mon Jul 26 18:39:49 2021: BS 494 completed
Mon Jul 26 18:40:12 2021: BS 495 completed
Mon Jul 26 18:40:34 2021: BS 496 completed
Mon Jul 26 18:40:57 2021: BS 497 completed
Mon Jul 26 18:41:19 2021: BS 498 completed
Mon Jul 26 18:41:42 2021: BS 499 completed
Mon Jul 26 18:42:04 2021: BS 500 completed
Mon Jul 26 18:42:27 2021: BS 501 completed
Mon Jul 26 18:42:49 2021: BS 502 completed
Mon Jul 26 18:43:12 2021: BS 503 completed
Mon Jul 26 18:43:34 2021: BS 504 completed
Mon Jul 26 18:43:57 2021: BS 505 completed
Mon Jul 26 18:44:19 2021: BS 506 completed
Mon Jul 26 18:44:42 2021: BS 507 completed
Mon Jul 26 18:45:04 2021: BS 508 completed
Mon Jul 26 18:45:26 2021: BS 509 completed
Mon Jul 26 18:45:49 2021: BS 510 completed
Mon Jul 26 18:46:11 2021: BS 511 completed
Mon Jul 26 18:46:34 2021: BS 512 completed
Mon Jul 26 18:46:56 2021: BS 513 completed
Mon Jul 26 18:47:19 2021: BS 514 completed
Mon Jul 26 18:47:41 2021: BS 515 completed
Mon Jul 26 18:48:04 2021: BS 516 completed
Mon Jul 26 18:48:26 2021: BS 517 completed
Mon Jul 26 18:48:49 2021: BS 518 completed
Mon Jul 26 18:49:11 2021: BS 519 completed
Mon Jul 26 18:49:34 2021: BS 520 completed
Mon Jul 26 18:49:56 2021: BS 521 completed
Mon Jul 26 18:50:19 2021: BS 522 completed
Mon Jul 26 18:50:41 2021: BS 523 completed
Mon Jul 26 18:51:04 2021: BS 524 completed
Mon Jul 26 18:51:26 2021: BS 525 completed
Mon Jul 26 18:51:48 2021: BS 526 completed
Mon Jul 26 18:52:11 2021: BS 527 completed
Mon Jul 26 18:52:33 2021: BS 528 completed
Mon Jul 26 18:52:56 2021: BS 529 completed
Mon Jul 26 18:53:18 2021: BS 530 completed
Mon Jul 26 18:53:41 2021: BS 531 completed
Mon Jul 26 18:54:03 2021: BS 532 completed
Mon Jul 26 18:54:26 2021: BS 533 completed
Mon Jul 26 18:54:48 2021: BS 534 completed
Mon Jul 26 18:55:11 2021: BS 535 completed
Mon Jul 26 18:55:33 2021: BS 536 completed
Mon Jul 26 18:55:56 2021: BS 537 completed
Mon Jul 26 18:56:18 2021: BS 538 completed
Mon Jul 26 18:56:41 2021: BS 539 completed
Mon Jul 26 18:57:03 2021: BS 540 completed
Mon Jul 26 18:57:26 2021: BS 541 completed
Mon Jul 26 18:57:48 2021: BS 542 completed
Mon Jul 26 18:58:11 2021: BS 543 completed
Mon Jul 26 18:58:33 2021: BS 544 completed
Mon Jul 26 18:58:55 2021: BS 545 completed
Mon Jul 26 18:59:18 2021: BS 546 completed
Mon Jul 26 18:59:40 2021: BS 547 completed
Mon Jul 26 19:00:03 2021: BS 548 completed
Mon Jul 26 19:00:25 2021: BS 549 completed
Mon Jul 26 19:00:48 2021: BS 550 completed
Mon Jul 26 19:01:10 2021: BS 551 completed
Mon Jul 26 19:01:33 2021: BS 552 completed
Mon Jul 26 19:01:55 2021: BS 553 completed
Mon Jul 26 19:02:18 2021: BS 554 completed
Mon Jul 26 19:02:40 2021: BS 555 completed
Mon Jul 26 19:03:03 2021: BS 556 completed
Mon Jul 26 19:03:25 2021: BS 557 completed
Mon Jul 26 19:03:48 2021: BS 558 completed
Mon Jul 26 19:04:10 2021: BS 559 completed
Mon Jul 26 19:04:32 2021: BS 560 completed
Mon Jul 26 19:04:55 2021: BS 561 completed
Mon Jul 26 19:05:17 2021: BS 562 completed
Mon Jul 26 19:05:40 2021: BS 563 completed
Mon Jul 26 19:06:02 2021: BS 564 completed
Mon Jul 26 19:06:25 2021: BS 565 completed
Mon Jul 26 19:06:47 2021: BS 566 completed
Mon Jul 26 19:07:10 2021: BS 567 completed
Mon Jul 26 19:07:32 2021: BS 568 completed
Mon Jul 26 19:07:55 2021: BS 569 completed
Mon Jul 26 19:08:17 2021: BS 570 completed
Mon Jul 26 19:08:40 2021: BS 571 completed
Mon Jul 26 19:09:02 2021: BS 572 completed
Mon Jul 26 19:09:25 2021: BS 573 completed
Mon Jul 26 19:09:47 2021: BS 574 completed
Mon Jul 26 19:10:10 2021: BS 575 completed
Mon Jul 26 19:10:32 2021: BS 576 completed
Mon Jul 26 19:10:55 2021: BS 577 completed
Mon Jul 26 19:11:17 2021: BS 578 completed
Mon Jul 26 19:11:39 2021: BS 579 completed
Mon Jul 26 19:12:02 2021: BS 580 completed
Mon Jul 26 19:12:24 2021: BS 581 completed
Mon Jul 26 19:12:47 2021: BS 582 completed
Mon Jul 26 19:13:09 2021: BS 583 completed
Mon Jul 26 19:13:32 2021: BS 584 completed
Mon Jul 26 19:13:54 2021: BS 585 completed
Mon Jul 26 19:14:17 2021: BS 586 completed
Mon Jul 26 19:14:39 2021: BS 587 completed
Mon Jul 26 19:15:02 2021: BS 588 completed
Mon Jul 26 19:15:24 2021: BS 589 completed
Mon Jul 26 19:15:47 2021: BS 590 completed
Mon Jul 26 19:16:09 2021: BS 591 completed
Mon Jul 26 19:16:32 2021: BS 592 completed
Mon Jul 26 19:16:54 2021: BS 593 completed
Mon Jul 26 19:17:16 2021: BS 594 completed
Mon Jul 26 19:17:39 2021: BS 595 completed
Mon Jul 26 19:18:01 2021: BS 596 completed
Mon Jul 26 19:18:24 2021: BS 597 completed
Mon Jul 26 19:18:46 2021: BS 598 completed
Mon Jul 26 19:19:09 2021: BS 599 completed
Mon Jul 26 19:19:31 2021: BS 600 completed
Mon Jul 26 19:19:54 2021: BS 601 completed
Mon Jul 26 19:20:16 2021: BS 602 completed
Mon Jul 26 19:20:39 2021: BS 603 completed
Mon Jul 26 19:21:01 2021: BS 604 completed
Mon Jul 26 19:21:24 2021: BS 605 completed
Mon Jul 26 19:21:46 2021: BS 606 completed
Mon Jul 26 19:22:09 2021: BS 607 completed
Mon Jul 26 19:22:31 2021: BS 608 completed
Mon Jul 26 19:22:54 2021: BS 609 completed
Mon Jul 26 19:23:16 2021: BS 610 completed
Mon Jul 26 19:23:39 2021: BS 611 completed
Mon Jul 26 19:24:01 2021: BS 612 completed
Mon Jul 26 19:24:23 2021: BS 613 completed
Mon Jul 26 19:24:46 2021: BS 614 completed
Mon Jul 26 19:25:08 2021: BS 615 completed
Mon Jul 26 19:25:31 2021: BS 616 completed
Mon Jul 26 19:25:53 2021: BS 617 completed
Mon Jul 26 19:26:16 2021: BS 618 completed
Mon Jul 26 19:26:38 2021: BS 619 completed
Mon Jul 26 19:27:01 2021: BS 620 completed
Mon Jul 26 19:27:23 2021: BS 621 completed
Mon Jul 26 19:27:46 2021: BS 622 completed
Mon Jul 26 19:28:08 2021: BS 623 completed
Mon Jul 26 19:28:31 2021: BS 624 completed
Mon Jul 26 19:28:53 2021: BS 625 completed
Mon Jul 26 19:29:16 2021: BS 626 completed
Mon Jul 26 19:29:38 2021: BS 627 completed
Mon Jul 26 19:30:01 2021: BS 628 completed
Mon Jul 26 19:30:23 2021: BS 629 completed
Mon Jul 26 19:30:45 2021: BS 630 completed
Mon Jul 26 19:31:08 2021: BS 631 completed
Mon Jul 26 19:31:30 2021: BS 632 completed
Mon Jul 26 19:31:53 2021: BS 633 completed
Mon Jul 26 19:32:15 2021: BS 634 completed
Mon Jul 26 19:32:38 2021: BS 635 completed
Mon Jul 26 19:33:00 2021: BS 636 completed
Mon Jul 26 19:33:23 2021: BS 637 completed
Mon Jul 26 19:33:45 2021: BS 638 completed
Mon Jul 26 19:34:08 2021: BS 639 completed
Mon Jul 26 19:34:30 2021: BS 640 completed
Mon Jul 26 19:34:53 2021: BS 641 completed
Mon Jul 26 19:35:15 2021: BS 642 completed
Mon Jul 26 19:35:38 2021: BS 643 completed
Mon Jul 26 19:36:00 2021: BS 644 completed
Mon Jul 26 19:36:23 2021: BS 645 completed
Mon Jul 26 19:36:45 2021: BS 646 completed
Mon Jul 26 19:37:07 2021: BS 647 completed
Mon Jul 26 19:37:30 2021: BS 648 completed
Mon Jul 26 19:37:52 2021: BS 649 completed
Mon Jul 26 19:38:15 2021: BS 650 completed
Mon Jul 26 19:38:37 2021: BS 651 completed
Mon Jul 26 19:39:00 2021: BS 652 completed
Mon Jul 26 19:39:22 2021: BS 653 completed
Mon Jul 26 19:39:45 2021: BS 654 completed
Mon Jul 26 19:40:07 2021: BS 655 completed
Mon Jul 26 19:40:30 2021: BS 656 completed
Mon Jul 26 19:40:52 2021: BS 657 completed
Mon Jul 26 19:41:15 2021: BS 658 completed
Mon Jul 26 19:41:37 2021: BS 659 completed
Mon Jul 26 19:42:00 2021: BS 660 completed
Mon Jul 26 19:42:22 2021: BS 661 completed
Mon Jul 26 19:42:45 2021: BS 662 completed
Mon Jul 26 19:43:07 2021: BS 663 completed
Mon Jul 26 19:43:29 2021: BS 664 completed
Mon Jul 26 19:43:52 2021: BS 665 completed
Mon Jul 26 19:44:14 2021: BS 666 completed
Mon Jul 26 19:44:37 2021: BS 667 completed
Mon Jul 26 19:44:59 2021: BS 668 completed
Mon Jul 26 19:45:22 2021: BS 669 completed
Mon Jul 26 19:45:44 2021: BS 670 completed
Mon Jul 26 19:46:07 2021: BS 671 completed
Mon Jul 26 19:46:29 2021: BS 672 completed
Mon Jul 26 19:46:52 2021: BS 673 completed
Mon Jul 26 19:47:14 2021: BS 674 completed
Mon Jul 26 19:47:37 2021: BS 675 completed
Mon Jul 26 19:47:59 2021: BS 676 completed
Mon Jul 26 19:48:22 2021: BS 677 completed
Mon Jul 26 19:48:44 2021: BS 678 completed
Mon Jul 26 19:49:07 2021: BS 679 completed
Mon Jul 26 19:49:29 2021: BS 680 completed
Mon Jul 26 19:49:51 2021: BS 681 completed
Mon Jul 26 19:50:14 2021: BS 682 completed
Mon Jul 26 19:50:36 2021: BS 683 completed
Mon Jul 26 19:50:59 2021: BS 684 completed
Mon Jul 26 19:51:21 2021: BS 685 completed
Mon Jul 26 19:51:44 2021: BS 686 completed
Mon Jul 26 19:52:06 2021: BS 687 completed
Mon Jul 26 19:52:29 2021: BS 688 completed
Mon Jul 26 19:52:51 2021: BS 689 completed
Mon Jul 26 19:53:14 2021: BS 690 completed
Mon Jul 26 19:53:36 2021: BS 691 completed
Mon Jul 26 19:53:59 2021: BS 692 completed
Mon Jul 26 19:54:21 2021: BS 693 completed
Mon Jul 26 19:54:44 2021: BS 694 completed
Mon Jul 26 19:55:06 2021: BS 695 completed
Mon Jul 26 19:55:29 2021: BS 696 completed
Mon Jul 26 19:55:51 2021: BS 697 completed
Mon Jul 26 19:56:13 2021: BS 698 completed
Mon Jul 26 19:56:36 2021: BS 699 completed
Mon Jul 26 19:56:58 2021: BS 700 completed
Mon Jul 26 19:57:21 2021: BS 701 completed
Mon Jul 26 19:57:43 2021: BS 702 completed
Mon Jul 26 19:58:06 2021: BS 703 completed
Mon Jul 26 19:58:28 2021: BS 704 completed
Mon Jul 26 19:58:51 2021: BS 705 completed
Mon Jul 26 19:59:13 2021: BS 706 completed
Mon Jul 26 19:59:36 2021: BS 707 completed
Mon Jul 26 19:59:58 2021: BS 708 completed
Mon Jul 26 20:00:21 2021: BS 709 completed
Mon Jul 26 20:00:43 2021: BS 710 completed
Mon Jul 26 20:01:06 2021: BS 711 completed
Mon Jul 26 20:01:28 2021: BS 712 completed
Mon Jul 26 20:01:51 2021: BS 713 completed
Mon Jul 26 20:02:13 2021: BS 714 completed
Mon Jul 26 20:02:35 2021: BS 715 completed
Mon Jul 26 20:02:58 2021: BS 716 completed
Mon Jul 26 20:03:20 2021: BS 717 completed
Mon Jul 26 20:03:43 2021: BS 718 completed
Mon Jul 26 20:04:05 2021: BS 719 completed
Mon Jul 26 20:04:28 2021: BS 720 completed
Mon Jul 26 20:04:50 2021: BS 721 completed
Mon Jul 26 20:05:13 2021: BS 722 completed
Mon Jul 26 20:05:35 2021: BS 723 completed
Mon Jul 26 20:05:58 2021: BS 724 completed
Mon Jul 26 20:06:20 2021: BS 725 completed
Mon Jul 26 20:06:43 2021: BS 726 completed
Mon Jul 26 20:07:05 2021: BS 727 completed
Mon Jul 26 20:07:28 2021: BS 728 completed
Mon Jul 26 20:07:50 2021: BS 729 completed
Mon Jul 26 20:08:13 2021: BS 730 completed
Mon Jul 26 20:08:35 2021: BS 731 completed
Mon Jul 26 20:08:57 2021: BS 732 completed
Mon Jul 26 20:09:20 2021: BS 733 completed
Mon Jul 26 20:09:42 2021: BS 734 completed
Mon Jul 26 20:10:05 2021: BS 735 completed
Mon Jul 26 20:10:27 2021: BS 736 completed
Mon Jul 26 20:10:50 2021: BS 737 completed
Mon Jul 26 20:11:12 2021: BS 738 completed
Mon Jul 26 20:11:35 2021: BS 739 completed
Mon Jul 26 20:11:57 2021: BS 740 completed
Mon Jul 26 20:12:20 2021: BS 741 completed
Mon Jul 26 20:12:42 2021: BS 742 completed
Mon Jul 26 20:13:05 2021: BS 743 completed
Mon Jul 26 20:13:27 2021: BS 744 completed
Mon Jul 26 20:13:50 2021: BS 745 completed
Mon Jul 26 20:14:12 2021: BS 746 completed
Mon Jul 26 20:14:35 2021: BS 747 completed
Mon Jul 26 20:14:57 2021: BS 748 completed
Mon Jul 26 20:15:19 2021: BS 749 completed
Mon Jul 26 20:15:42 2021: BS 750 completed
Mon Jul 26 20:16:04 2021: BS 751 completed
Mon Jul 26 20:16:27 2021: BS 752 completed
Mon Jul 26 20:16:49 2021: BS 753 completed
Mon Jul 26 20:17:12 2021: BS 754 completed
Mon Jul 26 20:17:34 2021: BS 755 completed
Mon Jul 26 20:17:57 2021: BS 756 completed
Mon Jul 26 20:18:19 2021: BS 757 completed
Mon Jul 26 20:18:42 2021: BS 758 completed
Mon Jul 26 20:19:04 2021: BS 759 completed
Mon Jul 26 20:19:27 2021: BS 760 completed
Mon Jul 26 20:19:49 2021: BS 761 completed
Mon Jul 26 20:20:12 2021: BS 762 completed
Mon Jul 26 20:20:34 2021: BS 763 completed
Mon Jul 26 20:20:57 2021: BS 764 completed
Mon Jul 26 20:21:19 2021: BS 765 completed
Mon Jul 26 20:21:41 2021: BS 766 completed
Mon Jul 26 20:22:04 2021: BS 767 completed
Mon Jul 26 20:22:26 2021: BS 768 completed
Mon Jul 26 20:22:49 2021: BS 769 completed
Mon Jul 26 20:23:11 2021: BS 770 completed
Mon Jul 26 20:23:34 2021: BS 771 completed
Mon Jul 26 20:23:56 2021: BS 772 completed
Mon Jul 26 20:24:19 2021: BS 773 completed
Mon Jul 26 20:24:41 2021: BS 774 completed
Mon Jul 26 20:25:04 2021: BS 775 completed
Mon Jul 26 20:25:26 2021: BS 776 completed
Mon Jul 26 20:25:49 2021: BS 777 completed
Mon Jul 26 20:26:11 2021: BS 778 completed
Mon Jul 26 20:26:34 2021: BS 779 completed
Mon Jul 26 20:26:56 2021: BS 780 completed
Mon Jul 26 20:27:19 2021: BS 781 completed
Mon Jul 26 20:27:41 2021: BS 782 completed
Mon Jul 26 20:28:04 2021: BS 783 completed
Mon Jul 26 20:28:26 2021: BS 784 completed
Mon Jul 26 20:28:48 2021: BS 785 completed
Mon Jul 26 20:29:11 2021: BS 786 completed
Mon Jul 26 20:29:33 2021: BS 787 completed
Mon Jul 26 20:29:56 2021: BS 788 completed
Mon Jul 26 20:30:18 2021: BS 789 completed
Mon Jul 26 20:30:41 2021: BS 790 completed
Mon Jul 26 20:31:03 2021: BS 791 completed
Mon Jul 26 20:31:26 2021: BS 792 completed
Mon Jul 26 20:31:48 2021: BS 793 completed
Mon Jul 26 20:32:11 2021: BS 794 completed
Mon Jul 26 20:32:33 2021: BS 795 completed
Mon Jul 26 20:32:56 2021: BS 796 completed
Mon Jul 26 20:33:18 2021: BS 797 completed
Mon Jul 26 20:33:41 2021: BS 798 completed
Mon Jul 26 20:34:03 2021: BS 799 completed
Mon Jul 26 20:34:26 2021: BS 800 completed
Mon Jul 26 20:34:48 2021: BS 801 completed
Mon Jul 26 20:35:10 2021: BS 802 completed
Mon Jul 26 20:35:33 2021: BS 803 completed
Mon Jul 26 20:35:55 2021: BS 804 completed
Mon Jul 26 20:36:18 2021: BS 805 completed
Mon Jul 26 20:36:40 2021: BS 806 completed
Mon Jul 26 20:37:03 2021: BS 807 completed
Mon Jul 26 20:37:25 2021: BS 808 completed
Mon Jul 26 20:37:48 2021: BS 809 completed
Mon Jul 26 20:38:10 2021: BS 810 completed
Mon Jul 26 20:38:33 2021: BS 811 completed
Mon Jul 26 20:38:55 2021: BS 812 completed
Mon Jul 26 20:39:18 2021: BS 813 completed
Mon Jul 26 20:39:40 2021: BS 814 completed
Mon Jul 26 20:40:03 2021: BS 815 completed
Mon Jul 26 20:40:25 2021: BS 816 completed
Mon Jul 26 20:40:48 2021: BS 817 completed
Mon Jul 26 20:41:10 2021: BS 818 completed
Mon Jul 26 20:41:32 2021: BS 819 completed
Mon Jul 26 20:41:55 2021: BS 820 completed
Mon Jul 26 20:42:17 2021: BS 821 completed
Mon Jul 26 20:42:40 2021: BS 822 completed
Mon Jul 26 20:43:02 2021: BS 823 completed
Mon Jul 26 20:43:25 2021: BS 824 completed
Mon Jul 26 20:43:47 2021: BS 825 completed
Mon Jul 26 20:44:10 2021: BS 826 completed
Mon Jul 26 20:44:32 2021: BS 827 completed
Mon Jul 26 20:44:55 2021: BS 828 completed
Mon Jul 26 20:45:17 2021: BS 829 completed
Mon Jul 26 20:45:40 2021: BS 830 completed
Mon Jul 26 20:46:02 2021: BS 831 completed
Mon Jul 26 20:46:25 2021: BS 832 completed
Mon Jul 26 20:46:47 2021: BS 833 completed
Mon Jul 26 20:47:10 2021: BS 834 completed
Mon Jul 26 20:47:32 2021: BS 835 completed
Mon Jul 26 20:47:55 2021: BS 836 completed
Mon Jul 26 20:48:17 2021: BS 837 completed
Mon Jul 26 20:48:39 2021: BS 838 completed
Mon Jul 26 20:49:02 2021: BS 839 completed
Mon Jul 26 20:49:24 2021: BS 840 completed
Mon Jul 26 20:49:47 2021: BS 841 completed
Mon Jul 26 20:50:09 2021: BS 842 completed
Mon Jul 26 20:50:32 2021: BS 843 completed
Mon Jul 26 20:50:54 2021: BS 844 completed
Mon Jul 26 20:51:17 2021: BS 845 completed
Mon Jul 26 20:51:39 2021: BS 846 completed
Mon Jul 26 20:52:02 2021: BS 847 completed
Mon Jul 26 20:52:24 2021: BS 848 completed
Mon Jul 26 20:52:47 2021: BS 849 completed
Mon Jul 26 20:53:09 2021: BS 850 completed
Mon Jul 26 20:53:32 2021: BS 851 completed
Mon Jul 26 20:53:54 2021: BS 852 completed
Mon Jul 26 20:54:16 2021: BS 853 completed
Mon Jul 26 20:54:39 2021: BS 854 completed
Mon Jul 26 20:55:01 2021: BS 855 completed
Mon Jul 26 20:55:24 2021: BS 856 completed
Mon Jul 26 20:55:46 2021: BS 857 completed
Mon Jul 26 20:56:09 2021: BS 858 completed
Mon Jul 26 20:56:31 2021: BS 859 completed
Mon Jul 26 20:56:54 2021: BS 860 completed
Mon Jul 26 20:57:16 2021: BS 861 completed
Mon Jul 26 20:57:39 2021: BS 862 completed
Mon Jul 26 20:58:01 2021: BS 863 completed
Mon Jul 26 20:58:24 2021: BS 864 completed
Mon Jul 26 20:58:46 2021: BS 865 completed
Mon Jul 26 20:59:09 2021: BS 866 completed
Mon Jul 26 20:59:31 2021: BS 867 completed
Mon Jul 26 20:59:54 2021: BS 868 completed
Mon Jul 26 21:00:16 2021: BS 869 completed
Mon Jul 26 21:00:38 2021: BS 870 completed
Mon Jul 26 21:01:01 2021: BS 871 completed
Mon Jul 26 21:01:23 2021: BS 872 completed
Mon Jul 26 21:01:46 2021: BS 873 completed
Mon Jul 26 21:02:08 2021: BS 874 completed
Mon Jul 26 21:02:31 2021: BS 875 completed
Mon Jul 26 21:02:53 2021: BS 876 completed
Mon Jul 26 21:03:16 2021: BS 877 completed
Mon Jul 26 21:03:38 2021: BS 878 completed
Mon Jul 26 21:04:01 2021: BS 879 completed
Mon Jul 26 21:04:23 2021: BS 880 completed
Mon Jul 26 21:04:46 2021: BS 881 completed
Mon Jul 26 21:05:08 2021: BS 882 completed
Mon Jul 26 21:05:31 2021: BS 883 completed
Mon Jul 26 21:05:53 2021: BS 884 completed
Mon Jul 26 21:06:16 2021: BS 885 completed
Mon Jul 26 21:06:38 2021: BS 886 completed
Mon Jul 26 21:07:00 2021: BS 887 completed
Mon Jul 26 21:07:23 2021: BS 888 completed
Mon Jul 26 21:07:45 2021: BS 889 completed
Mon Jul 26 21:08:08 2021: BS 890 completed
Mon Jul 26 21:08:30 2021: BS 891 completed
Mon Jul 26 21:08:53 2021: BS 892 completed
Mon Jul 26 21:09:15 2021: BS 893 completed
Mon Jul 26 21:09:38 2021: BS 894 completed
Mon Jul 26 21:10:00 2021: BS 895 completed
Mon Jul 26 21:10:23 2021: BS 896 completed
Mon Jul 26 21:10:45 2021: BS 897 completed
Mon Jul 26 21:11:08 2021: BS 898 completed
Mon Jul 26 21:11:30 2021: BS 899 completed
Mon Jul 26 21:11:53 2021: BS 900 completed
Mon Jul 26 21:12:15 2021: BS 901 completed
Mon Jul 26 21:12:38 2021: BS 902 completed
Mon Jul 26 21:13:00 2021: BS 903 completed
Mon Jul 26 21:13:23 2021: BS 904 completed
Mon Jul 26 21:13:45 2021: BS 905 completed
Mon Jul 26 21:14:07 2021: BS 906 completed
Mon Jul 26 21:14:30 2021: BS 907 completed
Mon Jul 26 21:14:52 2021: BS 908 completed
Mon Jul 26 21:15:15 2021: BS 909 completed
Mon Jul 26 21:15:37 2021: BS 910 completed
Mon Jul 26 21:16:00 2021: BS 911 completed
Mon Jul 26 21:16:22 2021: BS 912 completed
Mon Jul 26 21:16:45 2021: BS 913 completed
Mon Jul 26 21:17:07 2021: BS 914 completed
Mon Jul 26 21:17:30 2021: BS 915 completed
Mon Jul 26 21:17:52 2021: BS 916 completed
Mon Jul 26 21:18:15 2021: BS 917 completed
Mon Jul 26 21:18:37 2021: BS 918 completed
Mon Jul 26 21:19:00 2021: BS 919 completed
Mon Jul 26 21:19:22 2021: BS 920 completed
Mon Jul 26 21:19:45 2021: BS 921 completed
Mon Jul 26 21:20:07 2021: BS 922 completed
Mon Jul 26 21:20:29 2021: BS 923 completed
Mon Jul 26 21:20:52 2021: BS 924 completed
Mon Jul 26 21:21:14 2021: BS 925 completed
Mon Jul 26 21:21:37 2021: BS 926 completed
Mon Jul 26 21:21:59 2021: BS 927 completed
Mon Jul 26 21:22:22 2021: BS 928 completed
Mon Jul 26 21:22:44 2021: BS 929 completed
Mon Jul 26 21:23:07 2021: BS 930 completed
Mon Jul 26 21:23:29 2021: BS 931 completed
Mon Jul 26 21:23:52 2021: BS 932 completed
Mon Jul 26 21:24:14 2021: BS 933 completed
Mon Jul 26 21:24:37 2021: BS 934 completed
Mon Jul 26 21:24:59 2021: BS 935 completed
Mon Jul 26 21:25:22 2021: BS 936 completed
Mon Jul 26 21:25:44 2021: BS 937 completed
Mon Jul 26 21:26:07 2021: BS 938 completed
Mon Jul 26 21:26:29 2021: BS 939 completed
Mon Jul 26 21:26:51 2021: BS 940 completed
Mon Jul 26 21:27:14 2021: BS 941 completed
Mon Jul 26 21:27:36 2021: BS 942 completed
Mon Jul 26 21:27:59 2021: BS 943 completed
Mon Jul 26 21:28:21 2021: BS 944 completed
Mon Jul 26 21:28:44 2021: BS 945 completed
Mon Jul 26 21:29:06 2021: BS 946 completed
Mon Jul 26 21:29:29 2021: BS 947 completed
Mon Jul 26 21:29:51 2021: BS 948 completed
Mon Jul 26 21:30:14 2021: BS 949 completed
Mon Jul 26 21:30:36 2021: BS 950 completed
Mon Jul 26 21:30:59 2021: BS 951 completed
Mon Jul 26 21:31:21 2021: BS 952 completed
Mon Jul 26 21:31:44 2021: BS 953 completed
Mon Jul 26 21:32:06 2021: BS 954 completed
Mon Jul 26 21:32:29 2021: BS 955 completed
Mon Jul 26 21:32:51 2021: BS 956 completed
Mon Jul 26 21:33:13 2021: BS 957 completed
Mon Jul 26 21:33:36 2021: BS 958 completed
Mon Jul 26 21:33:58 2021: BS 959 completed
Mon Jul 26 21:34:21 2021: BS 960 completed
Mon Jul 26 21:34:43 2021: BS 961 completed
Mon Jul 26 21:35:06 2021: BS 962 completed
Mon Jul 26 21:35:28 2021: BS 963 completed
Mon Jul 26 21:35:51 2021: BS 964 completed
Mon Jul 26 21:36:13 2021: BS 965 completed
Mon Jul 26 21:36:36 2021: BS 966 completed
Mon Jul 26 21:36:58 2021: BS 967 completed
Mon Jul 26 21:37:21 2021: BS 968 completed
Mon Jul 26 21:37:43 2021: BS 969 completed
Mon Jul 26 21:38:06 2021: BS 970 completed
Mon Jul 26 21:38:28 2021: BS 971 completed
Mon Jul 26 21:38:51 2021: BS 972 completed
Mon Jul 26 21:39:13 2021: BS 973 completed
Mon Jul 26 21:39:35 2021: BS 974 completed
Mon Jul 26 21:39:58 2021: BS 975 completed
Mon Jul 26 21:40:20 2021: BS 976 completed
Mon Jul 26 21:40:43 2021: BS 977 completed
Mon Jul 26 21:41:05 2021: BS 978 completed
Mon Jul 26 21:41:28 2021: BS 979 completed
Mon Jul 26 21:41:50 2021: BS 980 completed
Mon Jul 26 21:42:13 2021: BS 981 completed
Mon Jul 26 21:42:35 2021: BS 982 completed
Mon Jul 26 21:42:58 2021: BS 983 completed
Mon Jul 26 21:43:20 2021: BS 984 completed
Mon Jul 26 21:43:43 2021: BS 985 completed
Mon Jul 26 21:44:05 2021: BS 986 completed
Mon Jul 26 21:44:28 2021: BS 987 completed
Mon Jul 26 21:44:50 2021: BS 988 completed
Mon Jul 26 21:45:13 2021: BS 989 completed
Mon Jul 26 21:45:35 2021: BS 990 completed
Mon Jul 26 21:45:57 2021: BS 991 completed
Mon Jul 26 21:46:20 2021: BS 992 completed
Mon Jul 26 21:46:42 2021: BS 993 completed
Mon Jul 26 21:47:05 2021: BS 994 completed
Mon Jul 26 21:47:27 2021: BS 995 completed
Mon Jul 26 21:47:50 2021: BS 996 completed
Mon Jul 26 21:48:12 2021: BS 997 completed
Mon Jul 26 21:48:35 2021: BS 998 completed
Mon Jul 26 21:48:57 2021: BS 999 completed
Mon Jul 26 21:49:20 2021: BS 1000 completed
Mon Jul 26 21:49:42 2021: BS 1001 completed
Mon Jul 26 21:50:05 2021: BS 1002 completed
Mon Jul 26 21:50:27 2021: BS 1003 completed
Mon Jul 26 21:50:50 2021: BS 1004 completed
Mon Jul 26 21:51:12 2021: BS 1005 completed
Mon Jul 26 21:51:35 2021: BS 1006 completed
Mon Jul 26 21:51:57 2021: BS 1007 completed
Mon Jul 26 21:52:19 2021: BS 1008 completed
Mon Jul 26 21:52:42 2021: BS 1009 completed
Mon Jul 26 21:53:04 2021: BS 1010 completed
Mon Jul 26 21:53:27 2021: BS 1011 completed
Mon Jul 26 21:53:49 2021: BS 1012 completed
Mon Jul 26 21:54:12 2021: BS 1013 completed
Mon Jul 26 21:54:34 2021: BS 1014 completed
Mon Jul 26 21:54:57 2021: BS 1015 completed
Mon Jul 26 21:55:19 2021: BS 1016 completed
Mon Jul 26 21:55:42 2021: BS 1017 completed
Mon Jul 26 21:56:04 2021: BS 1018 completed
Mon Jul 26 21:56:27 2021: BS 1019 completed
Mon Jul 26 21:56:49 2021: BS 1020 completed
Mon Jul 26 21:57:12 2021: BS 1021 completed
Mon Jul 26 21:57:34 2021: BS 1022 completed
Mon Jul 26 21:57:57 2021: BS 1023 completed
Mon Jul 26 21:58:19 2021: BS 1024 completed
Mon Jul 26 21:58:42 2021: BS 1025 completed
Mon Jul 26 21:59:04 2021: BS 1026 completed
Mon Jul 26 21:59:26 2021: BS 1027 completed
Mon Jul 26 21:59:49 2021: BS 1028 completed
Mon Jul 26 22:00:11 2021: BS 1029 completed
Mon Jul 26 22:00:34 2021: BS 1030 completed
Mon Jul 26 22:00:56 2021: BS 1031 completed
Mon Jul 26 22:01:19 2021: BS 1032 completed
Mon Jul 26 22:01:41 2021: BS 1033 completed
Mon Jul 26 22:02:04 2021: BS 1034 completed
Mon Jul 26 22:02:26 2021: BS 1035 completed
Mon Jul 26 22:02:49 2021: BS 1036 completed
Mon Jul 26 22:03:11 2021: BS 1037 completed
Mon Jul 26 22:03:34 2021: BS 1038 completed
Mon Jul 26 22:03:56 2021: BS 1039 completed
Mon Jul 26 22:04:19 2021: BS 1040 completed
Mon Jul 26 22:04:41 2021: BS 1041 completed
Mon Jul 26 22:05:03 2021: BS 1042 completed
Mon Jul 26 22:05:26 2021: BS 1043 completed
Mon Jul 26 22:05:48 2021: BS 1044 completed
Mon Jul 26 22:06:11 2021: BS 1045 completed
Mon Jul 26 22:06:33 2021: BS 1046 completed
Mon Jul 26 22:06:56 2021: BS 1047 completed
Mon Jul 26 22:07:18 2021: BS 1048 completed
Mon Jul 26 22:07:41 2021: BS 1049 completed
Mon Jul 26 22:08:03 2021: BS 1050 completed
Mon Jul 26 22:08:26 2021: BS 1051 completed
Mon Jul 26 22:08:48 2021: BS 1052 completed
Mon Jul 26 22:09:11 2021: BS 1053 completed
Mon Jul 26 22:09:33 2021: BS 1054 completed
Mon Jul 26 22:09:56 2021: BS 1055 completed
Mon Jul 26 22:10:18 2021: BS 1056 completed
Mon Jul 26 22:10:41 2021: BS 1057 completed
Mon Jul 26 22:11:03 2021: BS 1058 completed
Mon Jul 26 22:11:26 2021: BS 1059 completed
Mon Jul 26 22:11:48 2021: BS 1060 completed
Mon Jul 26 22:12:10 2021: BS 1061 completed
Mon Jul 26 22:12:33 2021: BS 1062 completed
Mon Jul 26 22:12:55 2021: BS 1063 completed
Mon Jul 26 22:13:18 2021: BS 1064 completed
Mon Jul 26 22:13:40 2021: BS 1065 completed
Mon Jul 26 22:14:03 2021: BS 1066 completed
Mon Jul 26 22:14:25 2021: BS 1067 completed
Mon Jul 26 22:14:48 2021: BS 1068 completed
Mon Jul 26 22:15:10 2021: BS 1069 completed
Mon Jul 26 22:15:33 2021: BS 1070 completed
Mon Jul 26 22:15:55 2021: BS 1071 completed
Mon Jul 26 22:16:18 2021: BS 1072 completed
Mon Jul 26 22:16:40 2021: BS 1073 completed
Mon Jul 26 22:17:03 2021: BS 1074 completed
Mon Jul 26 22:17:25 2021: BS 1075 completed
Mon Jul 26 22:17:47 2021: BS 1076 completed
Mon Jul 26 22:18:10 2021: BS 1077 completed
Mon Jul 26 22:18:32 2021: BS 1078 completed
Mon Jul 26 22:18:55 2021: BS 1079 completed
Mon Jul 26 22:19:17 2021: BS 1080 completed
Mon Jul 26 22:19:40 2021: BS 1081 completed
Mon Jul 26 22:20:02 2021: BS 1082 completed
Mon Jul 26 22:20:25 2021: BS 1083 completed
Mon Jul 26 22:20:47 2021: BS 1084 completed
Mon Jul 26 22:21:10 2021: BS 1085 completed
Mon Jul 26 22:21:32 2021: BS 1086 completed
Mon Jul 26 22:21:55 2021: BS 1087 completed
Mon Jul 26 22:22:17 2021: BS 1088 completed
Mon Jul 26 22:22:40 2021: BS 1089 completed
Mon Jul 26 22:23:02 2021: BS 1090 completed
Mon Jul 26 22:23:25 2021: BS 1091 completed
Mon Jul 26 22:23:47 2021: BS 1092 completed
Mon Jul 26 22:24:09 2021: BS 1093 completed
Mon Jul 26 22:24:32 2021: BS 1094 completed
Mon Jul 26 22:24:54 2021: BS 1095 completed
Mon Jul 26 22:25:17 2021: BS 1096 completed
Mon Jul 26 22:25:39 2021: BS 1097 completed
Mon Jul 26 22:26:02 2021: BS 1098 completed
Mon Jul 26 22:26:24 2021: BS 1099 completed
Mon Jul 26 22:26:47 2021: BS 1100 completed
Mon Jul 26 22:27:09 2021: BS 1101 completed
Mon Jul 26 22:27:32 2021: BS 1102 completed
Mon Jul 26 22:27:54 2021: BS 1103 completed
Mon Jul 26 22:28:17 2021: BS 1104 completed
Mon Jul 26 22:28:39 2021: BS 1105 completed
Mon Jul 26 22:29:02 2021: BS 1106 completed
Mon Jul 26 22:29:24 2021: BS 1107 completed
Mon Jul 26 22:29:47 2021: BS 1108 completed
Mon Jul 26 22:30:09 2021: BS 1109 completed
Mon Jul 26 22:30:31 2021: BS 1110 completed
Mon Jul 26 22:30:54 2021: BS 1111 completed
Mon Jul 26 22:31:16 2021: BS 1112 completed
Mon Jul 26 22:31:39 2021: BS 1113 completed
Mon Jul 26 22:32:01 2021: BS 1114 completed
Mon Jul 26 22:32:24 2021: BS 1115 completed
Mon Jul 26 22:32:46 2021: BS 1116 completed
Mon Jul 26 22:33:09 2021: BS 1117 completed
Mon Jul 26 22:33:31 2021: BS 1118 completed
Mon Jul 26 22:33:54 2021: BS 1119 completed
Mon Jul 26 22:34:16 2021: BS 1120 completed
Mon Jul 26 22:34:39 2021: BS 1121 completed
Mon Jul 26 22:35:01 2021: BS 1122 completed
Mon Jul 26 22:35:24 2021: BS 1123 completed
Mon Jul 26 22:35:46 2021: BS 1124 completed
Mon Jul 26 22:36:09 2021: BS 1125 completed
Mon Jul 26 22:36:31 2021: BS 1126 completed
Mon Jul 26 22:36:54 2021: BS 1127 completed
Mon Jul 26 22:37:16 2021: BS 1128 completed
Mon Jul 26 22:37:38 2021: BS 1129 completed
Mon Jul 26 22:38:01 2021: BS 1130 completed
Mon Jul 26 22:38:23 2021: BS 1131 completed
Mon Jul 26 22:38:46 2021: BS 1132 completed
Mon Jul 26 22:39:08 2021: BS 1133 completed
Mon Jul 26 22:39:31 2021: BS 1134 completed
Mon Jul 26 22:39:53 2021: BS 1135 completed
Mon Jul 26 22:40:16 2021: BS 1136 completed
Mon Jul 26 22:40:38 2021: BS 1137 completed
Mon Jul 26 22:41:01 2021: BS 1138 completed
Mon Jul 26 22:41:23 2021: BS 1139 completed
Mon Jul 26 22:41:46 2021: BS 1140 completed
Mon Jul 26 22:42:08 2021: BS 1141 completed
Mon Jul 26 22:42:31 2021: BS 1142 completed
Mon Jul 26 22:42:53 2021: BS 1143 completed
Mon Jul 26 22:43:16 2021: BS 1144 completed
Mon Jul 26 22:43:38 2021: BS 1145 completed
Mon Jul 26 22:44:00 2021: BS 1146 completed
Mon Jul 26 22:44:23 2021: BS 1147 completed
Mon Jul 26 22:44:45 2021: BS 1148 completed
Mon Jul 26 22:45:08 2021: BS 1149 completed
Mon Jul 26 22:45:30 2021: BS 1150 completed
Mon Jul 26 22:45:53 2021: BS 1151 completed
Mon Jul 26 22:46:15 2021: BS 1152 completed
Mon Jul 26 22:46:38 2021: BS 1153 completed
Mon Jul 26 22:47:00 2021: BS 1154 completed
Mon Jul 26 22:47:23 2021: BS 1155 completed
Mon Jul 26 22:47:45 2021: BS 1156 completed
Mon Jul 26 22:48:08 2021: BS 1157 completed
Mon Jul 26 22:48:30 2021: BS 1158 completed
Mon Jul 26 22:48:53 2021: BS 1159 completed
Mon Jul 26 22:49:15 2021: BS 1160 completed
Mon Jul 26 22:49:38 2021: BS 1161 completed
Mon Jul 26 22:50:00 2021: BS 1162 completed
Mon Jul 26 22:50:22 2021: BS 1163 completed
Mon Jul 26 22:50:45 2021: BS 1164 completed
Mon Jul 26 22:51:07 2021: BS 1165 completed
Mon Jul 26 22:51:30 2021: BS 1166 completed
Mon Jul 26 22:51:52 2021: BS 1167 completed
Mon Jul 26 22:52:15 2021: BS 1168 completed
Mon Jul 26 22:52:37 2021: BS 1169 completed
Mon Jul 26 22:53:00 2021: BS 1170 completed
Mon Jul 26 22:53:22 2021: BS 1171 completed
Mon Jul 26 22:53:45 2021: BS 1172 completed
Mon Jul 26 22:54:07 2021: BS 1173 completed
Mon Jul 26 22:54:30 2021: BS 1174 completed
Mon Jul 26 22:54:52 2021: BS 1175 completed
Mon Jul 26 22:55:15 2021: BS 1176 completed
Mon Jul 26 22:55:37 2021: BS 1177 completed
Mon Jul 26 22:56:00 2021: BS 1178 completed
Mon Jul 26 22:56:22 2021: BS 1179 completed
Mon Jul 26 22:56:44 2021: BS 1180 completed
Mon Jul 26 22:57:07 2021: BS 1181 completed
Mon Jul 26 22:57:29 2021: BS 1182 completed
Mon Jul 26 22:57:52 2021: BS 1183 completed
Mon Jul 26 22:58:14 2021: BS 1184 completed
Mon Jul 26 22:58:37 2021: BS 1185 completed
Mon Jul 26 22:58:59 2021: BS 1186 completed
Mon Jul 26 22:59:22 2021: BS 1187 completed
Mon Jul 26 22:59:44 2021: BS 1188 completed
Mon Jul 26 23:00:07 2021: BS 1189 completed
Mon Jul 26 23:00:29 2021: BS 1190 completed
Mon Jul 26 23:00:52 2021: BS 1191 completed
Mon Jul 26 23:01:14 2021: BS 1192 completed
Mon Jul 26 23:01:37 2021: BS 1193 completed
Mon Jul 26 23:01:59 2021: BS 1194 completed
Mon Jul 26 23:02:22 2021: BS 1195 completed
Mon Jul 26 23:02:44 2021: BS 1196 completed
Mon Jul 26 23:03:06 2021: BS 1197 completed
Mon Jul 26 23:03:29 2021: BS 1198 completed
Mon Jul 26 23:03:51 2021: BS 1199 completed
Mon Jul 26 23:04:14 2021: BS 1200 completed
Mon Jul 26 23:04:36 2021: BS 1201 completed
Mon Jul 26 23:04:59 2021: BS 1202 completed
Mon Jul 26 23:05:21 2021: BS 1203 completed
Mon Jul 26 23:05:44 2021: BS 1204 completed
Mon Jul 26 23:06:06 2021: BS 1205 completed
Mon Jul 26 23:06:29 2021: BS 1206 completed
Mon Jul 26 23:06:51 2021: BS 1207 completed
Mon Jul 26 23:07:14 2021: BS 1208 completed
Mon Jul 26 23:07:36 2021: BS 1209 completed
Mon Jul 26 23:07:59 2021: BS 1210 completed
Mon Jul 26 23:08:21 2021: BS 1211 completed
Mon Jul 26 23:08:44 2021: BS 1212 completed
Mon Jul 26 23:09:06 2021: BS 1213 completed
Mon Jul 26 23:09:28 2021: BS 1214 completed
Mon Jul 26 23:09:51 2021: BS 1215 completed
Mon Jul 26 23:10:13 2021: BS 1216 completed
Mon Jul 26 23:10:36 2021: BS 1217 completed
Mon Jul 26 23:10:58 2021: BS 1218 completed
Mon Jul 26 23:11:21 2021: BS 1219 completed
Mon Jul 26 23:11:43 2021: BS 1220 completed
Mon Jul 26 23:12:06 2021: BS 1221 completed
Mon Jul 26 23:12:28 2021: BS 1222 completed
Mon Jul 26 23:12:51 2021: BS 1223 completed
Mon Jul 26 23:13:13 2021: BS 1224 completed
Mon Jul 26 23:13:36 2021: BS 1225 completed
Mon Jul 26 23:13:58 2021: BS 1226 completed
Mon Jul 26 23:14:21 2021: BS 1227 completed
Mon Jul 26 23:14:43 2021: BS 1228 completed
Mon Jul 26 23:15:06 2021: BS 1229 completed
Mon Jul 26 23:15:28 2021: BS 1230 completed
Mon Jul 26 23:15:50 2021: BS 1231 completed
Mon Jul 26 23:16:13 2021: BS 1232 completed
Mon Jul 26 23:16:35 2021: BS 1233 completed
Mon Jul 26 23:16:58 2021: BS 1234 completed
Mon Jul 26 23:17:20 2021: BS 1235 completed
Mon Jul 26 23:17:43 2021: BS 1236 completed
Mon Jul 26 23:18:05 2021: BS 1237 completed
Mon Jul 26 23:18:28 2021: BS 1238 completed
Mon Jul 26 23:18:50 2021: BS 1239 completed
Mon Jul 26 23:19:13 2021: BS 1240 completed
Mon Jul 26 23:19:35 2021: BS 1241 completed
Mon Jul 26 23:19:58 2021: BS 1242 completed
Mon Jul 26 23:20:20 2021: BS 1243 completed
Mon Jul 26 23:20:43 2021: BS 1244 completed
Mon Jul 26 23:21:05 2021: BS 1245 completed
Mon Jul 26 23:21:28 2021: BS 1246 completed
Mon Jul 26 23:21:50 2021: BS 1247 completed
Mon Jul 26 23:22:12 2021: BS 1248 completed
Mon Jul 26 23:22:35 2021: BS 1249 completed
Mon Jul 26 23:22:57 2021: BS 1250 completed
Mon Jul 26 23:23:20 2021: BS 1251 completed
Mon Jul 26 23:23:42 2021: BS 1252 completed
Mon Jul 26 23:24:05 2021: BS 1253 completed
Mon Jul 26 23:24:27 2021: BS 1254 completed
Mon Jul 26 23:24:50 2021: BS 1255 completed
Mon Jul 26 23:25:12 2021: BS 1256 completed
Mon Jul 26 23:25:35 2021: BS 1257 completed
Mon Jul 26 23:25:57 2021: BS 1258 completed
Mon Jul 26 23:26:20 2021: BS 1259 completed
Mon Jul 26 23:26:42 2021: BS 1260 completed
Mon Jul 26 23:27:05 2021: BS 1261 completed
Mon Jul 26 23:27:27 2021: BS 1262 completed
Mon Jul 26 23:27:50 2021: BS 1263 completed
Mon Jul 26 23:28:12 2021: BS 1264 completed
Mon Jul 26 23:28:35 2021: BS 1265 completed
Mon Jul 26 23:28:57 2021: BS 1266 completed
Mon Jul 26 23:29:19 2021: BS 1267 completed
Mon Jul 26 23:29:42 2021: BS 1268 completed
Mon Jul 26 23:30:04 2021: BS 1269 completed
Mon Jul 26 23:30:27 2021: BS 1270 completed
Mon Jul 26 23:30:49 2021: BS 1271 completed
Mon Jul 26 23:31:12 2021: BS 1272 completed
Mon Jul 26 23:31:34 2021: BS 1273 completed
Mon Jul 26 23:31:57 2021: BS 1274 completed
Mon Jul 26 23:32:19 2021: BS 1275 completed
Mon Jul 26 23:32:42 2021: BS 1276 completed
Mon Jul 26 23:33:04 2021: BS 1277 completed
Mon Jul 26 23:33:27 2021: BS 1278 completed
Mon Jul 26 23:33:49 2021: BS 1279 completed
Mon Jul 26 23:34:12 2021: BS 1280 completed
Mon Jul 26 23:34:34 2021: BS 1281 completed
Mon Jul 26 23:34:57 2021: BS 1282 completed
Mon Jul 26 23:35:19 2021: BS 1283 completed
Mon Jul 26 23:35:41 2021: BS 1284 completed
Mon Jul 26 23:36:04 2021: BS 1285 completed
Mon Jul 26 23:36:26 2021: BS 1286 completed
Mon Jul 26 23:36:49 2021: BS 1287 completed
Mon Jul 26 23:37:11 2021: BS 1288 completed
Mon Jul 26 23:37:34 2021: BS 1289 completed
Mon Jul 26 23:37:56 2021: BS 1290 completed
Mon Jul 26 23:38:19 2021: BS 1291 completed
Mon Jul 26 23:38:41 2021: BS 1292 completed
Mon Jul 26 23:39:04 2021: BS 1293 completed
Mon Jul 26 23:39:26 2021: BS 1294 completed
Mon Jul 26 23:39:49 2021: BS 1295 completed
Mon Jul 26 23:40:11 2021: BS 1296 completed
Mon Jul 26 23:40:34 2021: BS 1297 completed
Mon Jul 26 23:40:56 2021: BS 1298 completed
Mon Jul 26 23:41:19 2021: BS 1299 completed
Mon Jul 26 23:41:41 2021: BS 1300 completed
Mon Jul 26 23:42:03 2021: BS 1301 completed
Mon Jul 26 23:42:26 2021: BS 1302 completed
Mon Jul 26 23:42:48 2021: BS 1303 completed
Mon Jul 26 23:43:11 2021: BS 1304 completed
Mon Jul 26 23:43:33 2021: BS 1305 completed
Mon Jul 26 23:43:56 2021: BS 1306 completed
Mon Jul 26 23:44:18 2021: BS 1307 completed
Mon Jul 26 23:44:41 2021: BS 1308 completed
Mon Jul 26 23:45:03 2021: BS 1309 completed
Mon Jul 26 23:45:26 2021: BS 1310 completed
Mon Jul 26 23:45:48 2021: BS 1311 completed
Mon Jul 26 23:46:11 2021: BS 1312 completed
Mon Jul 26 23:46:33 2021: BS 1313 completed
Mon Jul 26 23:46:56 2021: BS 1314 completed
Mon Jul 26 23:47:18 2021: BS 1315 completed
Mon Jul 26 23:47:41 2021: BS 1316 completed
Mon Jul 26 23:48:03 2021: BS 1317 completed
Mon Jul 26 23:48:25 2021: BS 1318 completed
Mon Jul 26 23:48:48 2021: BS 1319 completed
Mon Jul 26 23:49:10 2021: BS 1320 completed
Mon Jul 26 23:49:33 2021: BS 1321 completed
Mon Jul 26 23:49:55 2021: BS 1322 completed
Mon Jul 26 23:50:18 2021: BS 1323 completed
Mon Jul 26 23:50:40 2021: BS 1324 completed
Mon Jul 26 23:51:03 2021: BS 1325 completed
Mon Jul 26 23:51:25 2021: BS 1326 completed
Mon Jul 26 23:51:48 2021: BS 1327 completed
Mon Jul 26 23:52:10 2021: BS 1328 completed
Mon Jul 26 23:52:33 2021: BS 1329 completed
Mon Jul 26 23:52:55 2021: BS 1330 completed
Mon Jul 26 23:53:18 2021: BS 1331 completed
Mon Jul 26 23:53:40 2021: BS 1332 completed
Mon Jul 26 23:54:03 2021: BS 1333 completed
Mon Jul 26 23:54:25 2021: BS 1334 completed
Mon Jul 26 23:54:47 2021: BS 1335 completed
Mon Jul 26 23:55:10 2021: BS 1336 completed
Mon Jul 26 23:55:32 2021: BS 1337 completed
Mon Jul 26 23:55:55 2021: BS 1338 completed
Mon Jul 26 23:56:17 2021: BS 1339 completed
Mon Jul 26 23:56:40 2021: BS 1340 completed
Mon Jul 26 23:57:02 2021: BS 1341 completed
Mon Jul 26 23:57:25 2021: BS 1342 completed
Mon Jul 26 23:57:47 2021: BS 1343 completed
Mon Jul 26 23:58:10 2021: BS 1344 completed
Mon Jul 26 23:58:32 2021: BS 1345 completed
Mon Jul 26 23:58:55 2021: BS 1346 completed
Mon Jul 26 23:59:17 2021: BS 1347 completed
Mon Jul 26 23:59:40 2021: BS 1348 completed
Tue Jul 27 00:00:02 2021: BS 1349 completed
Tue Jul 27 00:00:25 2021: BS 1350 completed
Tue Jul 27 00:00:47 2021: BS 1351 completed
Tue Jul 27 00:01:09 2021: BS 1352 completed
Tue Jul 27 00:01:32 2021: BS 1353 completed
Tue Jul 27 00:01:54 2021: BS 1354 completed
Tue Jul 27 00:02:17 2021: BS 1355 completed
Tue Jul 27 00:02:39 2021: BS 1356 completed
Tue Jul 27 00:03:02 2021: BS 1357 completed
Tue Jul 27 00:03:24 2021: BS 1358 completed
Tue Jul 27 00:03:47 2021: BS 1359 completed
Tue Jul 27 00:04:09 2021: BS 1360 completed
Tue Jul 27 00:04:32 2021: BS 1361 completed
Tue Jul 27 00:04:54 2021: BS 1362 completed
Tue Jul 27 00:05:17 2021: BS 1363 completed
Tue Jul 27 00:05:39 2021: BS 1364 completed
Tue Jul 27 00:06:02 2021: BS 1365 completed
Tue Jul 27 00:06:24 2021: BS 1366 completed
Tue Jul 27 00:06:47 2021: BS 1367 completed
Tue Jul 27 00:07:09 2021: BS 1368 completed
Tue Jul 27 00:07:31 2021: BS 1369 completed
Tue Jul 27 00:07:54 2021: BS 1370 completed
Tue Jul 27 00:08:16 2021: BS 1371 completed
Tue Jul 27 00:08:39 2021: BS 1372 completed
Tue Jul 27 00:09:01 2021: BS 1373 completed
Tue Jul 27 00:09:24 2021: BS 1374 completed
Tue Jul 27 00:09:46 2021: BS 1375 completed
Tue Jul 27 00:10:09 2021: BS 1376 completed
Tue Jul 27 00:10:31 2021: BS 1377 completed
Tue Jul 27 00:10:54 2021: BS 1378 completed
Tue Jul 27 00:11:16 2021: BS 1379 completed
Tue Jul 27 00:11:39 2021: BS 1380 completed
Tue Jul 27 00:12:01 2021: BS 1381 completed
Tue Jul 27 00:12:24 2021: BS 1382 completed
Tue Jul 27 00:12:46 2021: BS 1383 completed
Tue Jul 27 00:13:09 2021: BS 1384 completed
Tue Jul 27 00:13:31 2021: BS 1385 completed
Tue Jul 27 00:13:53 2021: BS 1386 completed
Tue Jul 27 00:14:16 2021: BS 1387 completed
Tue Jul 27 00:14:38 2021: BS 1388 completed
Tue Jul 27 00:15:01 2021: BS 1389 completed
Tue Jul 27 00:15:23 2021: BS 1390 completed
Tue Jul 27 00:15:46 2021: BS 1391 completed
Tue Jul 27 00:16:08 2021: BS 1392 completed
Tue Jul 27 00:16:31 2021: BS 1393 completed
Tue Jul 27 00:16:53 2021: BS 1394 completed
Tue Jul 27 00:17:16 2021: BS 1395 completed
Tue Jul 27 00:17:38 2021: BS 1396 completed
Tue Jul 27 00:18:01 2021: BS 1397 completed
Tue Jul 27 00:18:23 2021: BS 1398 completed
Tue Jul 27 00:18:46 2021: BS 1399 completed
Tue Jul 27 00:19:08 2021: BS 1400 completed
Tue Jul 27 00:19:31 2021: BS 1401 completed
Tue Jul 27 00:19:53 2021: BS 1402 completed
Tue Jul 27 00:20:16 2021: BS 1403 completed
Tue Jul 27 00:20:38 2021: BS 1404 completed
Tue Jul 27 00:21:00 2021: BS 1405 completed
Tue Jul 27 00:21:23 2021: BS 1406 completed
Tue Jul 27 00:21:45 2021: BS 1407 completed
Tue Jul 27 00:22:08 2021: BS 1408 completed
Tue Jul 27 00:22:30 2021: BS 1409 completed
Tue Jul 27 00:22:53 2021: BS 1410 completed
Tue Jul 27 00:23:15 2021: BS 1411 completed
Tue Jul 27 00:23:38 2021: BS 1412 completed
Tue Jul 27 00:24:00 2021: BS 1413 completed
Tue Jul 27 00:24:23 2021: BS 1414 completed
Tue Jul 27 00:24:45 2021: BS 1415 completed
Tue Jul 27 00:25:08 2021: BS 1416 completed
Tue Jul 27 00:25:30 2021: BS 1417 completed
Tue Jul 27 00:25:53 2021: BS 1418 completed
Tue Jul 27 00:26:15 2021: BS 1419 completed
Tue Jul 27 00:26:38 2021: BS 1420 completed
Tue Jul 27 00:27:00 2021: BS 1421 completed
Tue Jul 27 00:27:22 2021: BS 1422 completed
Tue Jul 27 00:27:45 2021: BS 1423 completed
Tue Jul 27 00:28:07 2021: BS 1424 completed
Tue Jul 27 00:28:30 2021: BS 1425 completed
Tue Jul 27 00:28:52 2021: BS 1426 completed
Tue Jul 27 00:29:15 2021: BS 1427 completed
Tue Jul 27 00:29:37 2021: BS 1428 completed
Tue Jul 27 00:30:00 2021: BS 1429 completed
Tue Jul 27 00:30:22 2021: BS 1430 completed
Tue Jul 27 00:30:45 2021: BS 1431 completed
Tue Jul 27 00:31:07 2021: BS 1432 completed
Tue Jul 27 00:31:30 2021: BS 1433 completed
Tue Jul 27 00:31:52 2021: BS 1434 completed
Tue Jul 27 00:32:15 2021: BS 1435 completed
Tue Jul 27 00:32:37 2021: BS 1436 completed
Tue Jul 27 00:33:00 2021: BS 1437 completed
Tue Jul 27 00:33:22 2021: BS 1438 completed
Tue Jul 27 00:33:44 2021: BS 1439 completed
Tue Jul 27 00:34:07 2021: BS 1440 completed
Tue Jul 27 00:34:29 2021: BS 1441 completed
Tue Jul 27 00:34:52 2021: BS 1442 completed
Tue Jul 27 00:35:14 2021: BS 1443 completed
Tue Jul 27 00:35:37 2021: BS 1444 completed
Tue Jul 27 00:35:59 2021: BS 1445 completed
Tue Jul 27 00:36:22 2021: BS 1446 completed
Tue Jul 27 00:36:44 2021: BS 1447 completed
Tue Jul 27 00:37:07 2021: BS 1448 completed
Tue Jul 27 00:37:29 2021: BS 1449 completed
Tue Jul 27 00:37:52 2021: BS 1450 completed
Tue Jul 27 00:38:14 2021: BS 1451 completed
Tue Jul 27 00:38:37 2021: BS 1452 completed
Tue Jul 27 00:38:59 2021: BS 1453 completed
Tue Jul 27 00:39:22 2021: BS 1454 completed
Tue Jul 27 00:39:44 2021: BS 1455 completed
Tue Jul 27 00:40:06 2021: BS 1456 completed
Tue Jul 27 00:40:29 2021: BS 1457 completed
Tue Jul 27 00:40:51 2021: BS 1458 completed
Tue Jul 27 00:41:14 2021: BS 1459 completed
Tue Jul 27 00:41:36 2021: BS 1460 completed
Tue Jul 27 00:41:59 2021: BS 1461 completed
Tue Jul 27 00:42:21 2021: BS 1462 completed
Tue Jul 27 00:42:44 2021: BS 1463 completed
Tue Jul 27 00:43:06 2021: BS 1464 completed
Tue Jul 27 00:43:29 2021: BS 1465 completed
Tue Jul 27 00:43:51 2021: BS 1466 completed
Tue Jul 27 00:44:14 2021: BS 1467 completed
Tue Jul 27 00:44:36 2021: BS 1468 completed
Tue Jul 27 00:44:59 2021: BS 1469 completed
Tue Jul 27 00:45:21 2021: BS 1470 completed
Tue Jul 27 00:45:44 2021: BS 1471 completed
Tue Jul 27 00:46:06 2021: BS 1472 completed
Tue Jul 27 00:46:28 2021: BS 1473 completed
Tue Jul 27 00:46:51 2021: BS 1474 completed
Tue Jul 27 00:47:13 2021: BS 1475 completed
Tue Jul 27 00:47:36 2021: BS 1476 completed
Tue Jul 27 00:47:58 2021: BS 1477 completed
Tue Jul 27 00:48:21 2021: BS 1478 completed
Tue Jul 27 00:48:43 2021: BS 1479 completed
Tue Jul 27 00:49:06 2021: BS 1480 completed
Tue Jul 27 00:49:28 2021: BS 1481 completed
Tue Jul 27 00:49:51 2021: BS 1482 completed
Tue Jul 27 00:50:13 2021: BS 1483 completed
Tue Jul 27 00:50:36 2021: BS 1484 completed
Tue Jul 27 00:50:58 2021: BS 1485 completed
Tue Jul 27 00:51:21 2021: BS 1486 completed
Tue Jul 27 00:51:43 2021: BS 1487 completed
Tue Jul 27 00:52:06 2021: BS 1488 completed
Tue Jul 27 00:52:28 2021: BS 1489 completed
Tue Jul 27 00:52:50 2021: BS 1490 completed
Tue Jul 27 00:53:13 2021: BS 1491 completed
Tue Jul 27 00:53:35 2021: BS 1492 completed
Tue Jul 27 00:53:58 2021: BS 1493 completed
Tue Jul 27 00:54:20 2021: BS 1494 completed
Tue Jul 27 00:54:43 2021: BS 1495 completed
Tue Jul 27 00:55:05 2021: BS 1496 completed
Tue Jul 27 00:55:28 2021: BS 1497 completed
Tue Jul 27 00:55:50 2021: BS 1498 completed
Tue Jul 27 00:56:13 2021: BS 1499 completed
Tue Jul 27 00:56:35 2021: BS 1500 completed
Tue Jul 27 00:56:58 2021: BS 1501 completed
Tue Jul 27 00:57:20 2021: BS 1502 completed
Tue Jul 27 00:57:43 2021: BS 1503 completed
Tue Jul 27 00:58:05 2021: BS 1504 completed
Tue Jul 27 00:58:28 2021: BS 1505 completed
Tue Jul 27 00:58:50 2021: BS 1506 completed
Tue Jul 27 00:59:12 2021: BS 1507 completed
Tue Jul 27 00:59:35 2021: BS 1508 completed
Tue Jul 27 00:59:57 2021: BS 1509 completed
Tue Jul 27 01:00:20 2021: BS 1510 completed
Tue Jul 27 01:00:42 2021: BS 1511 completed
Tue Jul 27 01:01:05 2021: BS 1512 completed
Tue Jul 27 01:01:27 2021: BS 1513 completed
Tue Jul 27 01:01:50 2021: BS 1514 completed
Tue Jul 27 01:02:12 2021: BS 1515 completed
Tue Jul 27 01:02:35 2021: BS 1516 completed
Tue Jul 27 01:02:57 2021: BS 1517 completed
Tue Jul 27 01:03:20 2021: BS 1518 completed
Tue Jul 27 01:03:42 2021: BS 1519 completed
Tue Jul 27 01:04:05 2021: BS 1520 completed
Tue Jul 27 01:04:27 2021: BS 1521 completed
Tue Jul 27 01:04:50 2021: BS 1522 completed
Tue Jul 27 01:05:12 2021: BS 1523 completed
Tue Jul 27 01:05:34 2021: BS 1524 completed
Tue Jul 27 01:05:57 2021: BS 1525 completed
Tue Jul 27 01:06:19 2021: BS 1526 completed
Tue Jul 27 01:06:42 2021: BS 1527 completed
Tue Jul 27 01:07:04 2021: BS 1528 completed
Tue Jul 27 01:07:27 2021: BS 1529 completed
Tue Jul 27 01:07:49 2021: BS 1530 completed
Tue Jul 27 01:08:12 2021: BS 1531 completed
Tue Jul 27 01:08:34 2021: BS 1532 completed
Tue Jul 27 01:08:57 2021: BS 1533 completed
Tue Jul 27 01:09:19 2021: BS 1534 completed
Tue Jul 27 01:09:42 2021: BS 1535 completed
Tue Jul 27 01:10:04 2021: BS 1536 completed
Tue Jul 27 01:10:27 2021: BS 1537 completed
Tue Jul 27 01:10:49 2021: BS 1538 completed
Tue Jul 27 01:11:12 2021: BS 1539 completed
Tue Jul 27 01:11:34 2021: BS 1540 completed
Tue Jul 27 01:11:56 2021: BS 1541 completed
Tue Jul 27 01:12:19 2021: BS 1542 completed
Tue Jul 27 01:12:41 2021: BS 1543 completed
Tue Jul 27 01:13:04 2021: BS 1544 completed
Tue Jul 27 01:13:26 2021: BS 1545 completed
Tue Jul 27 01:13:49 2021: BS 1546 completed
Tue Jul 27 01:14:11 2021: BS 1547 completed
Tue Jul 27 01:14:34 2021: BS 1548 completed
Tue Jul 27 01:14:56 2021: BS 1549 completed
Tue Jul 27 01:15:19 2021: BS 1550 completed
Tue Jul 27 01:15:41 2021: BS 1551 completed
Tue Jul 27 01:16:04 2021: BS 1552 completed
Tue Jul 27 01:16:26 2021: BS 1553 completed
Tue Jul 27 01:16:49 2021: BS 1554 completed
Tue Jul 27 01:17:11 2021: BS 1555 completed
Tue Jul 27 01:17:34 2021: BS 1556 completed
Tue Jul 27 01:17:56 2021: BS 1557 completed
Tue Jul 27 01:18:18 2021: BS 1558 completed
Tue Jul 27 01:18:41 2021: BS 1559 completed
Tue Jul 27 01:19:03 2021: BS 1560 completed
Tue Jul 27 01:19:26 2021: BS 1561 completed
Tue Jul 27 01:19:48 2021: BS 1562 completed
Tue Jul 27 01:20:11 2021: BS 1563 completed
Tue Jul 27 01:20:33 2021: BS 1564 completed
Tue Jul 27 01:20:56 2021: BS 1565 completed
Tue Jul 27 01:21:18 2021: BS 1566 completed
Tue Jul 27 01:21:41 2021: BS 1567 completed
Tue Jul 27 01:22:03 2021: BS 1568 completed
Tue Jul 27 01:22:26 2021: BS 1569 completed
Tue Jul 27 01:22:48 2021: BS 1570 completed
Tue Jul 27 01:23:11 2021: BS 1571 completed
Tue Jul 27 01:23:33 2021: BS 1572 completed
Tue Jul 27 01:23:56 2021: BS 1573 completed
Tue Jul 27 01:24:18 2021: BS 1574 completed
Tue Jul 27 01:24:41 2021: BS 1575 completed
Tue Jul 27 01:25:03 2021: BS 1576 completed
Tue Jul 27 01:25:25 2021: BS 1577 completed
Tue Jul 27 01:25:48 2021: BS 1578 completed
Tue Jul 27 01:26:10 2021: BS 1579 completed
Tue Jul 27 01:26:33 2021: BS 1580 completed
Tue Jul 27 01:26:55 2021: BS 1581 completed
Tue Jul 27 01:27:18 2021: BS 1582 completed
Tue Jul 27 01:27:40 2021: BS 1583 completed
Tue Jul 27 01:28:03 2021: BS 1584 completed
Tue Jul 27 01:28:25 2021: BS 1585 completed
Tue Jul 27 01:28:48 2021: BS 1586 completed
Tue Jul 27 01:29:10 2021: BS 1587 completed
Tue Jul 27 01:29:33 2021: BS 1588 completed
Tue Jul 27 01:29:55 2021: BS 1589 completed
Tue Jul 27 01:30:18 2021: BS 1590 completed
Tue Jul 27 01:30:40 2021: BS 1591 completed
Tue Jul 27 01:31:02 2021: BS 1592 completed
Tue Jul 27 01:31:25 2021: BS 1593 completed
Tue Jul 27 01:31:47 2021: BS 1594 completed
Tue Jul 27 01:32:10 2021: BS 1595 completed
Tue Jul 27 01:32:32 2021: BS 1596 completed
Tue Jul 27 01:32:55 2021: BS 1597 completed
Tue Jul 27 01:33:17 2021: BS 1598 completed
Tue Jul 27 01:33:40 2021: BS 1599 completed
Tue Jul 27 01:34:02 2021: BS 1600 completed
Tue Jul 27 01:34:25 2021: BS 1601 completed
Tue Jul 27 01:34:47 2021: BS 1602 completed
Tue Jul 27 01:35:10 2021: BS 1603 completed
Tue Jul 27 01:35:32 2021: BS 1604 completed
Tue Jul 27 01:35:55 2021: BS 1605 completed
Tue Jul 27 01:36:17 2021: BS 1606 completed
Tue Jul 27 01:36:40 2021: BS 1607 completed
Tue Jul 27 01:37:02 2021: BS 1608 completed
Tue Jul 27 01:37:25 2021: BS 1609 completed
Tue Jul 27 01:37:47 2021: BS 1610 completed
Tue Jul 27 01:38:09 2021: BS 1611 completed
Tue Jul 27 01:38:32 2021: BS 1612 completed
Tue Jul 27 01:38:54 2021: BS 1613 completed
Tue Jul 27 01:39:17 2021: BS 1614 completed
Tue Jul 27 01:39:39 2021: BS 1615 completed
Tue Jul 27 01:40:02 2021: BS 1616 completed
Tue Jul 27 01:40:24 2021: BS 1617 completed
Tue Jul 27 01:40:47 2021: BS 1618 completed
Tue Jul 27 01:41:09 2021: BS 1619 completed
Tue Jul 27 01:41:32 2021: BS 1620 completed
Tue Jul 27 01:41:54 2021: BS 1621 completed
Tue Jul 27 01:42:17 2021: BS 1622 completed
Tue Jul 27 01:42:39 2021: BS 1623 completed
Tue Jul 27 01:43:02 2021: BS 1624 completed
Tue Jul 27 01:43:24 2021: BS 1625 completed
Tue Jul 27 01:43:47 2021: BS 1626 completed
Tue Jul 27 01:44:09 2021: BS 1627 completed
Tue Jul 27 01:44:31 2021: BS 1628 completed
Tue Jul 27 01:44:54 2021: BS 1629 completed
Tue Jul 27 01:45:16 2021: BS 1630 completed
Tue Jul 27 01:45:39 2021: BS 1631 completed
Tue Jul 27 01:46:01 2021: BS 1632 completed
Tue Jul 27 01:46:24 2021: BS 1633 completed
Tue Jul 27 01:46:46 2021: BS 1634 completed
Tue Jul 27 01:47:09 2021: BS 1635 completed
Tue Jul 27 01:47:31 2021: BS 1636 completed
Tue Jul 27 01:47:54 2021: BS 1637 completed
Tue Jul 27 01:48:16 2021: BS 1638 completed
Tue Jul 27 01:48:39 2021: BS 1639 completed
Tue Jul 27 01:49:01 2021: BS 1640 completed
Tue Jul 27 01:49:24 2021: BS 1641 completed
Tue Jul 27 01:49:46 2021: BS 1642 completed
Tue Jul 27 01:50:09 2021: BS 1643 completed
Tue Jul 27 01:50:31 2021: BS 1644 completed
Tue Jul 27 01:50:53 2021: BS 1645 completed
Tue Jul 27 01:51:16 2021: BS 1646 completed
Tue Jul 27 01:51:38 2021: BS 1647 completed
Tue Jul 27 01:52:01 2021: BS 1648 completed
Tue Jul 27 01:52:23 2021: BS 1649 completed
Tue Jul 27 01:52:46 2021: BS 1650 completed
Tue Jul 27 01:53:08 2021: BS 1651 completed
Tue Jul 27 01:53:31 2021: BS 1652 completed
Tue Jul 27 01:53:53 2021: BS 1653 completed
Tue Jul 27 01:54:16 2021: BS 1654 completed
Tue Jul 27 01:54:38 2021: BS 1655 completed
Tue Jul 27 01:55:01 2021: BS 1656 completed
Tue Jul 27 01:55:23 2021: BS 1657 completed
Tue Jul 27 01:55:46 2021: BS 1658 completed
Tue Jul 27 01:56:08 2021: BS 1659 completed
Tue Jul 27 01:56:31 2021: BS 1660 completed
Tue Jul 27 01:56:53 2021: BS 1661 completed
Tue Jul 27 01:57:15 2021: BS 1662 completed
Tue Jul 27 01:57:38 2021: BS 1663 completed
Tue Jul 27 01:58:00 2021: BS 1664 completed
Tue Jul 27 01:58:23 2021: BS 1665 completed
Tue Jul 27 01:58:45 2021: BS 1666 completed
Tue Jul 27 01:59:08 2021: BS 1667 completed
Tue Jul 27 01:59:30 2021: BS 1668 completed
Tue Jul 27 01:59:53 2021: BS 1669 completed
Tue Jul 27 02:00:15 2021: BS 1670 completed
Tue Jul 27 02:00:38 2021: BS 1671 completed
Tue Jul 27 02:01:00 2021: BS 1672 completed
Tue Jul 27 02:01:23 2021: BS 1673 completed
Tue Jul 27 02:01:45 2021: BS 1674 completed
Tue Jul 27 02:02:08 2021: BS 1675 completed
Tue Jul 27 02:02:30 2021: BS 1676 completed
Tue Jul 27 02:02:53 2021: BS 1677 completed
Tue Jul 27 02:03:15 2021: BS 1678 completed
Tue Jul 27 02:03:37 2021: BS 1679 completed
Tue Jul 27 02:04:00 2021: BS 1680 completed
Tue Jul 27 02:04:22 2021: BS 1681 completed
Tue Jul 27 02:04:45 2021: BS 1682 completed
Tue Jul 27 02:05:07 2021: BS 1683 completed
Tue Jul 27 02:05:30 2021: BS 1684 completed
Tue Jul 27 02:05:52 2021: BS 1685 completed
Tue Jul 27 02:06:15 2021: BS 1686 completed
Tue Jul 27 02:06:37 2021: BS 1687 completed
Tue Jul 27 02:07:00 2021: BS 1688 completed
Tue Jul 27 02:07:22 2021: BS 1689 completed
Tue Jul 27 02:07:45 2021: BS 1690 completed
Tue Jul 27 02:08:07 2021: BS 1691 completed
Tue Jul 27 02:08:30 2021: BS 1692 completed
Tue Jul 27 02:08:52 2021: BS 1693 completed
Tue Jul 27 02:09:15 2021: BS 1694 completed
Tue Jul 27 02:09:37 2021: BS 1695 completed
Tue Jul 27 02:10:00 2021: BS 1696 completed
Tue Jul 27 02:10:22 2021: BS 1697 completed
Tue Jul 27 02:10:44 2021: BS 1698 completed
Tue Jul 27 02:11:07 2021: BS 1699 completed
Tue Jul 27 02:11:29 2021: BS 1700 completed
Tue Jul 27 02:11:52 2021: BS 1701 completed
Tue Jul 27 02:12:14 2021: BS 1702 completed
Tue Jul 27 02:12:37 2021: BS 1703 completed
Tue Jul 27 02:12:59 2021: BS 1704 completed
Tue Jul 27 02:13:22 2021: BS 1705 completed
Tue Jul 27 02:13:44 2021: BS 1706 completed
Tue Jul 27 02:14:07 2021: BS 1707 completed
Tue Jul 27 02:14:29 2021: BS 1708 completed
Tue Jul 27 02:14:52 2021: BS 1709 completed
Tue Jul 27 02:15:14 2021: BS 1710 completed
Tue Jul 27 02:15:37 2021: BS 1711 completed
Tue Jul 27 02:15:59 2021: BS 1712 completed
Tue Jul 27 02:16:21 2021: BS 1713 completed
Tue Jul 27 02:16:44 2021: BS 1714 completed
Tue Jul 27 02:17:06 2021: BS 1715 completed
Tue Jul 27 02:17:29 2021: BS 1716 completed
Tue Jul 27 02:17:51 2021: BS 1717 completed
Tue Jul 27 02:18:14 2021: BS 1718 completed
Tue Jul 27 02:18:36 2021: BS 1719 completed
Tue Jul 27 02:18:59 2021: BS 1720 completed
Tue Jul 27 02:19:21 2021: BS 1721 completed
Tue Jul 27 02:19:44 2021: BS 1722 completed
Tue Jul 27 02:20:06 2021: BS 1723 completed
Tue Jul 27 02:20:29 2021: BS 1724 completed
Tue Jul 27 02:20:51 2021: BS 1725 completed
Tue Jul 27 02:21:14 2021: BS 1726 completed
Tue Jul 27 02:21:36 2021: BS 1727 completed
Tue Jul 27 02:21:59 2021: BS 1728 completed
Tue Jul 27 02:22:21 2021: BS 1729 completed
Tue Jul 27 02:22:44 2021: BS 1730 completed
Tue Jul 27 02:23:06 2021: BS 1731 completed
Tue Jul 27 02:23:28 2021: BS 1732 completed
Tue Jul 27 02:23:51 2021: BS 1733 completed
Tue Jul 27 02:24:13 2021: BS 1734 completed
Tue Jul 27 02:24:36 2021: BS 1735 completed
Tue Jul 27 02:24:58 2021: BS 1736 completed
Tue Jul 27 02:25:21 2021: BS 1737 completed
Tue Jul 27 02:25:43 2021: BS 1738 completed
Tue Jul 27 02:26:06 2021: BS 1739 completed
Tue Jul 27 02:26:28 2021: BS 1740 completed
Tue Jul 27 02:26:51 2021: BS 1741 completed
Tue Jul 27 02:27:13 2021: BS 1742 completed
Tue Jul 27 02:27:36 2021: BS 1743 completed
Tue Jul 27 02:27:58 2021: BS 1744 completed
Tue Jul 27 02:28:21 2021: BS 1745 completed
Tue Jul 27 02:28:43 2021: BS 1746 completed
Tue Jul 27 02:29:06 2021: BS 1747 completed
Tue Jul 27 02:29:28 2021: BS 1748 completed
Tue Jul 27 02:29:50 2021: BS 1749 completed
Tue Jul 27 02:30:13 2021: BS 1750 completed
Tue Jul 27 02:30:35 2021: BS 1751 completed
Tue Jul 27 02:30:58 2021: BS 1752 completed
Tue Jul 27 02:31:20 2021: BS 1753 completed
Tue Jul 27 02:31:43 2021: BS 1754 completed
Tue Jul 27 02:32:05 2021: BS 1755 completed
Tue Jul 27 02:32:28 2021: BS 1756 completed
Tue Jul 27 02:32:50 2021: BS 1757 completed
Tue Jul 27 02:33:13 2021: BS 1758 completed
Tue Jul 27 02:33:35 2021: BS 1759 completed
Tue Jul 27 02:33:58 2021: BS 1760 completed
Tue Jul 27 02:34:20 2021: BS 1761 completed
Tue Jul 27 02:34:43 2021: BS 1762 completed
Tue Jul 27 02:35:05 2021: BS 1763 completed
Tue Jul 27 02:35:28 2021: BS 1764 completed
Tue Jul 27 02:35:50 2021: BS 1765 completed
Tue Jul 27 02:36:12 2021: BS 1766 completed
Tue Jul 27 02:36:35 2021: BS 1767 completed
Tue Jul 27 02:36:57 2021: BS 1768 completed
Tue Jul 27 02:37:20 2021: BS 1769 completed
Tue Jul 27 02:37:42 2021: BS 1770 completed
Tue Jul 27 02:38:05 2021: BS 1771 completed
Tue Jul 27 02:38:27 2021: BS 1772 completed
Tue Jul 27 02:38:50 2021: BS 1773 completed
Tue Jul 27 02:39:12 2021: BS 1774 completed
Tue Jul 27 02:39:35 2021: BS 1775 completed
Tue Jul 27 02:39:57 2021: BS 1776 completed
Tue Jul 27 02:40:20 2021: BS 1777 completed
Tue Jul 27 02:40:42 2021: BS 1778 completed
Tue Jul 27 02:41:05 2021: BS 1779 completed
Tue Jul 27 02:41:27 2021: BS 1780 completed
Tue Jul 27 02:41:50 2021: BS 1781 completed
Tue Jul 27 02:42:12 2021: BS 1782 completed
Tue Jul 27 02:42:34 2021: BS 1783 completed
Tue Jul 27 02:42:57 2021: BS 1784 completed
Tue Jul 27 02:43:19 2021: BS 1785 completed
Tue Jul 27 02:43:42 2021: BS 1786 completed
Tue Jul 27 02:44:04 2021: BS 1787 completed
Tue Jul 27 02:44:27 2021: BS 1788 completed
Tue Jul 27 02:44:49 2021: BS 1789 completed
Tue Jul 27 02:45:12 2021: BS 1790 completed
Tue Jul 27 02:45:34 2021: BS 1791 completed
Tue Jul 27 02:45:57 2021: BS 1792 completed
Tue Jul 27 02:46:19 2021: BS 1793 completed
Tue Jul 27 02:46:42 2021: BS 1794 completed
Tue Jul 27 02:47:04 2021: BS 1795 completed
Tue Jul 27 02:47:27 2021: BS 1796 completed
Tue Jul 27 02:47:49 2021: BS 1797 completed
Tue Jul 27 02:48:12 2021: BS 1798 completed
Tue Jul 27 02:48:34 2021: BS 1799 completed
Tue Jul 27 02:48:56 2021: BS 1800 completed
Tue Jul 27 02:49:19 2021: BS 1801 completed
Tue Jul 27 02:49:41 2021: BS 1802 completed
Tue Jul 27 02:50:04 2021: BS 1803 completed
Tue Jul 27 02:50:26 2021: BS 1804 completed
Tue Jul 27 02:50:49 2021: BS 1805 completed
Tue Jul 27 02:51:11 2021: BS 1806 completed
Tue Jul 27 02:51:34 2021: BS 1807 completed
Tue Jul 27 02:51:56 2021: BS 1808 completed
Tue Jul 27 02:52:19 2021: BS 1809 completed
Tue Jul 27 02:52:41 2021: BS 1810 completed
Tue Jul 27 02:53:04 2021: BS 1811 completed
Tue Jul 27 02:53:26 2021: BS 1812 completed
Tue Jul 27 02:53:49 2021: BS 1813 completed
Tue Jul 27 02:54:11 2021: BS 1814 completed
Tue Jul 27 02:54:34 2021: BS 1815 completed
Tue Jul 27 02:54:56 2021: BS 1816 completed
Tue Jul 27 02:55:18 2021: BS 1817 completed
Tue Jul 27 02:55:41 2021: BS 1818 completed
Tue Jul 27 02:56:03 2021: BS 1819 completed
Tue Jul 27 02:56:26 2021: BS 1820 completed
Tue Jul 27 02:56:48 2021: BS 1821 completed
Tue Jul 27 02:57:11 2021: BS 1822 completed
Tue Jul 27 02:57:33 2021: BS 1823 completed
Tue Jul 27 02:57:56 2021: BS 1824 completed
Tue Jul 27 02:58:18 2021: BS 1825 completed
Tue Jul 27 02:58:41 2021: BS 1826 completed
Tue Jul 27 02:59:03 2021: BS 1827 completed
Tue Jul 27 02:59:26 2021: BS 1828 completed
Tue Jul 27 02:59:48 2021: BS 1829 completed
Tue Jul 27 03:00:11 2021: BS 1830 completed
Tue Jul 27 03:00:33 2021: BS 1831 completed
Tue Jul 27 03:00:56 2021: BS 1832 completed
Tue Jul 27 03:01:18 2021: BS 1833 completed
Tue Jul 27 03:01:40 2021: BS 1834 completed
Tue Jul 27 03:02:03 2021: BS 1835 completed
Tue Jul 27 03:02:25 2021: BS 1836 completed
Tue Jul 27 03:02:48 2021: BS 1837 completed
Tue Jul 27 03:03:10 2021: BS 1838 completed
Tue Jul 27 03:03:33 2021: BS 1839 completed
Tue Jul 27 03:03:55 2021: BS 1840 completed
Tue Jul 27 03:04:18 2021: BS 1841 completed
Tue Jul 27 03:04:40 2021: BS 1842 completed
Tue Jul 27 03:05:03 2021: BS 1843 completed
Tue Jul 27 03:05:25 2021: BS 1844 completed
Tue Jul 27 03:05:48 2021: BS 1845 completed
Tue Jul 27 03:06:10 2021: BS 1846 completed
Tue Jul 27 03:06:33 2021: BS 1847 completed
Tue Jul 27 03:06:55 2021: BS 1848 completed
Tue Jul 27 03:07:18 2021: BS 1849 completed
Tue Jul 27 03:07:40 2021: BS 1850 completed
Tue Jul 27 03:08:02 2021: BS 1851 completed
Tue Jul 27 03:08:25 2021: BS 1852 completed
Tue Jul 27 03:08:47 2021: BS 1853 completed
Tue Jul 27 03:09:10 2021: BS 1854 completed
Tue Jul 27 03:09:32 2021: BS 1855 completed
Tue Jul 27 03:09:55 2021: BS 1856 completed
Tue Jul 27 03:10:17 2021: BS 1857 completed
Tue Jul 27 03:10:40 2021: BS 1858 completed
Tue Jul 27 03:11:02 2021: BS 1859 completed
Tue Jul 27 03:11:25 2021: BS 1860 completed
Tue Jul 27 03:11:47 2021: BS 1861 completed
Tue Jul 27 03:12:10 2021: BS 1862 completed
Tue Jul 27 03:12:32 2021: BS 1863 completed
Tue Jul 27 03:12:55 2021: BS 1864 completed
Tue Jul 27 03:13:17 2021: BS 1865 completed
Tue Jul 27 03:13:40 2021: BS 1866 completed
Tue Jul 27 03:14:02 2021: BS 1867 completed
Tue Jul 27 03:14:24 2021: BS 1868 completed
Tue Jul 27 03:14:47 2021: BS 1869 completed
Tue Jul 27 03:15:09 2021: BS 1870 completed
Tue Jul 27 03:15:32 2021: BS 1871 completed
Tue Jul 27 03:15:54 2021: BS 1872 completed
Tue Jul 27 03:16:17 2021: BS 1873 completed
Tue Jul 27 03:16:39 2021: BS 1874 completed
Tue Jul 27 03:17:02 2021: BS 1875 completed
Tue Jul 27 03:17:24 2021: BS 1876 completed
Tue Jul 27 03:17:47 2021: BS 1877 completed
Tue Jul 27 03:18:09 2021: BS 1878 completed
Tue Jul 27 03:18:32 2021: BS 1879 completed
Tue Jul 27 03:18:54 2021: BS 1880 completed
Tue Jul 27 03:19:17 2021: BS 1881 completed
Tue Jul 27 03:19:39 2021: BS 1882 completed
Tue Jul 27 03:20:02 2021: BS 1883 completed
Tue Jul 27 03:20:24 2021: BS 1884 completed
Tue Jul 27 03:20:46 2021: BS 1885 completed
Tue Jul 27 03:21:09 2021: BS 1886 completed
Tue Jul 27 03:21:31 2021: BS 1887 completed
Tue Jul 27 03:21:54 2021: BS 1888 completed
Tue Jul 27 03:22:16 2021: BS 1889 completed
Tue Jul 27 03:22:39 2021: BS 1890 completed
Tue Jul 27 03:23:01 2021: BS 1891 completed
Tue Jul 27 03:23:24 2021: BS 1892 completed
Tue Jul 27 03:23:46 2021: BS 1893 completed
Tue Jul 27 03:24:09 2021: BS 1894 completed
Tue Jul 27 03:24:31 2021: BS 1895 completed
Tue Jul 27 03:24:54 2021: BS 1896 completed
Tue Jul 27 03:25:16 2021: BS 1897 completed
Tue Jul 27 03:25:39 2021: BS 1898 completed
Tue Jul 27 03:26:01 2021: BS 1899 completed
Tue Jul 27 03:26:24 2021: BS 1900 completed
Tue Jul 27 03:26:46 2021: BS 1901 completed
Tue Jul 27 03:27:08 2021: BS 1902 completed
Tue Jul 27 03:27:31 2021: BS 1903 completed
Tue Jul 27 03:27:53 2021: BS 1904 completed
Tue Jul 27 03:28:16 2021: BS 1905 completed
Tue Jul 27 03:28:38 2021: BS 1906 completed
Tue Jul 27 03:29:01 2021: BS 1907 completed
Tue Jul 27 03:29:23 2021: BS 1908 completed
Tue Jul 27 03:29:46 2021: BS 1909 completed
Tue Jul 27 03:30:08 2021: BS 1910 completed
Tue Jul 27 03:30:31 2021: BS 1911 completed
Tue Jul 27 03:30:53 2021: BS 1912 completed
Tue Jul 27 03:31:16 2021: BS 1913 completed
Tue Jul 27 03:31:38 2021: BS 1914 completed
Tue Jul 27 03:32:01 2021: BS 1915 completed
Tue Jul 27 03:32:23 2021: BS 1916 completed
Tue Jul 27 03:32:46 2021: BS 1917 completed
Tue Jul 27 03:33:08 2021: BS 1918 completed
Tue Jul 27 03:33:31 2021: BS 1919 completed
Tue Jul 27 03:33:53 2021: BS 1920 completed
Tue Jul 27 03:34:15 2021: BS 1921 completed
Tue Jul 27 03:34:38 2021: BS 1922 completed
Tue Jul 27 03:35:00 2021: BS 1923 completed
Tue Jul 27 03:35:23 2021: BS 1924 completed
Tue Jul 27 03:35:45 2021: BS 1925 completed
Tue Jul 27 03:36:08 2021: BS 1926 completed
Tue Jul 27 03:36:30 2021: BS 1927 completed
Tue Jul 27 03:36:53 2021: BS 1928 completed
Tue Jul 27 03:37:15 2021: BS 1929 completed
Tue Jul 27 03:37:38 2021: BS 1930 completed
Tue Jul 27 03:38:00 2021: BS 1931 completed
Tue Jul 27 03:38:23 2021: BS 1932 completed
Tue Jul 27 03:38:45 2021: BS 1933 completed
Tue Jul 27 03:39:08 2021: BS 1934 completed
Tue Jul 27 03:39:30 2021: BS 1935 completed
Tue Jul 27 03:39:53 2021: BS 1936 completed
Tue Jul 27 03:40:15 2021: BS 1937 completed
Tue Jul 27 03:40:37 2021: BS 1938 completed
Tue Jul 27 03:41:00 2021: BS 1939 completed
Tue Jul 27 03:41:22 2021: BS 1940 completed
Tue Jul 27 03:41:45 2021: BS 1941 completed
Tue Jul 27 03:42:07 2021: BS 1942 completed
Tue Jul 27 03:42:30 2021: BS 1943 completed
Tue Jul 27 03:42:52 2021: BS 1944 completed
Tue Jul 27 03:43:15 2021: BS 1945 completed
Tue Jul 27 03:43:37 2021: BS 1946 completed
Tue Jul 27 03:44:00 2021: BS 1947 completed
Tue Jul 27 03:44:22 2021: BS 1948 completed
Tue Jul 27 03:44:45 2021: BS 1949 completed
Tue Jul 27 03:45:07 2021: BS 1950 completed
Tue Jul 27 03:45:30 2021: BS 1951 completed
Tue Jul 27 03:45:52 2021: BS 1952 completed
Tue Jul 27 03:46:14 2021: BS 1953 completed
Tue Jul 27 03:46:37 2021: BS 1954 completed
Tue Jul 27 03:46:59 2021: BS 1955 completed
Tue Jul 27 03:47:22 2021: BS 1956 completed
Tue Jul 27 03:47:44 2021: BS 1957 completed
Tue Jul 27 03:48:07 2021: BS 1958 completed
Tue Jul 27 03:48:29 2021: BS 1959 completed
Tue Jul 27 03:48:52 2021: BS 1960 completed
Tue Jul 27 03:49:14 2021: BS 1961 completed
Tue Jul 27 03:49:37 2021: BS 1962 completed
Tue Jul 27 03:49:59 2021: BS 1963 completed
Tue Jul 27 03:50:22 2021: BS 1964 completed
Tue Jul 27 03:50:44 2021: BS 1965 completed
Tue Jul 27 03:51:07 2021: BS 1966 completed
Tue Jul 27 03:51:29 2021: BS 1967 completed
Tue Jul 27 03:51:52 2021: BS 1968 completed
Tue Jul 27 03:52:14 2021: BS 1969 completed
Tue Jul 27 03:52:37 2021: BS 1970 completed
Tue Jul 27 03:52:59 2021: BS 1971 completed
Tue Jul 27 03:53:21 2021: BS 1972 completed
Tue Jul 27 03:53:44 2021: BS 1973 completed
Tue Jul 27 03:54:06 2021: BS 1974 completed
Tue Jul 27 03:54:29 2021: BS 1975 completed
Tue Jul 27 03:54:51 2021: BS 1976 completed
Tue Jul 27 03:55:14 2021: BS 1977 completed
Tue Jul 27 03:55:36 2021: BS 1978 completed
Tue Jul 27 03:55:59 2021: BS 1979 completed
Tue Jul 27 03:56:21 2021: BS 1980 completed
Tue Jul 27 03:56:44 2021: BS 1981 completed
Tue Jul 27 03:57:06 2021: BS 1982 completed
Tue Jul 27 03:57:29 2021: BS 1983 completed
Tue Jul 27 03:57:51 2021: BS 1984 completed
Tue Jul 27 03:58:14 2021: BS 1985 completed
Tue Jul 27 03:58:36 2021: BS 1986 completed
Tue Jul 27 03:58:59 2021: BS 1987 completed
Tue Jul 27 03:59:21 2021: BS 1988 completed
Tue Jul 27 03:59:43 2021: BS 1989 completed
Tue Jul 27 04:00:06 2021: BS 1990 completed
Tue Jul 27 04:00:28 2021: BS 1991 completed
Tue Jul 27 04:00:51 2021: BS 1992 completed
Tue Jul 27 04:01:13 2021: BS 1993 completed
Tue Jul 27 04:01:36 2021: BS 1994 completed
Tue Jul 27 04:01:58 2021: BS 1995 completed
Tue Jul 27 04:02:21 2021: BS 1996 completed
Tue Jul 27 04:02:43 2021: BS 1997 completed
Tue Jul 27 04:03:06 2021: BS 1998 completed
Tue Jul 27 04:03:28 2021: BS 1999 completed
Tue Jul 27 04:03:51 2021: BS 2000 completed
Tue Jul 27 04:04:13 2021: BS 2001 completed
Tue Jul 27 04:04:36 2021: BS 2002 completed
Tue Jul 27 04:04:58 2021: BS 2003 completed
Tue Jul 27 04:05:21 2021: BS 2004 completed
Tue Jul 27 04:05:43 2021: BS 2005 completed
Tue Jul 27 04:06:05 2021: BS 2006 completed
Tue Jul 27 04:06:28 2021: BS 2007 completed
Tue Jul 27 04:06:50 2021: BS 2008 completed
Tue Jul 27 04:07:13 2021: BS 2009 completed
Tue Jul 27 04:07:35 2021: BS 2010 completed
Tue Jul 27 04:07:58 2021: BS 2011 completed
Tue Jul 27 04:08:20 2021: BS 2012 completed
Tue Jul 27 04:08:43 2021: BS 2013 completed
Tue Jul 27 04:09:05 2021: BS 2014 completed
Tue Jul 27 04:09:28 2021: BS 2015 completed
Tue Jul 27 04:09:50 2021: BS 2016 completed
Tue Jul 27 04:10:13 2021: BS 2017 completed
Tue Jul 27 04:10:35 2021: BS 2018 completed
Tue Jul 27 04:10:58 2021: BS 2019 completed
Tue Jul 27 04:11:20 2021: BS 2020 completed
Tue Jul 27 04:11:43 2021: BS 2021 completed
Tue Jul 27 04:12:05 2021: BS 2022 completed
Tue Jul 27 04:12:27 2021: BS 2023 completed
Tue Jul 27 04:12:50 2021: BS 2024 completed
Tue Jul 27 04:13:12 2021: BS 2025 completed
Tue Jul 27 04:13:35 2021: BS 2026 completed
Tue Jul 27 04:13:57 2021: BS 2027 completed
Tue Jul 27 04:14:20 2021: BS 2028 completed
Tue Jul 27 04:14:42 2021: BS 2029 completed
Tue Jul 27 04:15:05 2021: BS 2030 completed
Tue Jul 27 04:15:27 2021: BS 2031 completed
Tue Jul 27 04:15:50 2021: BS 2032 completed
Tue Jul 27 04:16:12 2021: BS 2033 completed
Tue Jul 27 04:16:35 2021: BS 2034 completed
Tue Jul 27 04:16:57 2021: BS 2035 completed
Tue Jul 27 04:17:20 2021: BS 2036 completed
Tue Jul 27 04:17:42 2021: BS 2037 completed
Tue Jul 27 04:18:05 2021: BS 2038 completed
Tue Jul 27 04:18:27 2021: BS 2039 completed
Tue Jul 27 04:18:49 2021: BS 2040 completed
Tue Jul 27 04:19:12 2021: BS 2041 completed
Tue Jul 27 04:19:34 2021: BS 2042 completed
Tue Jul 27 04:19:57 2021: BS 2043 completed
Tue Jul 27 04:20:19 2021: BS 2044 completed
Tue Jul 27 04:20:42 2021: BS 2045 completed
Tue Jul 27 04:21:04 2021: BS 2046 completed
Tue Jul 27 04:21:27 2021: BS 2047 completed
Tue Jul 27 04:21:49 2021: BS 2048 completed
Tue Jul 27 04:22:12 2021: BS 2049 completed
Tue Jul 27 04:22:34 2021: BS 2050 completed
Tue Jul 27 04:22:57 2021: BS 2051 completed
Tue Jul 27 04:23:19 2021: BS 2052 completed
Tue Jul 27 04:23:42 2021: BS 2053 completed
Tue Jul 27 04:24:04 2021: BS 2054 completed
Tue Jul 27 04:24:27 2021: BS 2055 completed
Tue Jul 27 04:24:49 2021: BS 2056 completed
Tue Jul 27 04:25:12 2021: BS 2057 completed
Tue Jul 27 04:25:34 2021: BS 2058 completed
Tue Jul 27 04:25:56 2021: BS 2059 completed
Tue Jul 27 04:26:19 2021: BS 2060 completed
Tue Jul 27 04:26:41 2021: BS 2061 completed
Tue Jul 27 04:27:04 2021: BS 2062 completed
Tue Jul 27 04:27:26 2021: BS 2063 completed
Tue Jul 27 04:27:49 2021: BS 2064 completed
Tue Jul 27 04:28:11 2021: BS 2065 completed
Tue Jul 27 04:28:34 2021: BS 2066 completed
Tue Jul 27 04:28:56 2021: BS 2067 completed
Tue Jul 27 04:29:19 2021: BS 2068 completed
Tue Jul 27 04:29:41 2021: BS 2069 completed
Tue Jul 27 04:30:04 2021: BS 2070 completed
Tue Jul 27 04:30:26 2021: BS 2071 completed
Tue Jul 27 04:30:49 2021: BS 2072 completed
Tue Jul 27 04:31:11 2021: BS 2073 completed
Tue Jul 27 04:31:34 2021: BS 2074 completed
Tue Jul 27 04:31:56 2021: BS 2075 completed
Tue Jul 27 04:32:18 2021: BS 2076 completed
Tue Jul 27 04:32:41 2021: BS 2077 completed
Tue Jul 27 04:33:03 2021: BS 2078 completed
Tue Jul 27 04:33:26 2021: BS 2079 completed
Tue Jul 27 04:33:48 2021: BS 2080 completed
Tue Jul 27 04:34:11 2021: BS 2081 completed
Tue Jul 27 04:34:33 2021: BS 2082 completed
Tue Jul 27 04:34:56 2021: BS 2083 completed
Tue Jul 27 04:35:18 2021: BS 2084 completed
Tue Jul 27 04:35:41 2021: BS 2085 completed
Tue Jul 27 04:36:03 2021: BS 2086 completed
Tue Jul 27 04:36:26 2021: BS 2087 completed
Tue Jul 27 04:36:48 2021: BS 2088 completed
Tue Jul 27 04:37:11 2021: BS 2089 completed
Tue Jul 27 04:37:33 2021: BS 2090 completed
Tue Jul 27 04:37:55 2021: BS 2091 completed
Tue Jul 27 04:38:18 2021: BS 2092 completed
Tue Jul 27 04:38:40 2021: BS 2093 completed
Tue Jul 27 04:39:03 2021: BS 2094 completed
Tue Jul 27 04:39:25 2021: BS 2095 completed
Tue Jul 27 04:39:48 2021: BS 2096 completed
Tue Jul 27 04:40:10 2021: BS 2097 completed
Tue Jul 27 04:40:33 2021: BS 2098 completed
Tue Jul 27 04:40:55 2021: BS 2099 completed
Tue Jul 27 04:41:18 2021: BS 2100 completed
Tue Jul 27 04:41:40 2021: BS 2101 completed
Tue Jul 27 04:42:03 2021: BS 2102 completed
Tue Jul 27 04:42:25 2021: BS 2103 completed
Tue Jul 27 04:42:48 2021: BS 2104 completed
Tue Jul 27 04:43:10 2021: BS 2105 completed
Tue Jul 27 04:43:33 2021: BS 2106 completed
Tue Jul 27 04:43:55 2021: BS 2107 completed
Tue Jul 27 04:44:17 2021: BS 2108 completed
Tue Jul 27 04:44:40 2021: BS 2109 completed
Tue Jul 27 04:45:02 2021: BS 2110 completed
Tue Jul 27 04:45:25 2021: BS 2111 completed
Tue Jul 27 04:45:47 2021: BS 2112 completed
Tue Jul 27 04:46:10 2021: BS 2113 completed
Tue Jul 27 04:46:32 2021: BS 2114 completed
Tue Jul 27 04:46:55 2021: BS 2115 completed
Tue Jul 27 04:47:17 2021: BS 2116 completed
Tue Jul 27 04:47:40 2021: BS 2117 completed
Tue Jul 27 04:48:02 2021: BS 2118 completed
Tue Jul 27 04:48:25 2021: BS 2119 completed
Tue Jul 27 04:48:47 2021: BS 2120 completed
Tue Jul 27 04:49:10 2021: BS 2121 completed
Tue Jul 27 04:49:32 2021: BS 2122 completed
Tue Jul 27 04:49:55 2021: BS 2123 completed
Tue Jul 27 04:50:17 2021: BS 2124 completed
Tue Jul 27 04:50:40 2021: BS 2125 completed
Tue Jul 27 04:51:02 2021: BS 2126 completed
Tue Jul 27 04:51:24 2021: BS 2127 completed
Tue Jul 27 04:51:47 2021: BS 2128 completed
Tue Jul 27 04:52:09 2021: BS 2129 completed
Tue Jul 27 04:52:32 2021: BS 2130 completed
Tue Jul 27 04:52:54 2021: BS 2131 completed
Tue Jul 27 04:53:17 2021: BS 2132 completed
Tue Jul 27 04:53:39 2021: BS 2133 completed
Tue Jul 27 04:54:02 2021: BS 2134 completed
Tue Jul 27 04:54:24 2021: BS 2135 completed
Tue Jul 27 04:54:47 2021: BS 2136 completed
Tue Jul 27 04:55:09 2021: BS 2137 completed
Tue Jul 27 04:55:32 2021: BS 2138 completed
Tue Jul 27 04:55:54 2021: BS 2139 completed
Tue Jul 27 04:56:17 2021: BS 2140 completed
Tue Jul 27 04:56:39 2021: BS 2141 completed
Tue Jul 27 04:57:02 2021: BS 2142 completed
Tue Jul 27 04:57:24 2021: BS 2143 completed
Tue Jul 27 04:57:46 2021: BS 2144 completed
Tue Jul 27 04:58:09 2021: BS 2145 completed
Tue Jul 27 04:58:31 2021: BS 2146 completed
Tue Jul 27 04:58:54 2021: BS 2147 completed
Tue Jul 27 04:59:16 2021: BS 2148 completed
Tue Jul 27 04:59:39 2021: BS 2149 completed
Tue Jul 27 05:00:01 2021: BS 2150 completed
Tue Jul 27 05:00:24 2021: BS 2151 completed
Tue Jul 27 05:00:46 2021: BS 2152 completed
Tue Jul 27 05:01:09 2021: BS 2153 completed
Tue Jul 27 05:01:31 2021: BS 2154 completed
Tue Jul 27 05:01:54 2021: BS 2155 completed
Tue Jul 27 05:02:16 2021: BS 2156 completed
Tue Jul 27 05:02:39 2021: BS 2157 completed
Tue Jul 27 05:03:01 2021: BS 2158 completed
Tue Jul 27 05:03:24 2021: BS 2159 completed
Tue Jul 27 05:03:46 2021: BS 2160 completed
Tue Jul 27 05:04:08 2021: BS 2161 completed
Tue Jul 27 05:04:31 2021: BS 2162 completed
Tue Jul 27 05:04:53 2021: BS 2163 completed
Tue Jul 27 05:05:16 2021: BS 2164 completed
Tue Jul 27 05:05:38 2021: BS 2165 completed
Tue Jul 27 05:06:01 2021: BS 2166 completed
Tue Jul 27 05:06:23 2021: BS 2167 completed
Tue Jul 27 05:06:46 2021: BS 2168 completed
Tue Jul 27 05:07:08 2021: BS 2169 completed
Tue Jul 27 05:07:31 2021: BS 2170 completed
Tue Jul 27 05:07:53 2021: BS 2171 completed
Tue Jul 27 05:08:16 2021: BS 2172 completed
Tue Jul 27 05:08:38 2021: BS 2173 completed
Tue Jul 27 05:09:01 2021: BS 2174 completed
Tue Jul 27 05:09:23 2021: BS 2175 completed
Tue Jul 27 05:09:46 2021: BS 2176 completed
Tue Jul 27 05:10:08 2021: BS 2177 completed
Tue Jul 27 05:10:30 2021: BS 2178 completed
Tue Jul 27 05:10:53 2021: BS 2179 completed
Tue Jul 27 05:11:15 2021: BS 2180 completed
Tue Jul 27 05:11:38 2021: BS 2181 completed
Tue Jul 27 05:12:00 2021: BS 2182 completed
Tue Jul 27 05:12:23 2021: BS 2183 completed
Tue Jul 27 05:12:45 2021: BS 2184 completed
Tue Jul 27 05:13:08 2021: BS 2185 completed
Tue Jul 27 05:13:30 2021: BS 2186 completed
Tue Jul 27 05:13:53 2021: BS 2187 completed
Tue Jul 27 05:14:15 2021: BS 2188 completed
Tue Jul 27 05:14:38 2021: BS 2189 completed
Tue Jul 27 05:15:00 2021: BS 2190 completed
Tue Jul 27 05:15:23 2021: BS 2191 completed
Tue Jul 27 05:15:45 2021: BS 2192 completed
Tue Jul 27 05:16:08 2021: BS 2193 completed
Tue Jul 27 05:16:30 2021: BS 2194 completed
Tue Jul 27 05:16:53 2021: BS 2195 completed
Tue Jul 27 05:17:15 2021: BS 2196 completed
Tue Jul 27 05:17:37 2021: BS 2197 completed
Tue Jul 27 05:18:00 2021: BS 2198 completed
Tue Jul 27 05:18:22 2021: BS 2199 completed
Tue Jul 27 05:18:45 2021: BS 2200 completed
Tue Jul 27 05:19:07 2021: BS 2201 completed
Tue Jul 27 05:19:30 2021: BS 2202 completed
Tue Jul 27 05:19:52 2021: BS 2203 completed
Tue Jul 27 05:20:15 2021: BS 2204 completed
Tue Jul 27 05:20:37 2021: BS 2205 completed
Tue Jul 27 05:21:00 2021: BS 2206 completed
Tue Jul 27 05:21:22 2021: BS 2207 completed
Tue Jul 27 05:21:45 2021: BS 2208 completed
Tue Jul 27 05:22:07 2021: BS 2209 completed
Tue Jul 27 05:22:30 2021: BS 2210 completed
Tue Jul 27 05:22:52 2021: BS 2211 completed
Tue Jul 27 05:23:14 2021: BS 2212 completed
Tue Jul 27 05:23:37 2021: BS 2213 completed
Tue Jul 27 05:23:59 2021: BS 2214 completed
Tue Jul 27 05:24:22 2021: BS 2215 completed
Tue Jul 27 05:24:44 2021: BS 2216 completed
Tue Jul 27 05:25:07 2021: BS 2217 completed
Tue Jul 27 05:25:29 2021: BS 2218 completed
Tue Jul 27 05:25:52 2021: BS 2219 completed
Tue Jul 27 05:26:14 2021: BS 2220 completed
Tue Jul 27 05:26:37 2021: BS 2221 completed
Tue Jul 27 05:26:59 2021: BS 2222 completed
Tue Jul 27 05:27:22 2021: BS 2223 completed
Tue Jul 27 05:27:44 2021: BS 2224 completed
Tue Jul 27 05:28:07 2021: BS 2225 completed
Tue Jul 27 05:28:29 2021: BS 2226 completed
Tue Jul 27 05:28:52 2021: BS 2227 completed
Tue Jul 27 05:29:14 2021: BS 2228 completed
Tue Jul 27 05:29:37 2021: BS 2229 completed
Tue Jul 27 05:29:59 2021: BS 2230 completed
Tue Jul 27 05:30:21 2021: BS 2231 completed
Tue Jul 27 05:30:44 2021: BS 2232 completed
Tue Jul 27 05:31:06 2021: BS 2233 completed
Tue Jul 27 05:31:29 2021: BS 2234 completed
Tue Jul 27 05:31:51 2021: BS 2235 completed
Tue Jul 27 05:32:14 2021: BS 2236 completed
Tue Jul 27 05:32:36 2021: BS 2237 completed
Tue Jul 27 05:32:59 2021: BS 2238 completed
Tue Jul 27 05:33:21 2021: BS 2239 completed
Tue Jul 27 05:33:44 2021: BS 2240 completed
Tue Jul 27 05:34:06 2021: BS 2241 completed
Tue Jul 27 05:34:29 2021: BS 2242 completed
Tue Jul 27 05:34:51 2021: BS 2243 completed
Tue Jul 27 05:35:14 2021: BS 2244 completed
Tue Jul 27 05:35:36 2021: BS 2245 completed
Tue Jul 27 05:35:58 2021: BS 2246 completed
Tue Jul 27 05:36:21 2021: BS 2247 completed
Tue Jul 27 05:36:43 2021: BS 2248 completed
Tue Jul 27 05:37:06 2021: BS 2249 completed
Tue Jul 27 05:37:28 2021: BS 2250 completed
Tue Jul 27 05:37:51 2021: BS 2251 completed
Tue Jul 27 05:38:13 2021: BS 2252 completed
Tue Jul 27 05:38:36 2021: BS 2253 completed
Tue Jul 27 05:38:58 2021: BS 2254 completed
Tue Jul 27 05:39:21 2021: BS 2255 completed
Tue Jul 27 05:39:43 2021: BS 2256 completed
Tue Jul 27 05:40:06 2021: BS 2257 completed
Tue Jul 27 05:40:28 2021: BS 2258 completed
Tue Jul 27 05:40:51 2021: BS 2259 completed
Tue Jul 27 05:41:13 2021: BS 2260 completed
Tue Jul 27 05:41:36 2021: BS 2261 completed
Tue Jul 27 05:41:58 2021: BS 2262 completed
Tue Jul 27 05:42:21 2021: BS 2263 completed
Tue Jul 27 05:42:43 2021: BS 2264 completed
Tue Jul 27 05:43:05 2021: BS 2265 completed
Tue Jul 27 05:43:28 2021: BS 2266 completed
Tue Jul 27 05:43:50 2021: BS 2267 completed
Tue Jul 27 05:44:13 2021: BS 2268 completed
Tue Jul 27 05:44:35 2021: BS 2269 completed
Tue Jul 27 05:44:58 2021: BS 2270 completed
Tue Jul 27 05:45:20 2021: BS 2271 completed
Tue Jul 27 05:45:43 2021: BS 2272 completed
Tue Jul 27 05:46:05 2021: BS 2273 completed
Tue Jul 27 05:46:28 2021: BS 2274 completed
Tue Jul 27 05:46:50 2021: BS 2275 completed
Tue Jul 27 05:47:13 2021: BS 2276 completed
Tue Jul 27 05:47:35 2021: BS 2277 completed
Tue Jul 27 05:47:58 2021: BS 2278 completed
Tue Jul 27 05:48:20 2021: BS 2279 completed
Tue Jul 27 05:48:43 2021: BS 2280 completed
Tue Jul 27 05:49:05 2021: BS 2281 completed
Tue Jul 27 05:49:27 2021: BS 2282 completed
Tue Jul 27 05:49:50 2021: BS 2283 completed
Tue Jul 27 05:50:12 2021: BS 2284 completed
Tue Jul 27 05:50:35 2021: BS 2285 completed
Tue Jul 27 05:50:57 2021: BS 2286 completed
Tue Jul 27 05:51:20 2021: BS 2287 completed
Tue Jul 27 05:51:42 2021: BS 2288 completed
Tue Jul 27 05:52:05 2021: BS 2289 completed
Tue Jul 27 05:52:27 2021: BS 2290 completed
Tue Jul 27 05:52:50 2021: BS 2291 completed
Tue Jul 27 05:53:12 2021: BS 2292 completed
Tue Jul 27 05:53:35 2021: BS 2293 completed
Tue Jul 27 05:53:57 2021: BS 2294 completed
Tue Jul 27 05:54:20 2021: BS 2295 completed
Tue Jul 27 05:54:42 2021: BS 2296 completed
Tue Jul 27 05:55:05 2021: BS 2297 completed
Tue Jul 27 05:55:27 2021: BS 2298 completed
Tue Jul 27 05:55:49 2021: BS 2299 completed
Tue Jul 27 05:56:12 2021: BS 2300 completed
Tue Jul 27 05:56:34 2021: BS 2301 completed
Tue Jul 27 05:56:57 2021: BS 2302 completed
Tue Jul 27 05:57:19 2021: BS 2303 completed
Tue Jul 27 05:57:42 2021: BS 2304 completed
Tue Jul 27 05:58:04 2021: BS 2305 completed
Tue Jul 27 05:58:27 2021: BS 2306 completed
Tue Jul 27 05:58:49 2021: BS 2307 completed
Tue Jul 27 05:59:12 2021: BS 2308 completed
Tue Jul 27 05:59:34 2021: BS 2309 completed
Tue Jul 27 05:59:57 2021: BS 2310 completed
Tue Jul 27 06:00:19 2021: BS 2311 completed
Tue Jul 27 06:00:42 2021: BS 2312 completed
Tue Jul 27 06:01:04 2021: BS 2313 completed
Tue Jul 27 06:01:27 2021: BS 2314 completed
Tue Jul 27 06:01:49 2021: BS 2315 completed
Tue Jul 27 06:02:11 2021: BS 2316 completed
Tue Jul 27 06:02:34 2021: BS 2317 completed
Tue Jul 27 06:02:56 2021: BS 2318 completed
Tue Jul 27 06:03:19 2021: BS 2319 completed
Tue Jul 27 06:03:41 2021: BS 2320 completed
Tue Jul 27 06:04:04 2021: BS 2321 completed
Tue Jul 27 06:04:26 2021: BS 2322 completed
Tue Jul 27 06:04:49 2021: BS 2323 completed
Tue Jul 27 06:05:11 2021: BS 2324 completed
Tue Jul 27 06:05:34 2021: BS 2325 completed
Tue Jul 27 06:05:56 2021: BS 2326 completed
Tue Jul 27 06:06:19 2021: BS 2327 completed
Tue Jul 27 06:06:41 2021: BS 2328 completed
Tue Jul 27 06:07:04 2021: BS 2329 completed
Tue Jul 27 06:07:26 2021: BS 2330 completed
Tue Jul 27 06:07:49 2021: BS 2331 completed
Tue Jul 27 06:08:11 2021: BS 2332 completed
Tue Jul 27 06:08:33 2021: BS 2333 completed
Tue Jul 27 06:08:56 2021: BS 2334 completed
Tue Jul 27 06:09:18 2021: BS 2335 completed
Tue Jul 27 06:09:41 2021: BS 2336 completed
Tue Jul 27 06:10:03 2021: BS 2337 completed
Tue Jul 27 06:10:26 2021: BS 2338 completed
Tue Jul 27 06:10:48 2021: BS 2339 completed
Tue Jul 27 06:11:11 2021: BS 2340 completed
Tue Jul 27 06:11:33 2021: BS 2341 completed
Tue Jul 27 06:11:56 2021: BS 2342 completed
Tue Jul 27 06:12:18 2021: BS 2343 completed
Tue Jul 27 06:12:41 2021: BS 2344 completed
Tue Jul 27 06:13:03 2021: BS 2345 completed
Tue Jul 27 06:13:26 2021: BS 2346 completed
Tue Jul 27 06:13:48 2021: BS 2347 completed
Tue Jul 27 06:14:11 2021: BS 2348 completed
Tue Jul 27 06:14:33 2021: BS 2349 completed
Tue Jul 27 06:14:56 2021: BS 2350 completed
Tue Jul 27 06:15:18 2021: BS 2351 completed
Tue Jul 27 06:15:40 2021: BS 2352 completed
Tue Jul 27 06:16:03 2021: BS 2353 completed
Tue Jul 27 06:16:25 2021: BS 2354 completed
Tue Jul 27 06:16:48 2021: BS 2355 completed
Tue Jul 27 06:17:10 2021: BS 2356 completed
Tue Jul 27 06:17:33 2021: BS 2357 completed
Tue Jul 27 06:17:55 2021: BS 2358 completed
Tue Jul 27 06:18:18 2021: BS 2359 completed
Tue Jul 27 06:18:40 2021: BS 2360 completed
Tue Jul 27 06:19:03 2021: BS 2361 completed
Tue Jul 27 06:19:25 2021: BS 2362 completed
Tue Jul 27 06:19:48 2021: BS 2363 completed
Tue Jul 27 06:20:10 2021: BS 2364 completed
Tue Jul 27 06:20:33 2021: BS 2365 completed
Tue Jul 27 06:20:55 2021: BS 2366 completed
Tue Jul 27 06:21:17 2021: BS 2367 completed
Tue Jul 27 06:21:40 2021: BS 2368 completed
Tue Jul 27 06:22:02 2021: BS 2369 completed
Tue Jul 27 06:22:25 2021: BS 2370 completed
Tue Jul 27 06:22:47 2021: BS 2371 completed
Tue Jul 27 06:23:10 2021: BS 2372 completed
Tue Jul 27 06:23:32 2021: BS 2373 completed
Tue Jul 27 06:23:55 2021: BS 2374 completed
Tue Jul 27 06:24:17 2021: BS 2375 completed
Tue Jul 27 06:24:40 2021: BS 2376 completed
Tue Jul 27 06:25:02 2021: BS 2377 completed
Tue Jul 27 06:25:25 2021: BS 2378 completed
Tue Jul 27 06:25:47 2021: BS 2379 completed
Tue Jul 27 06:26:10 2021: BS 2380 completed
Tue Jul 27 06:26:32 2021: BS 2381 completed
Tue Jul 27 06:26:55 2021: BS 2382 completed
Tue Jul 27 06:27:17 2021: BS 2383 completed
Tue Jul 27 06:27:40 2021: BS 2384 completed
Tue Jul 27 06:28:02 2021: BS 2385 completed
Tue Jul 27 06:28:24 2021: BS 2386 completed
Tue Jul 27 06:28:47 2021: BS 2387 completed
Tue Jul 27 06:29:09 2021: BS 2388 completed
Tue Jul 27 06:29:32 2021: BS 2389 completed
Tue Jul 27 06:29:54 2021: BS 2390 completed
Tue Jul 27 06:30:17 2021: BS 2391 completed
Tue Jul 27 06:30:39 2021: BS 2392 completed
Tue Jul 27 06:31:02 2021: BS 2393 completed
Tue Jul 27 06:31:24 2021: BS 2394 completed
Tue Jul 27 06:31:47 2021: BS 2395 completed
Tue Jul 27 06:32:09 2021: BS 2396 completed
Tue Jul 27 06:32:32 2021: BS 2397 completed
Tue Jul 27 06:32:54 2021: BS 2398 completed
Tue Jul 27 06:33:17 2021: BS 2399 completed
Tue Jul 27 06:33:39 2021: BS 2400 completed
Tue Jul 27 06:34:01 2021: BS 2401 completed
Tue Jul 27 06:34:24 2021: BS 2402 completed
Tue Jul 27 06:34:46 2021: BS 2403 completed
Tue Jul 27 06:35:09 2021: BS 2404 completed
Tue Jul 27 06:35:31 2021: BS 2405 completed
Tue Jul 27 06:35:54 2021: BS 2406 completed
Tue Jul 27 06:36:16 2021: BS 2407 completed
Tue Jul 27 06:36:39 2021: BS 2408 completed
Tue Jul 27 06:37:01 2021: BS 2409 completed
Tue Jul 27 06:37:24 2021: BS 2410 completed
Tue Jul 27 06:37:46 2021: BS 2411 completed
Tue Jul 27 06:38:09 2021: BS 2412 completed
Tue Jul 27 06:38:31 2021: BS 2413 completed
Tue Jul 27 06:38:54 2021: BS 2414 completed
Tue Jul 27 06:39:16 2021: BS 2415 completed
Tue Jul 27 06:39:39 2021: BS 2416 completed
Tue Jul 27 06:40:01 2021: BS 2417 completed
Tue Jul 27 06:40:24 2021: BS 2418 completed
Tue Jul 27 06:40:46 2021: BS 2419 completed
Tue Jul 27 06:41:08 2021: BS 2420 completed
Tue Jul 27 06:41:31 2021: BS 2421 completed
Tue Jul 27 06:41:53 2021: BS 2422 completed
Tue Jul 27 06:42:16 2021: BS 2423 completed
Tue Jul 27 06:42:38 2021: BS 2424 completed
Tue Jul 27 06:43:01 2021: BS 2425 completed
Tue Jul 27 06:43:23 2021: BS 2426 completed
Tue Jul 27 06:43:46 2021: BS 2427 completed
Tue Jul 27 06:44:08 2021: BS 2428 completed
Tue Jul 27 06:44:31 2021: BS 2429 completed
Tue Jul 27 06:44:53 2021: BS 2430 completed
Tue Jul 27 06:45:16 2021: BS 2431 completed
Tue Jul 27 06:45:38 2021: BS 2432 completed
Tue Jul 27 06:46:01 2021: BS 2433 completed
Tue Jul 27 06:46:23 2021: BS 2434 completed
Tue Jul 27 06:46:46 2021: BS 2435 completed
Tue Jul 27 06:47:08 2021: BS 2436 completed
Tue Jul 27 06:47:30 2021: BS 2437 completed
Tue Jul 27 06:47:53 2021: BS 2438 completed
Tue Jul 27 06:48:15 2021: BS 2439 completed
Tue Jul 27 06:48:38 2021: BS 2440 completed
Tue Jul 27 06:49:00 2021: BS 2441 completed
Tue Jul 27 06:49:23 2021: BS 2442 completed
Tue Jul 27 06:49:45 2021: BS 2443 completed
Tue Jul 27 06:50:08 2021: BS 2444 completed
Tue Jul 27 06:50:30 2021: BS 2445 completed
Tue Jul 27 06:50:53 2021: BS 2446 completed
Tue Jul 27 06:51:15 2021: BS 2447 completed
Tue Jul 27 06:51:38 2021: BS 2448 completed
Tue Jul 27 06:52:00 2021: BS 2449 completed
Tue Jul 27 06:52:23 2021: BS 2450 completed
Tue Jul 27 06:52:45 2021: BS 2451 completed
Tue Jul 27 06:53:08 2021: BS 2452 completed
Tue Jul 27 06:53:30 2021: BS 2453 completed
Tue Jul 27 06:53:52 2021: BS 2454 completed
Tue Jul 27 06:54:15 2021: BS 2455 completed
Tue Jul 27 06:54:37 2021: BS 2456 completed
Tue Jul 27 06:55:00 2021: BS 2457 completed
Tue Jul 27 06:55:22 2021: BS 2458 completed
Tue Jul 27 06:55:45 2021: BS 2459 completed
Tue Jul 27 06:56:07 2021: BS 2460 completed
Tue Jul 27 06:56:30 2021: BS 2461 completed
Tue Jul 27 06:56:52 2021: BS 2462 completed
Tue Jul 27 06:57:15 2021: BS 2463 completed
Tue Jul 27 06:57:37 2021: BS 2464 completed
Tue Jul 27 06:58:00 2021: BS 2465 completed
Tue Jul 27 06:58:22 2021: BS 2466 completed
Tue Jul 27 06:58:45 2021: BS 2467 completed
Tue Jul 27 06:59:07 2021: BS 2468 completed
Tue Jul 27 06:59:30 2021: BS 2469 completed
Tue Jul 27 06:59:52 2021: BS 2470 completed
Tue Jul 27 07:00:14 2021: BS 2471 completed
Tue Jul 27 07:00:37 2021: BS 2472 completed
Tue Jul 27 07:00:59 2021: BS 2473 completed
Tue Jul 27 07:01:22 2021: BS 2474 completed
Tue Jul 27 07:01:44 2021: BS 2475 completed
Tue Jul 27 07:02:07 2021: BS 2476 completed
Tue Jul 27 07:02:29 2021: BS 2477 completed
Tue Jul 27 07:02:52 2021: BS 2478 completed
Tue Jul 27 07:03:14 2021: BS 2479 completed
Tue Jul 27 07:03:37 2021: BS 2480 completed
Tue Jul 27 07:03:59 2021: BS 2481 completed
Tue Jul 27 07:04:22 2021: BS 2482 completed
Tue Jul 27 07:04:44 2021: BS 2483 completed
Tue Jul 27 07:05:07 2021: BS 2484 completed
Tue Jul 27 07:05:29 2021: BS 2485 completed
Tue Jul 27 07:05:52 2021: BS 2486 completed
Tue Jul 27 07:06:14 2021: BS 2487 completed
Tue Jul 27 07:06:36 2021: BS 2488 completed
Tue Jul 27 07:06:59 2021: BS 2489 completed
Tue Jul 27 07:07:21 2021: BS 2490 completed
Tue Jul 27 07:07:44 2021: BS 2491 completed
Tue Jul 27 07:08:06 2021: BS 2492 completed
Tue Jul 27 07:08:29 2021: BS 2493 completed
Tue Jul 27 07:08:51 2021: BS 2494 completed
Tue Jul 27 07:09:14 2021: BS 2495 completed
Tue Jul 27 07:09:36 2021: BS 2496 completed
Tue Jul 27 07:09:59 2021: BS 2497 completed
Tue Jul 27 07:10:21 2021: BS 2498 completed
Tue Jul 27 07:10:44 2021: BS 2499 completed
Tue Jul 27 07:11:06 2021: BS 2500 completed
Tue Jul 27 07:11:29 2021: BS 2501 completed
Tue Jul 27 07:11:51 2021: BS 2502 completed
Tue Jul 27 07:12:14 2021: BS 2503 completed
Tue Jul 27 07:12:36 2021: BS 2504 completed
Tue Jul 27 07:12:58 2021: BS 2505 completed
Tue Jul 27 07:13:21 2021: BS 2506 completed
Tue Jul 27 07:13:43 2021: BS 2507 completed
Tue Jul 27 07:14:06 2021: BS 2508 completed
Tue Jul 27 07:14:28 2021: BS 2509 completed
Tue Jul 27 07:14:51 2021: BS 2510 completed
Tue Jul 27 07:15:13 2021: BS 2511 completed
Tue Jul 27 07:15:36 2021: BS 2512 completed
Tue Jul 27 07:15:58 2021: BS 2513 completed
Tue Jul 27 07:16:21 2021: BS 2514 completed
Tue Jul 27 07:16:43 2021: BS 2515 completed
Tue Jul 27 07:17:06 2021: BS 2516 completed
Tue Jul 27 07:17:28 2021: BS 2517 completed
Tue Jul 27 07:17:51 2021: BS 2518 completed
Tue Jul 27 07:18:13 2021: BS 2519 completed
Tue Jul 27 07:18:36 2021: BS 2520 completed
Tue Jul 27 07:18:58 2021: BS 2521 completed
Tue Jul 27 07:19:20 2021: BS 2522 completed
Tue Jul 27 07:19:43 2021: BS 2523 completed
Tue Jul 27 07:20:05 2021: BS 2524 completed
Tue Jul 27 07:20:28 2021: BS 2525 completed
Tue Jul 27 07:20:50 2021: BS 2526 completed
Tue Jul 27 07:21:13 2021: BS 2527 completed
Tue Jul 27 07:21:35 2021: BS 2528 completed
Tue Jul 27 07:21:58 2021: BS 2529 completed
Tue Jul 27 07:22:20 2021: BS 2530 completed
Tue Jul 27 07:22:43 2021: BS 2531 completed
Tue Jul 27 07:23:05 2021: BS 2532 completed
Tue Jul 27 07:23:28 2021: BS 2533 completed
Tue Jul 27 07:23:50 2021: BS 2534 completed
Tue Jul 27 07:24:13 2021: BS 2535 completed
Tue Jul 27 07:24:35 2021: BS 2536 completed
Tue Jul 27 07:24:58 2021: BS 2537 completed
Tue Jul 27 07:25:20 2021: BS 2538 completed
Tue Jul 27 07:25:42 2021: BS 2539 completed
Tue Jul 27 07:26:05 2021: BS 2540 completed
Tue Jul 27 07:26:27 2021: BS 2541 completed
Tue Jul 27 07:26:50 2021: BS 2542 completed
Tue Jul 27 07:27:12 2021: BS 2543 completed
Tue Jul 27 07:27:35 2021: BS 2544 completed
Tue Jul 27 07:27:57 2021: BS 2545 completed
Tue Jul 27 07:28:20 2021: BS 2546 completed
Tue Jul 27 07:28:42 2021: BS 2547 completed
Tue Jul 27 07:29:05 2021: BS 2548 completed
Tue Jul 27 07:29:27 2021: BS 2549 completed
Tue Jul 27 07:29:50 2021: BS 2550 completed
Tue Jul 27 07:30:12 2021: BS 2551 completed
Tue Jul 27 07:30:35 2021: BS 2552 completed
Tue Jul 27 07:30:57 2021: BS 2553 completed
Tue Jul 27 07:31:20 2021: BS 2554 completed
Tue Jul 27 07:31:42 2021: BS 2555 completed
Tue Jul 27 07:32:04 2021: BS 2556 completed
Tue Jul 27 07:32:27 2021: BS 2557 completed
Tue Jul 27 07:32:49 2021: BS 2558 completed
Tue Jul 27 07:33:12 2021: BS 2559 completed
Tue Jul 27 07:33:34 2021: BS 2560 completed
Tue Jul 27 07:33:57 2021: BS 2561 completed
Tue Jul 27 07:34:19 2021: BS 2562 completed
Tue Jul 27 07:34:42 2021: BS 2563 completed
Tue Jul 27 07:35:04 2021: BS 2564 completed
Tue Jul 27 07:35:27 2021: BS 2565 completed
Tue Jul 27 07:35:49 2021: BS 2566 completed
Tue Jul 27 07:36:12 2021: BS 2567 completed
Tue Jul 27 07:36:34 2021: BS 2568 completed
Tue Jul 27 07:36:57 2021: BS 2569 completed
Tue Jul 27 07:37:19 2021: BS 2570 completed
Tue Jul 27 07:37:42 2021: BS 2571 completed
Tue Jul 27 07:38:04 2021: BS 2572 completed
Tue Jul 27 07:38:27 2021: BS 2573 completed
Tue Jul 27 07:38:49 2021: BS 2574 completed
Tue Jul 27 07:39:11 2021: BS 2575 completed
Tue Jul 27 07:39:34 2021: BS 2576 completed
Tue Jul 27 07:39:56 2021: BS 2577 completed
Tue Jul 27 07:40:19 2021: BS 2578 completed
Tue Jul 27 07:40:41 2021: BS 2579 completed
Tue Jul 27 07:41:04 2021: BS 2580 completed
