# Supplementary material for: Photoredox Cross-Dehydrogenative Coupling of N-Aryl Glycines Mediated by Mesoporous Graphitic Carbon Nitride: An Environmentally Friendly Approach to the Synthesis of Non-Proteinogenic α-Amino Acids (NPAAs) Decorated with Indoles
Source: J Org Chem. 2022 May 27;87(12):7826–37. doi: 10.1021/acs.joc.2c00474 (PMC9207928; doi:10.1021/acs.joc.2c00474)
Supplement: Supplementary file 2 — jo2c00474_si_002.zip [file jo2c00474_si_002.zip › FID for publication_revised/spectra paper/by-products/6/1H - 6/log]

Mon Apr 12 09:45:51 2021: Experiment started
Mon Apr 12 09:46:23 2021: BS 1 completed
Mon Apr 12 09:46:49 2021: BS 2 completed
Mon Apr 12 09:47:14 2021: BS 3 completed
Mon Apr 12 09:47:39 2021: BS 4 completed
Mon Apr 12 09:48:05 2021: BS 5 completed
Mon Apr 12 09:48:30 2021: BS 6 completed
Mon Apr 12 09:48:55 2021: BS 7 completed
Mon Apr 12 09:48:57 2021: Acquisition aborted
