# Supplementary material for: Photoredox Cross-Dehydrogenative Coupling of N-Aryl Glycines Mediated by Mesoporous Graphitic Carbon Nitride: An Environmentally Friendly Approach to the Synthesis of Non-Proteinogenic α-Amino Acids (NPAAs) Decorated with Indoles
Source: J Org Chem. 2022 May 27;87(12):7826–37. doi: 10.1021/acs.joc.2c00474 (PMC9207928; doi:10.1021/acs.joc.2c00474)
Supplement: Supplementary file 2 — jo2c00474_si_002.zip [file jo2c00474_si_002.zip › FID for publication_revised/spectra paper/indole/2j/13C - 2j/log]

Tue Feb  8 10:26:11 2022: Experiment started
Tue Feb  8 10:26:34 2022: BS 1 completed
Tue Feb  8 10:26:57 2022: BS 2 completed
Tue Feb  8 10:27:19 2022: BS 3 completed
Tue Feb  8 10:27:42 2022: BS 4 completed
Tue Feb  8 10:28:04 2022: BS 5 completed
Tue Feb  8 10:28:27 2022: BS 6 completed
Tue Feb  8 10:28:49 2022: BS 7 completed
Tue Feb  8 10:29:12 2022: BS 8 completed
Tue Feb  8 10:29:34 2022: BS 9 completed
Tue Feb  8 10:29:57 2022: BS 10 completed
Tue Feb  8 10:30:19 2022: BS 11 completed
Tue Feb  8 10:30:42 2022: BS 12 completed
Tue Feb  8 10:31:04 2022: BS 13 completed
Tue Feb  8 10:31:27 2022: BS 14 completed
Tue Feb  8 10:31:49 2022: BS 15 completed
Tue Feb  8 10:32:11 2022: BS 16 completed
Tue Feb  8 10:32:34 2022: BS 17 completed
Tue Feb  8 10:32:56 2022: BS 18 completed
Tue Feb  8 10:33:19 2022: BS 19 completed
Tue Feb  8 10:33:41 2022: BS 20 completed
Tue Feb  8 10:34:04 2022: BS 21 completed
Tue Feb  8 10:34:26 2022: BS 22 completed
Tue Feb  8 10:34:49 2022: BS 23 completed
Tue Feb  8 10:35:11 2022: BS 24 completed
Tue Feb  8 10:35:34 2022: BS 25 completed
Tue Feb  8 10:35:56 2022: BS 26 completed
Tue Feb  8 10:36:19 2022: BS 27 completed
Tue Feb  8 10:36:41 2022: BS 28 completed
Tue Feb  8 10:37:04 2022: BS 29 completed
Tue Feb  8 10:37:26 2022: BS 30 completed
Tue Feb  8 10:37:49 2022: BS 31 completed
Tue Feb  8 10:38:11 2022: BS 32 completed
Tue Feb  8 10:38:33 2022: BS 33 completed
Tue Feb  8 10:38:56 2022: BS 34 completed
Tue Feb  8 10:39:18 2022: BS 35 completed
Tue Feb  8 10:39:41 2022: BS 36 completed
Tue Feb  8 10:39:51 2022: Acquisition aborted
