# Supplementary material for: Photoredox Cross-Dehydrogenative Coupling of N-Aryl Glycines Mediated by Mesoporous Graphitic Carbon Nitride: An Environmentally Friendly Approach to the Synthesis of Non-Proteinogenic α-Amino Acids (NPAAs) Decorated with Indoles
Source: J Org Chem. 2022 May 27;87(12):7826–37. doi: 10.1021/acs.joc.2c00474 (PMC9207928; doi:10.1021/acs.joc.2c00474)
Supplement: Supplementary file 2 — jo2c00474_si_002.zip [file jo2c00474_si_002.zip › FID for publication_revised/spectra paper/Ph-Glycine/1a/1H - 1a/log]

Wed Mar 17 17:42:33 2021: Experiment started
Wed Mar 17 17:43:06 2021: BS 1 completed
Wed Mar 17 17:43:32 2021: BS 2 completed
Wed Mar 17 17:43:57 2021: BS 3 completed
Wed Mar 17 17:44:22 2021: BS 4 completed
Wed Mar 17 17:44:48 2021: BS 5 completed
Wed Mar 17 17:45:13 2021: BS 6 completed
Wed Mar 17 17:45:38 2021: BS 7 completed
Wed Mar 17 17:45:40 2021: Acquisition aborted
