# Supplementary material for: Photoredox Cross-Dehydrogenative Coupling of N-Aryl Glycines Mediated by Mesoporous Graphitic Carbon Nitride: An Environmentally Friendly Approach to the Synthesis of Non-Proteinogenic α-Amino Acids (NPAAs) Decorated with Indoles
Source: J Org Chem. 2022 May 27;87(12):7826–37. doi: 10.1021/acs.joc.2c00474 (PMC9207928; doi:10.1021/acs.joc.2c00474)
Supplement: Supplementary file 2 — jo2c00474_si_002.zip [file jo2c00474_si_002.zip › FID for publication_revised/spectra paper/Ph-Glycine/1b/13C - 1b/log]

Thu Dec  2 11:21:28 2021: Experiment started
Thu Dec  2 11:21:51 2021: BS 1 completed
Thu Dec  2 11:22:14 2021: BS 2 completed
Thu Dec  2 11:22:36 2021: BS 3 completed
Thu Dec  2 11:22:59 2021: BS 4 completed
Thu Dec  2 11:23:21 2021: BS 5 completed
Thu Dec  2 11:23:44 2021: BS 6 completed
Thu Dec  2 11:24:06 2021: BS 7 completed
Thu Dec  2 11:24:29 2021: BS 8 completed
Thu Dec  2 11:24:51 2021: BS 9 completed
Thu Dec  2 11:25:13 2021: BS 10 completed
Thu Dec  2 11:25:36 2021: BS 11 completed
Thu Dec  2 11:25:58 2021: BS 12 completed
Thu Dec  2 11:26:21 2021: BS 13 completed
Thu Dec  2 11:26:43 2021: BS 14 completed
Thu Dec  2 11:27:06 2021: BS 15 completed
Thu Dec  2 11:27:28 2021: BS 16 completed
Thu Dec  2 11:27:51 2021: BS 17 completed
Thu Dec  2 11:28:06 2021: Acquisition aborted
