# Supplementary material for: Photoredox Cross-Dehydrogenative Coupling of N-Aryl Glycines Mediated by Mesoporous Graphitic Carbon Nitride: An Environmentally Friendly Approach to the Synthesis of Non-Proteinogenic α-Amino Acids (NPAAs) Decorated with Indoles
Source: J Org Chem. 2022 May 27;87(12):7826–37. doi: 10.1021/acs.joc.2c00474 (PMC9207928; doi:10.1021/acs.joc.2c00474)
Supplement: Supplementary file 2 — jo2c00474_si_002.zip [file jo2c00474_si_002.zip › FID for publication_revised/spectra paper/Ph-Glycine/1c/13C - 1c/log]

Thu Dec 16 17:14:22 2021: Experiment started
Thu Dec 16 17:14:45 2021: BS 1 completed
Thu Dec 16 17:15:08 2021: BS 2 completed
Thu Dec 16 17:15:30 2021: BS 3 completed
Thu Dec 16 17:15:52 2021: BS 4 completed
Thu Dec 16 17:16:15 2021: BS 5 completed
Thu Dec 16 17:16:37 2021: BS 6 completed
Thu Dec 16 17:17:00 2021: BS 7 completed
Thu Dec 16 17:17:22 2021: BS 8 completed
Thu Dec 16 17:17:45 2021: BS 9 completed
Thu Dec 16 17:18:07 2021: BS 10 completed
Thu Dec 16 17:18:30 2021: BS 11 completed
Thu Dec 16 17:18:52 2021: BS 12 completed
Thu Dec 16 17:19:15 2021: BS 13 completed
Thu Dec 16 17:19:37 2021: BS 14 completed
Thu Dec 16 17:20:00 2021: BS 15 completed
Thu Dec 16 17:20:05 2021: Acquisition aborted
