# Supplementary material for: Photoredox Cross-Dehydrogenative Coupling of N-Aryl Glycines Mediated by Mesoporous Graphitic Carbon Nitride: An Environmentally Friendly Approach to the Synthesis of Non-Proteinogenic α-Amino Acids (NPAAs) Decorated with Indoles
Source: J Org Chem. 2022 May 27;87(12):7826–37. doi: 10.1021/acs.joc.2c00474 (PMC9207928; doi:10.1021/acs.joc.2c00474)
Supplement: Supplementary file 2 — jo2c00474_si_002.zip [file jo2c00474_si_002.zip › FID for publication_revised/spectra paper/Ph-Glycine/1d/13C - 1d/log]

Thu Dec 16 17:21:53 2021: Experiment started
Thu Dec 16 17:22:17 2021: BS 1 completed
Thu Dec 16 17:22:39 2021: BS 2 completed
Thu Dec 16 17:23:02 2021: BS 3 completed
Thu Dec 16 17:23:24 2021: BS 4 completed
Thu Dec 16 17:23:47 2021: BS 5 completed
Thu Dec 16 17:24:09 2021: BS 6 completed
Thu Dec 16 17:24:32 2021: BS 7 completed
Thu Dec 16 17:24:54 2021: BS 8 completed
Thu Dec 16 17:25:17 2021: BS 9 completed
Thu Dec 16 17:25:39 2021: BS 10 completed
Thu Dec 16 17:26:02 2021: BS 11 completed
Thu Dec 16 17:26:24 2021: BS 12 completed
Thu Dec 16 17:26:47 2021: BS 13 completed
Thu Dec 16 17:27:09 2021: BS 14 completed
Thu Dec 16 17:27:31 2021: BS 15 completed
Thu Dec 16 17:27:54 2021: BS 16 completed
Thu Dec 16 17:28:16 2021: BS 17 completed
Thu Dec 16 17:28:39 2021: BS 18 completed
Thu Dec 16 17:29:01 2021: BS 19 completed
Thu Dec 16 17:29:24 2021: BS 20 completed
Thu Dec 16 17:29:37 2021: Acquisition aborted
