# Supplementary material for: Photoredox Cross-Dehydrogenative Coupling of N-Aryl Glycines Mediated by Mesoporous Graphitic Carbon Nitride: An Environmentally Friendly Approach to the Synthesis of Non-Proteinogenic α-Amino Acids (NPAAs) Decorated with Indoles
Source: J Org Chem. 2022 May 27;87(12):7826–37. doi: 10.1021/acs.joc.2c00474 (PMC9207928; doi:10.1021/acs.joc.2c00474)
Supplement: Supplementary file 2 — jo2c00474_si_002.zip [file jo2c00474_si_002.zip › FID for publication_revised/spectra paper/Ph-Glycine/1e/13C - 1e/log]

Tue Jan 11 09:50:23 2022: Experiment started
Tue Jan 11 09:50:47 2022: BS 1 completed
Tue Jan 11 09:51:09 2022: BS 2 completed
Tue Jan 11 09:51:32 2022: BS 3 completed
Tue Jan 11 09:51:54 2022: BS 4 completed
Tue Jan 11 09:52:17 2022: BS 5 completed
Tue Jan 11 09:52:39 2022: BS 6 completed
Tue Jan 11 09:53:02 2022: BS 7 completed
Tue Jan 11 09:53:24 2022: BS 8 completed
Tue Jan 11 09:53:46 2022: BS 9 completed
Tue Jan 11 09:54:09 2022: BS 10 completed
Tue Jan 11 09:54:31 2022: BS 11 completed
Tue Jan 11 09:54:54 2022: BS 12 completed
Tue Jan 11 09:55:16 2022: BS 13 completed
Tue Jan 11 09:55:39 2022: BS 14 completed
Tue Jan 11 09:56:01 2022: BS 15 completed
Tue Jan 11 09:56:24 2022: BS 16 completed
Tue Jan 11 09:56:46 2022: BS 17 completed
Tue Jan 11 09:57:09 2022: BS 18 completed
Tue Jan 11 09:57:31 2022: BS 19 completed
Tue Jan 11 09:57:54 2022: BS 20 completed
Tue Jan 11 09:58:16 2022: BS 21 completed
Tue Jan 11 09:58:39 2022: BS 22 completed
Tue Jan 11 09:59:01 2022: BS 23 completed
Tue Jan 11 09:59:23 2022: BS 24 completed
Tue Jan 11 09:59:46 2022: BS 25 completed
Tue Jan 11 10:00:08 2022: BS 26 completed
Tue Jan 11 10:00:31 2022: BS 27 completed
Tue Jan 11 10:00:53 2022: BS 28 completed
Tue Jan 11 10:01:16 2022: BS 29 completed
Tue Jan 11 10:01:38 2022: BS 30 completed
Tue Jan 11 10:02:01 2022: BS 31 completed
Tue Jan 11 10:02:23 2022: BS 32 completed
Tue Jan 11 10:02:46 2022: BS 33 completed
Tue Jan 11 10:03:08 2022: BS 34 completed
Tue Jan 11 10:03:31 2022: BS 35 completed
Tue Jan 11 10:03:53 2022: BS 36 completed
Tue Jan 11 10:04:16 2022: BS 37 completed
Tue Jan 11 10:04:38 2022: BS 38 completed
Tue Jan 11 10:05:01 2022: BS 39 completed
Tue Jan 11 10:05:23 2022: BS 40 completed
Tue Jan 11 10:05:46 2022: BS 41 completed
Tue Jan 11 10:06:08 2022: BS 42 completed
Tue Jan 11 10:06:30 2022: BS 43 completed
Tue Jan 11 10:06:53 2022: BS 44 completed
Tue Jan 11 10:07:15 2022: BS 45 completed
Tue Jan 11 10:07:38 2022: BS 46 completed
Tue Jan 11 10:08:00 2022: BS 47 completed
Tue Jan 11 10:08:23 2022: BS 48 completed
Tue Jan 11 10:08:45 2022: BS 49 completed
Tue Jan 11 10:09:08 2022: BS 50 completed
Tue Jan 11 10:09:30 2022: BS 51 completed
Tue Jan 11 10:09:53 2022: BS 52 completed
Tue Jan 11 10:10:15 2022: BS 53 completed
Tue Jan 11 10:10:38 2022: BS 54 completed
Tue Jan 11 10:11:00 2022: BS 55 completed
Tue Jan 11 10:11:23 2022: BS 56 completed
Tue Jan 11 10:11:45 2022: BS 57 completed
Tue Jan 11 10:12:08 2022: BS 58 completed
Tue Jan 11 10:12:30 2022: BS 59 completed
Tue Jan 11 10:12:52 2022: BS 60 completed
Tue Jan 11 10:13:15 2022: BS 61 completed
Tue Jan 11 10:13:37 2022: BS 62 completed
Tue Jan 11 10:14:00 2022: BS 63 completed
Tue Jan 11 10:14:22 2022: BS 64 completed
Tue Jan 11 10:14:45 2022: BS 65 completed
Tue Jan 11 10:15:07 2022: BS 66 completed
Tue Jan 11 10:15:30 2022: BS 67 completed
Tue Jan 11 10:15:52 2022: BS 68 completed
Tue Jan 11 10:16:15 2022: BS 69 completed
Tue Jan 11 10:16:37 2022: BS 70 completed
Tue Jan 11 10:17:00 2022: BS 71 completed
Tue Jan 11 10:17:22 2022: BS 72 completed
Tue Jan 11 10:17:45 2022: BS 73 completed
Tue Jan 11 10:18:07 2022: BS 74 completed
Tue Jan 11 10:18:30 2022: BS 75 completed
Tue Jan 11 10:18:52 2022: BS 76 completed
Tue Jan 11 10:19:14 2022: BS 77 completed
Tue Jan 11 10:19:37 2022: BS 78 completed
Tue Jan 11 10:19:59 2022: BS 79 completed
Tue Jan 11 10:20:22 2022: BS 80 completed
Tue Jan 11 10:20:44 2022: BS 81 completed
Tue Jan 11 10:21:07 2022: BS 82 completed
Tue Jan 11 10:21:29 2022: BS 83 completed
Tue Jan 11 10:21:52 2022: BS 84 completed
Tue Jan 11 10:22:14 2022: BS 85 completed
Tue Jan 11 10:22:37 2022: BS 86 completed
Tue Jan 11 10:22:59 2022: BS 87 completed
Tue Jan 11 10:23:22 2022: BS 88 completed
Tue Jan 11 10:23:44 2022: BS 89 completed
Tue Jan 11 10:24:07 2022: BS 90 completed
Tue Jan 11 10:24:29 2022: BS 91 completed
Tue Jan 11 10:24:52 2022: BS 92 completed
Tue Jan 11 10:25:14 2022: BS 93 completed
Tue Jan 11 10:25:36 2022: BS 94 completed
Tue Jan 11 10:25:59 2022: BS 95 completed
Tue Jan 11 10:26:21 2022: BS 96 completed
Tue Jan 11 10:26:44 2022: BS 97 completed
Tue Jan 11 10:27:06 2022: BS 98 completed
Tue Jan 11 10:27:29 2022: BS 99 completed
Tue Jan 11 10:27:51 2022: BS 100 completed
Tue Jan 11 10:28:14 2022: BS 101 completed
Tue Jan 11 10:28:36 2022: BS 102 completed
Tue Jan 11 10:28:59 2022: BS 103 completed
Tue Jan 11 10:29:21 2022: BS 104 completed
Tue Jan 11 10:29:44 2022: BS 105 completed
Tue Jan 11 10:30:06 2022: BS 106 completed
Tue Jan 11 10:30:29 2022: BS 107 completed
Tue Jan 11 10:30:51 2022: BS 108 completed
Tue Jan 11 10:31:14 2022: BS 109 completed
Tue Jan 11 10:31:36 2022: BS 110 completed
Tue Jan 11 10:31:58 2022: BS 111 completed
Tue Jan 11 10:32:21 2022: BS 112 completed
Tue Jan 11 10:32:43 2022: BS 113 completed
Tue Jan 11 10:33:06 2022: BS 114 completed
Tue Jan 11 10:33:28 2022: BS 115 completed
Tue Jan 11 10:33:51 2022: BS 116 completed
Tue Jan 11 10:34:13 2022: BS 117 completed
Tue Jan 11 10:34:36 2022: BS 118 completed
Tue Jan 11 10:34:58 2022: BS 119 completed
Tue Jan 11 10:35:21 2022: BS 120 completed
Tue Jan 11 10:35:43 2022: BS 121 completed
Tue Jan 11 10:36:06 2022: BS 122 completed
Tue Jan 11 10:36:28 2022: BS 123 completed
Tue Jan 11 10:36:51 2022: BS 124 completed
Tue Jan 11 10:37:13 2022: BS 125 completed
Tue Jan 11 10:37:36 2022: BS 126 completed
Tue Jan 11 10:37:58 2022: BS 127 completed
Tue Jan 11 10:38:20 2022: BS 128 completed
Tue Jan 11 10:38:43 2022: BS 129 completed
Tue Jan 11 10:39:05 2022: BS 130 completed
Tue Jan 11 10:39:28 2022: BS 131 completed
Tue Jan 11 10:39:50 2022: BS 132 completed
Tue Jan 11 10:40:13 2022: BS 133 completed
Tue Jan 11 10:40:35 2022: BS 134 completed
Tue Jan 11 10:40:58 2022: BS 135 completed
Tue Jan 11 10:41:20 2022: BS 136 completed
Tue Jan 11 10:41:43 2022: BS 137 completed
Tue Jan 11 10:42:05 2022: BS 138 completed
Tue Jan 11 10:42:28 2022: BS 139 completed
Tue Jan 11 10:42:50 2022: BS 140 completed
Tue Jan 11 10:43:13 2022: BS 141 completed
Tue Jan 11 10:43:35 2022: BS 142 completed
Tue Jan 11 10:43:58 2022: BS 143 completed
Tue Jan 11 10:44:20 2022: BS 144 completed
Tue Jan 11 10:44:42 2022: BS 145 completed
Tue Jan 11 10:45:05 2022: BS 146 completed
Tue Jan 11 10:45:27 2022: BS 147 completed
Tue Jan 11 10:45:50 2022: BS 148 completed
Tue Jan 11 10:46:12 2022: BS 149 completed
Tue Jan 11 10:46:35 2022: BS 150 completed
Tue Jan 11 10:46:57 2022: BS 151 completed
Tue Jan 11 10:47:20 2022: BS 152 completed
Tue Jan 11 10:47:42 2022: BS 153 completed
Tue Jan 11 10:48:05 2022: BS 154 completed
Tue Jan 11 10:48:27 2022: BS 155 completed
Tue Jan 11 10:48:50 2022: BS 156 completed
Tue Jan 11 10:49:12 2022: BS 157 completed
Tue Jan 11 10:49:35 2022: BS 158 completed
Tue Jan 11 10:49:57 2022: BS 159 completed
Tue Jan 11 10:50:20 2022: BS 160 completed
Tue Jan 11 10:50:42 2022: BS 161 completed
Tue Jan 11 10:51:05 2022: BS 162 completed
Tue Jan 11 10:51:27 2022: BS 163 completed
Tue Jan 11 10:51:49 2022: BS 164 completed
Tue Jan 11 10:52:12 2022: BS 165 completed
Tue Jan 11 10:52:34 2022: BS 166 completed
Tue Jan 11 10:52:57 2022: BS 167 completed
Tue Jan 11 10:53:19 2022: BS 168 completed
Tue Jan 11 10:53:42 2022: BS 169 completed
Tue Jan 11 10:54:04 2022: BS 170 completed
Tue Jan 11 10:54:27 2022: BS 171 completed
Tue Jan 11 10:54:49 2022: BS 172 completed
Tue Jan 11 10:55:12 2022: BS 173 completed
Tue Jan 11 10:55:34 2022: BS 174 completed
Tue Jan 11 10:55:57 2022: BS 175 completed
Tue Jan 11 10:56:19 2022: BS 176 completed
Tue Jan 11 10:56:42 2022: BS 177 completed
Tue Jan 11 10:57:04 2022: BS 178 completed
Tue Jan 11 10:57:26 2022: BS 179 completed
Tue Jan 11 10:57:49 2022: BS 180 completed
Tue Jan 11 10:58:11 2022: BS 181 completed
Tue Jan 11 10:58:34 2022: BS 182 completed
Tue Jan 11 10:58:56 2022: BS 183 completed
Tue Jan 11 10:59:19 2022: BS 184 completed
Tue Jan 11 10:59:41 2022: BS 185 completed
Tue Jan 11 11:00:04 2022: BS 186 completed
Tue Jan 11 11:00:26 2022: BS 187 completed
Tue Jan 11 11:00:49 2022: BS 188 completed
Tue Jan 11 11:01:11 2022: BS 189 completed
Tue Jan 11 11:01:34 2022: BS 190 completed
Tue Jan 11 11:01:56 2022: BS 191 completed
Tue Jan 11 11:02:19 2022: BS 192 completed
Tue Jan 11 11:02:41 2022: BS 193 completed
Tue Jan 11 11:03:04 2022: BS 194 completed
Tue Jan 11 11:03:26 2022: BS 195 completed
Tue Jan 11 11:03:48 2022: BS 196 completed
Tue Jan 11 11:04:11 2022: BS 197 completed
Tue Jan 11 11:04:33 2022: BS 198 completed
Tue Jan 11 11:04:56 2022: BS 199 completed
Tue Jan 11 11:05:18 2022: BS 200 completed
Tue Jan 11 11:05:41 2022: BS 201 completed
Tue Jan 11 11:06:03 2022: BS 202 completed
Tue Jan 11 11:06:26 2022: BS 203 completed
Tue Jan 11 11:06:48 2022: BS 204 completed
Tue Jan 11 11:07:11 2022: BS 205 completed
Tue Jan 11 11:07:33 2022: BS 206 completed
Tue Jan 11 11:07:56 2022: BS 207 completed
Tue Jan 11 11:08:18 2022: BS 208 completed
Tue Jan 11 11:08:41 2022: BS 209 completed
Tue Jan 11 11:09:03 2022: BS 210 completed
Tue Jan 11 11:09:26 2022: BS 211 completed
Tue Jan 11 11:09:48 2022: BS 212 completed
Tue Jan 11 11:10:11 2022: BS 213 completed
Tue Jan 11 11:10:33 2022: BS 214 completed
Tue Jan 11 11:10:55 2022: BS 215 completed
Tue Jan 11 11:11:18 2022: BS 216 completed
Tue Jan 11 11:11:40 2022: BS 217 completed
Tue Jan 11 11:12:03 2022: BS 218 completed
Tue Jan 11 11:12:25 2022: BS 219 completed
Tue Jan 11 11:12:48 2022: BS 220 completed
Tue Jan 11 11:13:10 2022: BS 221 completed
Tue Jan 11 11:13:33 2022: BS 222 completed
Tue Jan 11 11:13:55 2022: BS 223 completed
Tue Jan 11 11:14:18 2022: BS 224 completed
Tue Jan 11 11:14:40 2022: BS 225 completed
Tue Jan 11 11:15:03 2022: BS 226 completed
Tue Jan 11 11:15:25 2022: BS 227 completed
Tue Jan 11 11:15:48 2022: BS 228 completed
Tue Jan 11 11:16:10 2022: BS 229 completed
Tue Jan 11 11:16:33 2022: BS 230 completed
Tue Jan 11 11:16:55 2022: BS 231 completed
Tue Jan 11 11:17:17 2022: BS 232 completed
Tue Jan 11 11:17:40 2022: BS 233 completed
Tue Jan 11 11:18:02 2022: BS 234 completed
Tue Jan 11 11:18:25 2022: BS 235 completed
Tue Jan 11 11:18:47 2022: BS 236 completed
Tue Jan 11 11:19:10 2022: BS 237 completed
Tue Jan 11 11:19:32 2022: BS 238 completed
Tue Jan 11 11:19:55 2022: BS 239 completed
Tue Jan 11 11:20:17 2022: BS 240 completed
Tue Jan 11 11:20:40 2022: BS 241 completed
Tue Jan 11 11:21:02 2022: BS 242 completed
Tue Jan 11 11:21:25 2022: BS 243 completed
Tue Jan 11 11:21:47 2022: BS 244 completed
Tue Jan 11 11:22:10 2022: BS 245 completed
Tue Jan 11 11:22:32 2022: BS 246 completed
Tue Jan 11 11:22:55 2022: BS 247 completed
Tue Jan 11 11:23:17 2022: BS 248 completed
Tue Jan 11 11:23:39 2022: BS 249 completed
Tue Jan 11 11:24:02 2022: BS 250 completed
Tue Jan 11 11:24:24 2022: BS 251 completed
Tue Jan 11 11:24:47 2022: BS 252 completed
Tue Jan 11 11:25:09 2022: BS 253 completed
Tue Jan 11 11:25:32 2022: BS 254 completed
Tue Jan 11 11:25:54 2022: BS 255 completed
Tue Jan 11 11:26:17 2022: BS 256 completed
Tue Jan 11 11:26:39 2022: BS 257 completed
Tue Jan 11 11:27:02 2022: BS 258 completed
Tue Jan 11 11:27:24 2022: BS 259 completed
Tue Jan 11 11:27:47 2022: BS 260 completed
Tue Jan 11 11:28:09 2022: BS 261 completed
Tue Jan 11 11:28:32 2022: BS 262 completed
Tue Jan 11 11:28:54 2022: BS 263 completed
Tue Jan 11 11:29:17 2022: BS 264 completed
Tue Jan 11 11:29:39 2022: BS 265 completed
Tue Jan 11 11:30:01 2022: BS 266 completed
Tue Jan 11 11:30:24 2022: BS 267 completed
Tue Jan 11 11:30:46 2022: BS 268 completed
Tue Jan 11 11:31:09 2022: BS 269 completed
Tue Jan 11 11:31:31 2022: BS 270 completed
Tue Jan 11 11:31:54 2022: BS 271 completed
Tue Jan 11 11:32:16 2022: BS 272 completed
Tue Jan 11 11:32:39 2022: BS 273 completed
Tue Jan 11 11:33:01 2022: BS 274 completed
Tue Jan 11 11:33:24 2022: BS 275 completed
Tue Jan 11 11:33:46 2022: BS 276 completed
Tue Jan 11 11:34:09 2022: BS 277 completed
Tue Jan 11 11:34:31 2022: BS 278 completed
Tue Jan 11 11:34:54 2022: BS 279 completed
Tue Jan 11 11:35:16 2022: BS 280 completed
Tue Jan 11 11:35:39 2022: BS 281 completed
Tue Jan 11 11:36:01 2022: BS 282 completed
Tue Jan 11 11:36:23 2022: BS 283 completed
Tue Jan 11 11:36:41 2022: Acquisition aborted
