# Supplementary material for: Photoredox Cross-Dehydrogenative Coupling of N-Aryl Glycines Mediated by Mesoporous Graphitic Carbon Nitride: An Environmentally Friendly Approach to the Synthesis of Non-Proteinogenic α-Amino Acids (NPAAs) Decorated with Indoles
Source: J Org Chem. 2022 May 27;87(12):7826–37. doi: 10.1021/acs.joc.2c00474 (PMC9207928; doi:10.1021/acs.joc.2c00474)
Supplement: Supplementary file 2 — jo2c00474_si_002.zip [file jo2c00474_si_002.zip › FID for publication_revised/spectra paper/Ph-Glycine/1f/13C - 1f/log]

Tue Jan 11 09:28:45 2022: Experiment started
Tue Jan 11 09:29:09 2022: BS 1 completed
Tue Jan 11 09:29:31 2022: BS 2 completed
Tue Jan 11 09:29:54 2022: BS 3 completed
Tue Jan 11 09:30:16 2022: BS 4 completed
Tue Jan 11 09:30:39 2022: BS 5 completed
Tue Jan 11 09:31:01 2022: BS 6 completed
Tue Jan 11 09:31:24 2022: BS 7 completed
Tue Jan 11 09:31:46 2022: BS 8 completed
Tue Jan 11 09:32:09 2022: BS 9 completed
Tue Jan 11 09:32:31 2022: BS 10 completed
Tue Jan 11 09:32:54 2022: BS 11 completed
Tue Jan 11 09:33:16 2022: BS 12 completed
Tue Jan 11 09:33:39 2022: BS 13 completed
Tue Jan 11 09:34:01 2022: BS 14 completed
Tue Jan 11 09:34:24 2022: BS 15 completed
Tue Jan 11 09:34:46 2022: BS 16 completed
Tue Jan 11 09:35:08 2022: BS 17 completed
Tue Jan 11 09:35:31 2022: BS 18 completed
Tue Jan 11 09:35:53 2022: BS 19 completed
Tue Jan 11 09:36:16 2022: BS 20 completed
Tue Jan 11 09:36:38 2022: BS 21 completed
Tue Jan 11 09:37:01 2022: BS 22 completed
Tue Jan 11 09:37:23 2022: BS 23 completed
Tue Jan 11 09:37:46 2022: BS 24 completed
Tue Jan 11 09:38:08 2022: BS 25 completed
Tue Jan 11 09:38:31 2022: BS 26 completed
Tue Jan 11 09:38:38 2022: Acquisition aborted
