# Supplementary material for: Photoredox Cross-Dehydrogenative Coupling of N-Aryl Glycines Mediated by Mesoporous Graphitic Carbon Nitride: An Environmentally Friendly Approach to the Synthesis of Non-Proteinogenic α-Amino Acids (NPAAs) Decorated with Indoles
Source: J Org Chem. 2022 May 27;87(12):7826–37. doi: 10.1021/acs.joc.2c00474 (PMC9207928; doi:10.1021/acs.joc.2c00474)
Supplement: Supplementary file 2 — jo2c00474_si_002.zip [file jo2c00474_si_002.zip › FID for publication_revised/spectra paper/Ph-Glycine/1g/13C - 1g/log]

Mon Jan 17 14:28:44 2022: Experiment started
Mon Jan 17 14:29:03 2022: BS 1 completed
Mon Jan 17 14:29:25 2022: BS 2 completed
Mon Jan 17 14:29:48 2022: BS 3 completed
Mon Jan 17 14:30:10 2022: BS 4 completed
Mon Jan 17 14:30:33 2022: BS 5 completed
Mon Jan 17 14:30:55 2022: BS 6 completed
Mon Jan 17 14:31:18 2022: BS 7 completed
Mon Jan 17 14:31:40 2022: BS 8 completed
Mon Jan 17 14:32:03 2022: BS 9 completed
Mon Jan 17 14:32:25 2022: BS 10 completed
Mon Jan 17 14:32:48 2022: BS 11 completed
Mon Jan 17 14:33:10 2022: BS 12 completed
Mon Jan 17 14:33:32 2022: BS 13 completed
Mon Jan 17 14:33:55 2022: BS 14 completed
Mon Jan 17 14:34:17 2022: BS 15 completed
Mon Jan 17 14:34:29 2022: Acquisition aborted
