# Supplementary material for: Photoredox Cross-Dehydrogenative Coupling of N-Aryl Glycines Mediated by Mesoporous Graphitic Carbon Nitride: An Environmentally Friendly Approach to the Synthesis of Non-Proteinogenic α-Amino Acids (NPAAs) Decorated with Indoles
Source: J Org Chem. 2022 May 27;87(12):7826–37. doi: 10.1021/acs.joc.2c00474 (PMC9207928; doi:10.1021/acs.joc.2c00474)
Supplement: Supplementary file 2 — jo2c00474_si_002.zip [file jo2c00474_si_002.zip › FID for publication_revised/spectra paper/Ph-Glycine/1h/13C - 1h/log]

Mon Jan 17 14:12:38 2022: Experiment started
Mon Jan 17 14:13:02 2022: BS 1 completed
Mon Jan 17 14:13:24 2022: BS 2 completed
Mon Jan 17 14:13:47 2022: BS 3 completed
Mon Jan 17 14:14:09 2022: BS 4 completed
Mon Jan 17 14:14:32 2022: BS 5 completed
Mon Jan 17 14:14:54 2022: BS 6 completed
Mon Jan 17 14:15:17 2022: BS 7 completed
Mon Jan 17 14:15:39 2022: BS 8 completed
Mon Jan 17 14:16:02 2022: BS 9 completed
Mon Jan 17 14:16:24 2022: BS 10 completed
Mon Jan 17 14:16:47 2022: BS 11 completed
Mon Jan 17 14:17:09 2022: BS 12 completed
Mon Jan 17 14:17:32 2022: BS 13 completed
Mon Jan 17 14:17:54 2022: BS 14 completed
Mon Jan 17 14:18:16 2022: BS 15 completed
Mon Jan 17 14:18:39 2022: BS 16 completed
Mon Jan 17 14:19:01 2022: BS 17 completed
Mon Jan 17 14:19:24 2022: BS 18 completed
Mon Jan 17 14:19:46 2022: BS 19 completed
Mon Jan 17 14:20:09 2022: BS 20 completed
Mon Jan 17 14:20:31 2022: BS 21 completed
Mon Jan 17 14:20:54 2022: BS 22 completed
Mon Jan 17 14:21:16 2022: BS 23 completed
Mon Jan 17 14:21:39 2022: BS 24 completed
Mon Jan 17 14:22:01 2022: BS 25 completed
Mon Jan 17 14:22:24 2022: BS 26 completed
Mon Jan 17 14:22:46 2022: BS 27 completed
Mon Jan 17 14:23:09 2022: BS 28 completed
Mon Jan 17 14:23:31 2022: BS 29 completed
Mon Jan 17 14:23:54 2022: BS 30 completed
Mon Jan 17 14:24:16 2022: BS 31 completed
Mon Jan 17 14:24:38 2022: BS 32 completed
Mon Jan 17 14:25:01 2022: BS 33 completed
Mon Jan 17 14:25:23 2022: BS 34 completed
Mon Jan 17 14:25:46 2022: BS 35 completed
Mon Jan 17 14:26:08 2022: BS 36 completed
Mon Jan 17 14:26:31 2022: BS 37 completed
Mon Jan 17 14:26:35 2022: Acquisition aborted
