# Supplementary material for: Photoredox Cross-Dehydrogenative Coupling of N-Aryl Glycines Mediated by Mesoporous Graphitic Carbon Nitride: An Environmentally Friendly Approach to the Synthesis of Non-Proteinogenic α-Amino Acids (NPAAs) Decorated with Indoles
Source: J Org Chem. 2022 May 27;87(12):7826–37. doi: 10.1021/acs.joc.2c00474 (PMC9207928; doi:10.1021/acs.joc.2c00474)
Supplement: Supplementary file 2 — jo2c00474_si_002.zip [file jo2c00474_si_002.zip › FID for publication_revised/spectra paper/Ph-Glycine/1i/13C - 1i/log]

Tue Jan 11 09:20:17 2022: Experiment started
Tue Jan 11 09:20:36 2022: BS 1 completed
Tue Jan 11 09:20:58 2022: BS 2 completed
Tue Jan 11 09:21:21 2022: BS 3 completed
Tue Jan 11 09:21:43 2022: BS 4 completed
Tue Jan 11 09:22:06 2022: BS 5 completed
Tue Jan 11 09:22:28 2022: BS 6 completed
Tue Jan 11 09:22:51 2022: BS 7 completed
Tue Jan 11 09:23:13 2022: BS 8 completed
Tue Jan 11 09:23:35 2022: BS 9 completed
Tue Jan 11 09:23:58 2022: BS 10 completed
Tue Jan 11 09:24:20 2022: BS 11 completed
Tue Jan 11 09:24:43 2022: BS 12 completed
Tue Jan 11 09:25:05 2022: BS 13 completed
Tue Jan 11 09:25:28 2022: BS 14 completed
Tue Jan 11 09:25:50 2022: BS 15 completed
Tue Jan 11 09:26:13 2022: BS 16 completed
Tue Jan 11 09:26:35 2022: BS 17 completed
Tue Jan 11 09:26:41 2022: Acquisition aborted
