# Supplementary material for: Photoredox Cross-Dehydrogenative Coupling of N-Aryl Glycines Mediated by Mesoporous Graphitic Carbon Nitride: An Environmentally Friendly Approach to the Synthesis of Non-Proteinogenic α-Amino Acids (NPAAs) Decorated with Indoles
Source: J Org Chem. 2022 May 27;87(12):7826–37. doi: 10.1021/acs.joc.2c00474 (PMC9207928; doi:10.1021/acs.joc.2c00474)
Supplement: Supplementary file 2 — jo2c00474_si_002.zip [file jo2c00474_si_002.zip › FID for publication_revised/spectra paper/Ph-Glycine/1i/19F - 1i/log]

Tue Jan 11 09:18:14 2022: Experiment started
Tue Jan 11 09:19:03 2022: BS 2 completed
Tue Jan 11 09:19:27 2022: BS 3 completed
Tue Jan 11 09:19:51 2022: BS 4 completed
Tue Jan 11 09:20:17 2022: Acquisition aborted
