# Supplementary material for: Photoredox Cross-Dehydrogenative Coupling of N-Aryl Glycines Mediated by Mesoporous Graphitic Carbon Nitride: An Environmentally Friendly Approach to the Synthesis of Non-Proteinogenic α-Amino Acids (NPAAs) Decorated with Indoles
Source: J Org Chem. 2022 May 27;87(12):7826–37. doi: 10.1021/acs.joc.2c00474 (PMC9207928; doi:10.1021/acs.joc.2c00474)
Supplement: Supplementary file 2 — jo2c00474_si_002.zip [file jo2c00474_si_002.zip › FID for publication_revised/spectra paper/Ph-Glycine/1j/13C - 1j/log]

Mon Jan 17 14:36:32 2022: Experiment started
Mon Jan 17 14:36:57 2022: BS 1 completed
Mon Jan 17 14:37:20 2022: BS 2 completed
Mon Jan 17 14:37:42 2022: BS 3 completed
Mon Jan 17 14:38:05 2022: BS 4 completed
Mon Jan 17 14:38:16 2022: Acquisition aborted
