# Supplementary material for: Photoredox Cross-Dehydrogenative Coupling of N-Aryl Glycines Mediated by Mesoporous Graphitic Carbon Nitride: An Environmentally Friendly Approach to the Synthesis of Non-Proteinogenic α-Amino Acids (NPAAs) Decorated with Indoles
Source: J Org Chem. 2022 May 27;87(12):7826–37. doi: 10.1021/acs.joc.2c00474 (PMC9207928; doi:10.1021/acs.joc.2c00474)
Supplement: Supplementary file 2 — jo2c00474_si_002.zip [file jo2c00474_si_002.zip › FID for publication_revised/spectra paper/scope/3aa/13C - 3aa/log]

Mon Apr 12 11:46:37 2021: Experiment started
Mon Apr 12 11:47:01 2021: BS 1 completed
Mon Apr 12 11:47:23 2021: BS 2 completed
Mon Apr 12 11:47:46 2021: BS 3 completed
Mon Apr 12 11:48:08 2021: BS 4 completed
Mon Apr 12 11:48:31 2021: BS 5 completed
Mon Apr 12 11:48:53 2021: BS 6 completed
Mon Apr 12 11:49:16 2021: BS 7 completed
Mon Apr 12 11:49:38 2021: BS 8 completed
Mon Apr 12 11:50:01 2021: BS 9 completed
Mon Apr 12 11:50:23 2021: BS 10 completed
Mon Apr 12 11:50:45 2021: BS 11 completed
Mon Apr 12 11:51:08 2021: BS 12 completed
Mon Apr 12 11:51:30 2021: BS 13 completed
Mon Apr 12 11:51:53 2021: BS 14 completed
Mon Apr 12 11:52:15 2021: BS 15 completed
Mon Apr 12 11:52:38 2021: BS 16 completed
Mon Apr 12 11:53:00 2021: BS 17 completed
Mon Apr 12 11:53:23 2021: BS 18 completed
Mon Apr 12 11:53:45 2021: BS 19 completed
Mon Apr 12 11:54:08 2021: BS 20 completed
Mon Apr 12 11:54:30 2021: BS 21 completed
Mon Apr 12 11:54:53 2021: BS 22 completed
Mon Apr 12 11:55:15 2021: BS 23 completed
Mon Apr 12 11:55:38 2021: BS 24 completed
Mon Apr 12 11:56:00 2021: BS 25 completed
Mon Apr 12 11:56:23 2021: BS 26 completed
Mon Apr 12 11:56:45 2021: BS 27 completed
Mon Apr 12 11:57:07 2021: BS 28 completed
Mon Apr 12 11:57:30 2021: BS 29 completed
Mon Apr 12 11:57:52 2021: BS 30 completed
Mon Apr 12 11:58:15 2021: BS 31 completed
Mon Apr 12 11:58:37 2021: BS 32 completed
Mon Apr 12 11:59:00 2021: BS 33 completed
Mon Apr 12 11:59:22 2021: BS 34 completed
Mon Apr 12 11:59:45 2021: BS 35 completed
Mon Apr 12 12:00:07 2021: BS 36 completed
Mon Apr 12 12:00:30 2021: BS 37 completed
Mon Apr 12 12:00:52 2021: BS 38 completed
Mon Apr 12 12:01:15 2021: BS 39 completed
Mon Apr 12 12:01:37 2021: BS 40 completed
Mon Apr 12 12:02:00 2021: BS 41 completed
Mon Apr 12 12:02:22 2021: BS 42 completed
Mon Apr 12 12:02:45 2021: BS 43 completed
Mon Apr 12 12:03:07 2021: BS 44 completed
Mon Apr 12 12:03:29 2021: BS 45 completed
Mon Apr 12 12:03:52 2021: BS 46 completed
Mon Apr 12 12:04:14 2021: BS 47 completed
Mon Apr 12 12:04:37 2021: BS 48 completed
Mon Apr 12 12:04:59 2021: BS 49 completed
Mon Apr 12 12:05:22 2021: BS 50 completed
Mon Apr 12 12:05:44 2021: BS 51 completed
Mon Apr 12 12:06:07 2021: BS 52 completed
Mon Apr 12 12:06:29 2021: BS 53 completed
Mon Apr 12 12:06:52 2021: BS 54 completed
Mon Apr 12 12:07:14 2021: BS 55 completed
Mon Apr 12 12:07:37 2021: BS 56 completed
Mon Apr 12 12:07:59 2021: BS 57 completed
Mon Apr 12 12:08:22 2021: BS 58 completed
Mon Apr 12 12:08:44 2021: BS 59 completed
Mon Apr 12 12:09:07 2021: BS 60 completed
Mon Apr 12 12:09:29 2021: BS 61 completed
Mon Apr 12 12:09:51 2021: BS 62 completed
Mon Apr 12 12:10:14 2021: BS 63 completed
Mon Apr 12 12:10:36 2021: BS 64 completed
Mon Apr 12 12:10:59 2021: BS 65 completed
Mon Apr 12 12:11:21 2021: BS 66 completed
Mon Apr 12 12:11:44 2021: BS 67 completed
Mon Apr 12 12:12:06 2021: BS 68 completed
Mon Apr 12 12:12:29 2021: BS 69 completed
Mon Apr 12 12:12:51 2021: BS 70 completed
Mon Apr 12 12:13:14 2021: BS 71 completed
Mon Apr 12 12:13:36 2021: BS 72 completed
Mon Apr 12 12:13:59 2021: BS 73 completed
Mon Apr 12 12:14:21 2021: BS 74 completed
Mon Apr 12 12:14:44 2021: BS 75 completed
Mon Apr 12 12:15:06 2021: BS 76 completed
Mon Apr 12 12:15:29 2021: BS 77 completed
Mon Apr 12 12:15:51 2021: BS 78 completed
Mon Apr 12 12:16:14 2021: BS 79 completed
Mon Apr 12 12:16:36 2021: BS 80 completed
Mon Apr 12 12:16:58 2021: BS 81 completed
Mon Apr 12 12:17:21 2021: BS 82 completed
Mon Apr 12 12:17:43 2021: BS 83 completed
Mon Apr 12 12:18:06 2021: BS 84 completed
Mon Apr 12 12:18:28 2021: BS 85 completed
Mon Apr 12 12:18:51 2021: BS 86 completed
Mon Apr 12 12:19:13 2021: BS 87 completed
Mon Apr 12 12:19:36 2021: BS 88 completed
Mon Apr 12 12:19:58 2021: BS 89 completed
Mon Apr 12 12:20:21 2021: BS 90 completed
Mon Apr 12 12:20:43 2021: BS 91 completed
Mon Apr 12 12:21:06 2021: BS 92 completed
Mon Apr 12 12:21:28 2021: BS 93 completed
Mon Apr 12 12:21:51 2021: BS 94 completed
Mon Apr 12 12:22:13 2021: BS 95 completed
Mon Apr 12 12:22:36 2021: BS 96 completed
Mon Apr 12 12:22:58 2021: BS 97 completed
Mon Apr 12 12:23:20 2021: BS 98 completed
Mon Apr 12 12:23:43 2021: BS 99 completed
Mon Apr 12 12:24:05 2021: BS 100 completed
Mon Apr 12 12:24:28 2021: BS 101 completed
Mon Apr 12 12:24:50 2021: BS 102 completed
Mon Apr 12 12:25:13 2021: BS 103 completed
Mon Apr 12 12:25:35 2021: BS 104 completed
Mon Apr 12 12:25:58 2021: BS 105 completed
Mon Apr 12 12:26:20 2021: BS 106 completed
Mon Apr 12 12:26:43 2021: BS 107 completed
Mon Apr 12 12:27:05 2021: BS 108 completed
Mon Apr 12 12:27:28 2021: BS 109 completed
Mon Apr 12 12:27:50 2021: BS 110 completed
Mon Apr 12 12:28:13 2021: BS 111 completed
Mon Apr 12 12:28:32 2021: Acquisition aborted
