# Supplementary material for: Photoredox Cross-Dehydrogenative Coupling of N-Aryl Glycines Mediated by Mesoporous Graphitic Carbon Nitride: An Environmentally Friendly Approach to the Synthesis of Non-Proteinogenic α-Amino Acids (NPAAs) Decorated with Indoles
Source: J Org Chem. 2022 May 27;87(12):7826–37. doi: 10.1021/acs.joc.2c00474 (PMC9207928; doi:10.1021/acs.joc.2c00474)
Supplement: Supplementary file 2 — jo2c00474_si_002.zip [file jo2c00474_si_002.zip › FID for publication_revised/spectra paper/scope/3ab/1H - 3ab/log]

Thu Jul 22 16:32:23 2021: Experiment started
Thu Jul 22 16:32:56 2021: BS 1 completed
Thu Jul 22 16:33:21 2021: BS 2 completed
Thu Jul 22 16:33:47 2021: BS 3 completed
Thu Jul 22 16:34:12 2021: BS 4 completed
Thu Jul 22 16:34:37 2021: BS 5 completed
Thu Jul 22 16:35:03 2021: BS 6 completed
Thu Jul 22 16:35:28 2021: BS 7 completed
Thu Jul 22 16:35:53 2021: BS 8 completed
Thu Jul 22 16:36:16 2021: Acquisition aborted
