# Supplementary material for: Photoredox Cross-Dehydrogenative Coupling of N-Aryl Glycines Mediated by Mesoporous Graphitic Carbon Nitride: An Environmentally Friendly Approach to the Synthesis of Non-Proteinogenic α-Amino Acids (NPAAs) Decorated with Indoles
Source: J Org Chem. 2022 May 27;87(12):7826–37. doi: 10.1021/acs.joc.2c00474 (PMC9207928; doi:10.1021/acs.joc.2c00474)
Supplement: Supplementary file 2 — jo2c00474_si_002.zip [file jo2c00474_si_002.zip › FID for publication_revised/spectra paper/scope/3ac/1H - 3ac/log]

Fri Jul  2 16:15:41 2021: Experiment started
Fri Jul  2 16:16:14 2021: BS 1 completed
Fri Jul  2 16:16:39 2021: BS 2 completed
Fri Jul  2 16:17:05 2021: BS 3 completed
Fri Jul  2 16:17:30 2021: BS 4 completed
Fri Jul  2 16:17:55 2021: BS 5 completed
Fri Jul  2 16:18:20 2021: BS 6 completed
Fri Jul  2 16:18:46 2021: BS 7 completed
Fri Jul  2 16:19:11 2021: BS 8 completed
Fri Jul  2 16:19:36 2021: BS 9 completed
Fri Jul  2 16:19:41 2021: Acquisition aborted
