# Supplementary material for: Photoredox Cross-Dehydrogenative Coupling of N-Aryl Glycines Mediated by Mesoporous Graphitic Carbon Nitride: An Environmentally Friendly Approach to the Synthesis of Non-Proteinogenic α-Amino Acids (NPAAs) Decorated with Indoles
Source: J Org Chem. 2022 May 27;87(12):7826–37. doi: 10.1021/acs.joc.2c00474 (PMC9207928; doi:10.1021/acs.joc.2c00474)
Supplement: Supplementary file 2 — jo2c00474_si_002.zip [file jo2c00474_si_002.zip › FID for publication_revised/spectra paper/scope/3ad/13C - 3ad/log]

Fri Aug 27 11:33:09 2021: Experiment started
Fri Aug 27 11:33:32 2021: BS 1 completed
Fri Aug 27 11:33:55 2021: BS 2 completed
Fri Aug 27 11:34:17 2021: BS 3 completed
Fri Aug 27 11:34:40 2021: BS 4 completed
Fri Aug 27 11:35:02 2021: BS 5 completed
Fri Aug 27 11:35:24 2021: BS 6 completed
Fri Aug 27 11:35:47 2021: BS 7 completed
Fri Aug 27 11:36:09 2021: BS 8 completed
Fri Aug 27 11:36:32 2021: BS 9 completed
Fri Aug 27 11:36:54 2021: BS 10 completed
Fri Aug 27 11:37:17 2021: BS 11 completed
Fri Aug 27 11:37:39 2021: BS 12 completed
Fri Aug 27 11:38:02 2021: BS 13 completed
Fri Aug 27 11:38:24 2021: BS 14 completed
Fri Aug 27 11:38:47 2021: BS 15 completed
Fri Aug 27 11:39:09 2021: BS 16 completed
Fri Aug 27 11:39:32 2021: BS 17 completed
Fri Aug 27 11:39:54 2021: BS 18 completed
Fri Aug 27 11:40:17 2021: BS 19 completed
Fri Aug 27 11:40:39 2021: BS 20 completed
Fri Aug 27 11:41:02 2021: BS 21 completed
Fri Aug 27 11:41:24 2021: BS 22 completed
Fri Aug 27 11:41:46 2021: BS 23 completed
Fri Aug 27 11:42:09 2021: BS 24 completed
Fri Aug 27 11:42:31 2021: BS 25 completed
Fri Aug 27 11:42:54 2021: BS 26 completed
Fri Aug 27 11:43:16 2021: BS 27 completed
Fri Aug 27 11:43:39 2021: BS 28 completed
Fri Aug 27 11:44:01 2021: BS 29 completed
Fri Aug 27 11:44:24 2021: BS 30 completed
Fri Aug 27 11:44:46 2021: BS 31 completed
Fri Aug 27 11:45:09 2021: BS 32 completed
Fri Aug 27 11:45:31 2021: BS 33 completed
Fri Aug 27 11:45:54 2021: BS 34 completed
Fri Aug 27 11:46:16 2021: BS 35 completed
Fri Aug 27 11:46:39 2021: BS 36 completed
Fri Aug 27 11:47:01 2021: BS 37 completed
Fri Aug 27 11:47:24 2021: BS 38 completed
Fri Aug 27 11:47:46 2021: BS 39 completed
Fri Aug 27 11:48:09 2021: BS 40 completed
Fri Aug 27 11:48:31 2021: BS 41 completed
Fri Aug 27 11:48:53 2021: BS 42 completed
Fri Aug 27 11:49:16 2021: BS 43 completed
Fri Aug 27 11:49:38 2021: BS 44 completed
Fri Aug 27 11:50:01 2021: BS 45 completed
Fri Aug 27 11:50:23 2021: BS 46 completed
Fri Aug 27 11:50:46 2021: BS 47 completed
Fri Aug 27 11:51:08 2021: BS 48 completed
Fri Aug 27 11:51:31 2021: BS 49 completed
Fri Aug 27 11:51:53 2021: BS 50 completed
Fri Aug 27 11:52:16 2021: BS 51 completed
Fri Aug 27 11:52:38 2021: BS 52 completed
Fri Aug 27 11:53:01 2021: BS 53 completed
Fri Aug 27 11:53:23 2021: BS 54 completed
Fri Aug 27 11:53:46 2021: BS 55 completed
Fri Aug 27 11:54:08 2021: BS 56 completed
Fri Aug 27 11:54:30 2021: BS 57 completed
Fri Aug 27 11:54:53 2021: BS 58 completed
Fri Aug 27 11:55:15 2021: BS 59 completed
Fri Aug 27 11:55:38 2021: BS 60 completed
Fri Aug 27 11:56:00 2021: BS 61 completed
Fri Aug 27 11:56:23 2021: BS 62 completed
Fri Aug 27 11:56:45 2021: BS 63 completed
Fri Aug 27 11:57:08 2021: BS 64 completed
Fri Aug 27 11:57:30 2021: BS 65 completed
Fri Aug 27 11:57:53 2021: BS 66 completed
Fri Aug 27 11:58:15 2021: BS 67 completed
Fri Aug 27 11:58:38 2021: BS 68 completed
Fri Aug 27 11:59:00 2021: BS 69 completed
Fri Aug 27 11:59:23 2021: BS 70 completed
Fri Aug 27 11:59:45 2021: BS 71 completed
Fri Aug 27 12:00:08 2021: BS 72 completed
Fri Aug 27 12:00:30 2021: BS 73 completed
Fri Aug 27 12:00:53 2021: BS 74 completed
Fri Aug 27 12:01:15 2021: BS 75 completed
Fri Aug 27 12:01:37 2021: BS 76 completed
Fri Aug 27 12:02:00 2021: BS 77 completed
Fri Aug 27 12:02:22 2021: BS 78 completed
Fri Aug 27 12:02:45 2021: BS 79 completed
Fri Aug 27 12:03:07 2021: BS 80 completed
Fri Aug 27 12:03:30 2021: BS 81 completed
Fri Aug 27 12:03:52 2021: BS 82 completed
Fri Aug 27 12:04:15 2021: BS 83 completed
Fri Aug 27 12:04:37 2021: BS 84 completed
Fri Aug 27 12:05:00 2021: BS 85 completed
Fri Aug 27 12:05:22 2021: BS 86 completed
Fri Aug 27 12:05:45 2021: BS 87 completed
Fri Aug 27 12:06:07 2021: BS 88 completed
Fri Aug 27 12:06:30 2021: BS 89 completed
Fri Aug 27 12:06:52 2021: BS 90 completed
Fri Aug 27 12:07:14 2021: BS 91 completed
Fri Aug 27 12:07:37 2021: BS 92 completed
Fri Aug 27 12:07:59 2021: BS 93 completed
Fri Aug 27 12:08:22 2021: BS 94 completed
Fri Aug 27 12:08:44 2021: BS 95 completed
Fri Aug 27 12:09:07 2021: BS 96 completed
Fri Aug 27 12:09:29 2021: BS 97 completed
Fri Aug 27 12:09:52 2021: BS 98 completed
Fri Aug 27 12:10:14 2021: BS 99 completed
Fri Aug 27 12:10:37 2021: BS 100 completed
Fri Aug 27 12:10:59 2021: BS 101 completed
Fri Aug 27 12:11:22 2021: BS 102 completed
Fri Aug 27 12:11:44 2021: BS 103 completed
Fri Aug 27 12:12:07 2021: BS 104 completed
Fri Aug 27 12:12:29 2021: BS 105 completed
Fri Aug 27 12:12:52 2021: BS 106 completed
Fri Aug 27 12:13:14 2021: BS 107 completed
Fri Aug 27 12:13:36 2021: BS 108 completed
Fri Aug 27 12:13:59 2021: BS 109 completed
Fri Aug 27 12:14:21 2021: BS 110 completed
Fri Aug 27 12:14:44 2021: BS 111 completed
Fri Aug 27 12:15:06 2021: BS 112 completed
Fri Aug 27 12:15:29 2021: BS 113 completed
Fri Aug 27 12:15:51 2021: BS 114 completed
Fri Aug 27 12:16:14 2021: BS 115 completed
Fri Aug 27 12:16:36 2021: BS 116 completed
Fri Aug 27 12:16:59 2021: BS 117 completed
Fri Aug 27 12:17:21 2021: BS 118 completed
Fri Aug 27 12:17:44 2021: BS 119 completed
Fri Aug 27 12:18:06 2021: BS 120 completed
Fri Aug 27 12:18:29 2021: BS 121 completed
Fri Aug 27 12:18:51 2021: BS 122 completed
Fri Aug 27 12:19:14 2021: BS 123 completed
Fri Aug 27 12:19:36 2021: BS 124 completed
Fri Aug 27 12:19:59 2021: BS 125 completed
Fri Aug 27 12:20:21 2021: BS 126 completed
Fri Aug 27 12:20:43 2021: BS 127 completed
Fri Aug 27 12:21:06 2021: BS 128 completed
Fri Aug 27 12:21:28 2021: BS 129 completed
Fri Aug 27 12:21:51 2021: BS 130 completed
Fri Aug 27 12:22:13 2021: BS 131 completed
Fri Aug 27 12:22:36 2021: BS 132 completed
Fri Aug 27 12:22:58 2021: BS 133 completed
Fri Aug 27 12:23:21 2021: BS 134 completed
Fri Aug 27 12:23:43 2021: BS 135 completed
Fri Aug 27 12:24:06 2021: BS 136 completed
Fri Aug 27 12:24:28 2021: BS 137 completed
Fri Aug 27 12:24:51 2021: BS 138 completed
Fri Aug 27 12:25:13 2021: BS 139 completed
Fri Aug 27 12:25:36 2021: BS 140 completed
Fri Aug 27 12:25:58 2021: BS 141 completed
Fri Aug 27 12:26:21 2021: BS 142 completed
Fri Aug 27 12:26:43 2021: BS 143 completed
Fri Aug 27 12:27:05 2021: BS 144 completed
Fri Aug 27 12:27:28 2021: BS 145 completed
Fri Aug 27 12:27:50 2021: BS 146 completed
Fri Aug 27 12:28:13 2021: BS 147 completed
Fri Aug 27 12:28:35 2021: BS 148 completed
Fri Aug 27 12:28:58 2021: BS 149 completed
Fri Aug 27 12:29:20 2021: BS 150 completed
Fri Aug 27 12:29:43 2021: BS 151 completed
Fri Aug 27 12:30:05 2021: BS 152 completed
Fri Aug 27 12:30:28 2021: BS 153 completed
Fri Aug 27 12:30:50 2021: BS 154 completed
Fri Aug 27 12:31:13 2021: BS 155 completed
Fri Aug 27 12:31:35 2021: BS 156 completed
Fri Aug 27 12:31:58 2021: BS 157 completed
Fri Aug 27 12:32:20 2021: BS 158 completed
Fri Aug 27 12:32:43 2021: BS 159 completed
Fri Aug 27 12:33:05 2021: BS 160 completed
Fri Aug 27 12:33:27 2021: BS 161 completed
Fri Aug 27 12:33:50 2021: BS 162 completed
Fri Aug 27 12:34:12 2021: BS 163 completed
Fri Aug 27 12:34:35 2021: BS 164 completed
Fri Aug 27 12:34:57 2021: BS 165 completed
Fri Aug 27 12:35:20 2021: BS 166 completed
Fri Aug 27 12:35:42 2021: BS 167 completed
Fri Aug 27 12:36:05 2021: BS 168 completed
Fri Aug 27 12:36:27 2021: BS 169 completed
Fri Aug 27 12:36:50 2021: BS 170 completed
Fri Aug 27 12:37:12 2021: BS 171 completed
Fri Aug 27 12:37:35 2021: BS 172 completed
Fri Aug 27 12:37:57 2021: BS 173 completed
Fri Aug 27 12:38:20 2021: BS 174 completed
Fri Aug 27 12:38:42 2021: BS 175 completed
Fri Aug 27 12:39:05 2021: BS 176 completed
Fri Aug 27 12:39:27 2021: BS 177 completed
Fri Aug 27 12:39:50 2021: BS 178 completed
Fri Aug 27 12:40:12 2021: BS 179 completed
Fri Aug 27 12:40:34 2021: BS 180 completed
Fri Aug 27 12:40:57 2021: BS 181 completed
Fri Aug 27 12:41:19 2021: BS 182 completed
Fri Aug 27 12:41:42 2021: BS 183 completed
Fri Aug 27 12:42:04 2021: BS 184 completed
Fri Aug 27 12:42:27 2021: BS 185 completed
Fri Aug 27 12:42:49 2021: BS 186 completed
Fri Aug 27 12:43:12 2021: BS 187 completed
Fri Aug 27 12:43:34 2021: BS 188 completed
Fri Aug 27 12:43:57 2021: BS 189 completed
Fri Aug 27 12:44:19 2021: BS 190 completed
Fri Aug 27 12:44:42 2021: BS 191 completed
Fri Aug 27 12:45:04 2021: BS 192 completed
Fri Aug 27 12:45:27 2021: BS 193 completed
Fri Aug 27 12:45:49 2021: BS 194 completed
Fri Aug 27 12:46:11 2021: BS 195 completed
Fri Aug 27 12:46:34 2021: BS 196 completed
Fri Aug 27 12:46:56 2021: BS 197 completed
Fri Aug 27 12:47:19 2021: BS 198 completed
Fri Aug 27 12:47:41 2021: BS 199 completed
Fri Aug 27 12:48:04 2021: BS 200 completed
Fri Aug 27 12:48:26 2021: BS 201 completed
Fri Aug 27 12:48:49 2021: BS 202 completed
Fri Aug 27 12:49:11 2021: BS 203 completed
Fri Aug 27 12:49:34 2021: BS 204 completed
Fri Aug 27 12:49:56 2021: BS 205 completed
Fri Aug 27 12:50:19 2021: BS 206 completed
Fri Aug 27 12:50:41 2021: BS 207 completed
Fri Aug 27 12:51:04 2021: BS 208 completed
Fri Aug 27 12:51:26 2021: BS 209 completed
Fri Aug 27 12:51:49 2021: BS 210 completed
Fri Aug 27 12:52:11 2021: BS 211 completed
Fri Aug 27 12:52:33 2021: BS 212 completed
Fri Aug 27 12:52:56 2021: BS 213 completed
Fri Aug 27 12:53:18 2021: BS 214 completed
Fri Aug 27 12:53:41 2021: BS 215 completed
Fri Aug 27 12:54:03 2021: BS 216 completed
Fri Aug 27 12:54:26 2021: BS 217 completed
Fri Aug 27 12:54:48 2021: BS 218 completed
Fri Aug 27 12:55:11 2021: BS 219 completed
Fri Aug 27 12:55:33 2021: BS 220 completed
Fri Aug 27 12:55:56 2021: BS 221 completed
Fri Aug 27 12:56:18 2021: BS 222 completed
Fri Aug 27 12:56:41 2021: BS 223 completed
Fri Aug 27 12:57:03 2021: BS 224 completed
Fri Aug 27 12:57:26 2021: BS 225 completed
Fri Aug 27 12:57:48 2021: BS 226 completed
Fri Aug 27 12:58:11 2021: BS 227 completed
Fri Aug 27 12:58:33 2021: BS 228 completed
Fri Aug 27 12:58:56 2021: BS 229 completed
Fri Aug 27 12:59:18 2021: BS 230 completed
Fri Aug 27 12:59:40 2021: BS 231 completed
Fri Aug 27 13:00:03 2021: BS 232 completed
Fri Aug 27 13:00:25 2021: BS 233 completed
Fri Aug 27 13:00:48 2021: BS 234 completed
Fri Aug 27 13:01:10 2021: BS 235 completed
Fri Aug 27 13:01:33 2021: BS 236 completed
Fri Aug 27 13:01:55 2021: BS 237 completed
Fri Aug 27 13:02:18 2021: BS 238 completed
Fri Aug 27 13:02:40 2021: BS 239 completed
Fri Aug 27 13:03:03 2021: BS 240 completed
Fri Aug 27 13:03:25 2021: BS 241 completed
Fri Aug 27 13:03:48 2021: BS 242 completed
Fri Aug 27 13:04:10 2021: BS 243 completed
Fri Aug 27 13:04:33 2021: BS 244 completed
Fri Aug 27 13:04:55 2021: BS 245 completed
Fri Aug 27 13:05:18 2021: BS 246 completed
Fri Aug 27 13:05:40 2021: BS 247 completed
Fri Aug 27 13:06:02 2021: BS 248 completed
Fri Aug 27 13:06:25 2021: BS 249 completed
Fri Aug 27 13:06:47 2021: BS 250 completed
Fri Aug 27 13:07:10 2021: BS 251 completed
Fri Aug 27 13:07:32 2021: BS 252 completed
Fri Aug 27 13:07:55 2021: BS 253 completed
Fri Aug 27 13:08:17 2021: BS 254 completed
Fri Aug 27 13:08:40 2021: BS 255 completed
Fri Aug 27 13:09:02 2021: BS 256 completed
Fri Aug 27 13:09:25 2021: BS 257 completed
Fri Aug 27 13:09:47 2021: BS 258 completed
Fri Aug 27 13:10:10 2021: BS 259 completed
Fri Aug 27 13:10:32 2021: BS 260 completed
Fri Aug 27 13:10:55 2021: BS 261 completed
Fri Aug 27 13:11:17 2021: BS 262 completed
Fri Aug 27 13:11:40 2021: BS 263 completed
Fri Aug 27 13:12:02 2021: BS 264 completed
Fri Aug 27 13:12:24 2021: BS 265 completed
Fri Aug 27 13:12:47 2021: BS 266 completed
Fri Aug 27 13:13:09 2021: BS 267 completed
Fri Aug 27 13:13:32 2021: BS 268 completed
Fri Aug 27 13:13:54 2021: BS 269 completed
Fri Aug 27 13:14:17 2021: BS 270 completed
Fri Aug 27 13:14:39 2021: BS 271 completed
Fri Aug 27 13:15:02 2021: BS 272 completed
Fri Aug 27 13:15:24 2021: BS 273 completed
Fri Aug 27 13:15:47 2021: BS 274 completed
Fri Aug 27 13:16:09 2021: BS 275 completed
Fri Aug 27 13:16:32 2021: BS 276 completed
Fri Aug 27 13:16:54 2021: BS 277 completed
Fri Aug 27 13:17:17 2021: BS 278 completed
Fri Aug 27 13:17:39 2021: BS 279 completed
Fri Aug 27 13:18:02 2021: BS 280 completed
Fri Aug 27 13:18:24 2021: BS 281 completed
Fri Aug 27 13:18:46 2021: BS 282 completed
Fri Aug 27 13:19:09 2021: BS 283 completed
Fri Aug 27 13:19:31 2021: BS 284 completed
Fri Aug 27 13:19:54 2021: BS 285 completed
Fri Aug 27 13:20:16 2021: BS 286 completed
Fri Aug 27 13:20:39 2021: BS 287 completed
Fri Aug 27 13:21:01 2021: BS 288 completed
Fri Aug 27 13:21:24 2021: BS 289 completed
Fri Aug 27 13:21:46 2021: BS 290 completed
Fri Aug 27 13:22:09 2021: BS 291 completed
Fri Aug 27 13:22:31 2021: BS 292 completed
Fri Aug 27 13:22:54 2021: BS 293 completed
Fri Aug 27 13:23:16 2021: BS 294 completed
Fri Aug 27 13:23:39 2021: BS 295 completed
Fri Aug 27 13:24:01 2021: BS 296 completed
Fri Aug 27 13:24:24 2021: BS 297 completed
Fri Aug 27 13:24:46 2021: BS 298 completed
Fri Aug 27 13:25:08 2021: BS 299 completed
Fri Aug 27 13:25:31 2021: BS 300 completed
Fri Aug 27 13:25:53 2021: BS 301 completed
Fri Aug 27 13:26:16 2021: BS 302 completed
Fri Aug 27 13:26:38 2021: BS 303 completed
Fri Aug 27 13:27:01 2021: BS 304 completed
Fri Aug 27 13:27:23 2021: BS 305 completed
Fri Aug 27 13:27:46 2021: BS 306 completed
Fri Aug 27 13:28:08 2021: BS 307 completed
Fri Aug 27 13:28:31 2021: BS 308 completed
Fri Aug 27 13:28:53 2021: BS 309 completed
Fri Aug 27 13:29:16 2021: BS 310 completed
Fri Aug 27 13:29:38 2021: BS 311 completed
Fri Aug 27 13:30:01 2021: BS 312 completed
Fri Aug 27 13:30:23 2021: BS 313 completed
Fri Aug 27 13:30:46 2021: BS 314 completed
Fri Aug 27 13:31:08 2021: BS 315 completed
Fri Aug 27 13:31:30 2021: BS 316 completed
Fri Aug 27 13:31:53 2021: BS 317 completed
Fri Aug 27 13:32:15 2021: BS 318 completed
Fri Aug 27 13:32:38 2021: BS 319 completed
Fri Aug 27 13:33:00 2021: BS 320 completed
Fri Aug 27 13:33:23 2021: BS 321 completed
Fri Aug 27 13:33:45 2021: BS 322 completed
Fri Aug 27 13:34:08 2021: BS 323 completed
Fri Aug 27 13:34:30 2021: BS 324 completed
Fri Aug 27 13:34:53 2021: BS 325 completed
Fri Aug 27 13:35:15 2021: BS 326 completed
Fri Aug 27 13:35:38 2021: BS 327 completed
Fri Aug 27 13:36:00 2021: BS 328 completed
Fri Aug 27 13:36:23 2021: BS 329 completed
Fri Aug 27 13:36:45 2021: BS 330 completed
Fri Aug 27 13:37:08 2021: BS 331 completed
Fri Aug 27 13:37:30 2021: BS 332 completed
Fri Aug 27 13:37:52 2021: BS 333 completed
Fri Aug 27 13:38:15 2021: BS 334 completed
Fri Aug 27 13:38:37 2021: BS 335 completed
Fri Aug 27 13:39:00 2021: BS 336 completed
Fri Aug 27 13:39:22 2021: BS 337 completed
Fri Aug 27 13:39:45 2021: BS 338 completed
Fri Aug 27 13:40:07 2021: BS 339 completed
Fri Aug 27 13:40:30 2021: BS 340 completed
Fri Aug 27 13:40:52 2021: BS 341 completed
Fri Aug 27 13:41:15 2021: BS 342 completed
Fri Aug 27 13:41:37 2021: BS 343 completed
Fri Aug 27 13:42:00 2021: BS 344 completed
Fri Aug 27 13:42:22 2021: BS 345 completed
Fri Aug 27 13:42:45 2021: BS 346 completed
Fri Aug 27 13:43:07 2021: BS 347 completed
Fri Aug 27 13:43:30 2021: BS 348 completed
Fri Aug 27 13:43:52 2021: BS 349 completed
Fri Aug 27 13:44:15 2021: BS 350 completed
Fri Aug 27 13:44:37 2021: BS 351 completed
Fri Aug 27 13:44:59 2021: BS 352 completed
Fri Aug 27 13:45:22 2021: BS 353 completed
Fri Aug 27 13:45:44 2021: BS 354 completed
Fri Aug 27 13:46:07 2021: BS 355 completed
Fri Aug 27 13:46:29 2021: BS 356 completed
Fri Aug 27 13:46:52 2021: BS 357 completed
Fri Aug 27 13:47:14 2021: BS 358 completed
Fri Aug 27 13:47:37 2021: BS 359 completed
Fri Aug 27 13:47:59 2021: BS 360 completed
Fri Aug 27 13:48:22 2021: BS 361 completed
Fri Aug 27 13:48:44 2021: BS 362 completed
Fri Aug 27 13:49:07 2021: BS 363 completed
Fri Aug 27 13:49:29 2021: BS 364 completed
Fri Aug 27 13:49:52 2021: BS 365 completed
Fri Aug 27 13:50:14 2021: BS 366 completed
Fri Aug 27 13:50:36 2021: BS 367 completed
Fri Aug 27 13:50:59 2021: BS 368 completed
Fri Aug 27 13:51:21 2021: BS 369 completed
Fri Aug 27 13:51:44 2021: BS 370 completed
Fri Aug 27 13:52:06 2021: BS 371 completed
Fri Aug 27 13:52:29 2021: BS 372 completed
Fri Aug 27 13:52:51 2021: BS 373 completed
Fri Aug 27 13:53:14 2021: BS 374 completed
Fri Aug 27 13:53:36 2021: BS 375 completed
Fri Aug 27 13:53:59 2021: BS 376 completed
Fri Aug 27 13:54:21 2021: BS 377 completed
Fri Aug 27 13:54:44 2021: BS 378 completed
Fri Aug 27 13:55:06 2021: BS 379 completed
Fri Aug 27 13:55:29 2021: BS 380 completed
Fri Aug 27 13:55:51 2021: BS 381 completed
Fri Aug 27 13:56:14 2021: BS 382 completed
Fri Aug 27 13:56:36 2021: BS 383 completed
Fri Aug 27 13:56:58 2021: BS 384 completed
Fri Aug 27 13:57:21 2021: BS 385 completed
Fri Aug 27 13:57:43 2021: BS 386 completed
Fri Aug 27 13:58:06 2021: BS 387 completed
Fri Aug 27 13:58:28 2021: BS 388 completed
Fri Aug 27 13:58:51 2021: BS 389 completed
Fri Aug 27 13:59:13 2021: BS 390 completed
Fri Aug 27 13:59:36 2021: BS 391 completed
Fri Aug 27 13:59:58 2021: BS 392 completed
Fri Aug 27 14:00:21 2021: BS 393 completed
Fri Aug 27 14:00:43 2021: BS 394 completed
Fri Aug 27 14:01:06 2021: BS 395 completed
Fri Aug 27 14:01:28 2021: BS 396 completed
Fri Aug 27 14:01:51 2021: BS 397 completed
Fri Aug 27 14:02:13 2021: BS 398 completed
Fri Aug 27 14:02:36 2021: BS 399 completed
Fri Aug 27 14:02:58 2021: BS 400 completed
Fri Aug 27 14:03:21 2021: BS 401 completed
Fri Aug 27 14:03:43 2021: BS 402 completed
Fri Aug 27 14:04:05 2021: BS 403 completed
Fri Aug 27 14:04:28 2021: BS 404 completed
Fri Aug 27 14:04:50 2021: BS 405 completed
Fri Aug 27 14:05:13 2021: BS 406 completed
Fri Aug 27 14:05:35 2021: BS 407 completed
Fri Aug 27 14:05:58 2021: BS 408 completed
Fri Aug 27 14:06:20 2021: BS 409 completed
Fri Aug 27 14:06:43 2021: BS 410 completed
Fri Aug 27 14:07:05 2021: BS 411 completed
Fri Aug 27 14:07:28 2021: BS 412 completed
Fri Aug 27 14:07:50 2021: BS 413 completed
Fri Aug 27 14:08:13 2021: BS 414 completed
Fri Aug 27 14:08:35 2021: BS 415 completed
Fri Aug 27 14:08:58 2021: BS 416 completed
Fri Aug 27 14:09:20 2021: BS 417 completed
Fri Aug 27 14:09:43 2021: BS 418 completed
Fri Aug 27 14:10:05 2021: BS 419 completed
Fri Aug 27 14:10:27 2021: BS 420 completed
Fri Aug 27 14:10:50 2021: BS 421 completed
Fri Aug 27 14:11:12 2021: BS 422 completed
Fri Aug 27 14:11:35 2021: BS 423 completed
Fri Aug 27 14:11:57 2021: BS 424 completed
Fri Aug 27 14:12:20 2021: BS 425 completed
Fri Aug 27 14:12:32 2021: FID 1: ADC overflow
Fri Aug 27 14:12:42 2021: BS 426 completed
Fri Aug 27 14:13:05 2021: BS 427 completed
Fri Aug 27 14:13:27 2021: BS 428 completed
Fri Aug 27 14:13:50 2021: BS 429 completed
Fri Aug 27 14:14:12 2021: BS 430 completed
Fri Aug 27 14:14:35 2021: BS 431 completed
Fri Aug 27 14:14:57 2021: BS 432 completed
Fri Aug 27 14:15:20 2021: BS 433 completed
Fri Aug 27 14:15:42 2021: BS 434 completed
Fri Aug 27 14:16:05 2021: BS 435 completed
Fri Aug 27 14:16:27 2021: BS 436 completed
Fri Aug 27 14:16:49 2021: BS 437 completed
Fri Aug 27 14:17:12 2021: BS 438 completed
Fri Aug 27 14:17:34 2021: BS 439 completed
Fri Aug 27 14:17:57 2021: BS 440 completed
Fri Aug 27 14:18:19 2021: BS 441 completed
Fri Aug 27 14:18:42 2021: BS 442 completed
Fri Aug 27 14:19:04 2021: BS 443 completed
Fri Aug 27 14:19:27 2021: BS 444 completed
Fri Aug 27 14:19:49 2021: BS 445 completed
Fri Aug 27 14:20:12 2021: BS 446 completed
Fri Aug 27 14:20:34 2021: BS 447 completed
Fri Aug 27 14:20:57 2021: BS 448 completed
Fri Aug 27 14:21:19 2021: BS 449 completed
Fri Aug 27 14:21:42 2021: BS 450 completed
Fri Aug 27 14:22:04 2021: BS 451 completed
Fri Aug 27 14:22:27 2021: BS 452 completed
Fri Aug 27 14:22:49 2021: BS 453 completed
Fri Aug 27 14:23:11 2021: BS 454 completed
Fri Aug 27 14:23:34 2021: BS 455 completed
Fri Aug 27 14:23:56 2021: BS 456 completed
Fri Aug 27 14:24:19 2021: BS 457 completed
Fri Aug 27 14:24:41 2021: BS 458 completed
Fri Aug 27 14:25:04 2021: BS 459 completed
Fri Aug 27 14:25:26 2021: BS 460 completed
Fri Aug 27 14:25:49 2021: BS 461 completed
Fri Aug 27 14:26:11 2021: BS 462 completed
Fri Aug 27 14:26:34 2021: BS 463 completed
Fri Aug 27 14:26:56 2021: BS 464 completed
Fri Aug 27 14:27:19 2021: BS 465 completed
Fri Aug 27 14:27:41 2021: BS 466 completed
Fri Aug 27 14:28:04 2021: BS 467 completed
Fri Aug 27 14:28:26 2021: BS 468 completed
Fri Aug 27 14:28:49 2021: BS 469 completed
Fri Aug 27 14:29:11 2021: BS 470 completed
Fri Aug 27 14:29:34 2021: BS 471 completed
Fri Aug 27 14:29:56 2021: BS 472 completed
Fri Aug 27 14:30:18 2021: BS 473 completed
Fri Aug 27 14:30:41 2021: BS 474 completed
Fri Aug 27 14:31:03 2021: BS 475 completed
Fri Aug 27 14:31:26 2021: BS 476 completed
Fri Aug 27 14:31:48 2021: BS 477 completed
Fri Aug 27 14:32:11 2021: BS 478 completed
Fri Aug 27 14:32:33 2021: BS 479 completed
Fri Aug 27 14:32:56 2021: BS 480 completed
Fri Aug 27 14:33:18 2021: BS 481 completed
Fri Aug 27 14:33:41 2021: BS 482 completed
Fri Aug 27 14:34:03 2021: BS 483 completed
Fri Aug 27 14:34:26 2021: BS 484 completed
Fri Aug 27 14:34:48 2021: BS 485 completed
Fri Aug 27 14:35:11 2021: BS 486 completed
Fri Aug 27 14:35:33 2021: BS 487 completed
Fri Aug 27 14:35:55 2021: BS 488 completed
Fri Aug 27 14:36:18 2021: BS 489 completed
Fri Aug 27 14:36:40 2021: BS 490 completed
Fri Aug 27 14:37:03 2021: BS 491 completed
Fri Aug 27 14:37:25 2021: BS 492 completed
Fri Aug 27 14:37:48 2021: BS 493 completed
Fri Aug 27 14:38:10 2021: BS 494 completed
Fri Aug 27 14:38:33 2021: BS 495 completed
Fri Aug 27 14:38:55 2021: BS 496 completed
Fri Aug 27 14:39:18 2021: BS 497 completed
Fri Aug 27 14:39:40 2021: BS 498 completed
Fri Aug 27 14:40:03 2021: BS 499 completed
Fri Aug 27 14:40:25 2021: BS 500 completed
Fri Aug 27 14:40:48 2021: BS 501 completed
Fri Aug 27 14:41:10 2021: BS 502 completed
Fri Aug 27 14:41:33 2021: BS 503 completed
Fri Aug 27 14:41:55 2021: BS 504 completed
Fri Aug 27 14:42:17 2021: BS 505 completed
Fri Aug 27 14:42:40 2021: BS 506 completed
Fri Aug 27 14:43:02 2021: BS 507 completed
Fri Aug 27 14:43:25 2021: BS 508 completed
Fri Aug 27 14:43:47 2021: BS 509 completed
Fri Aug 27 14:44:10 2021: BS 510 completed
Fri Aug 27 14:44:32 2021: BS 511 completed
Fri Aug 27 14:44:55 2021: BS 512 completed
Fri Aug 27 14:45:17 2021: BS 513 completed
Fri Aug 27 14:45:40 2021: BS 514 completed
Fri Aug 27 14:46:02 2021: BS 515 completed
Fri Aug 27 14:46:25 2021: BS 516 completed
Fri Aug 27 14:46:47 2021: BS 517 completed
Fri Aug 27 14:47:10 2021: BS 518 completed
Fri Aug 27 14:47:32 2021: BS 519 completed
Fri Aug 27 14:47:55 2021: BS 520 completed
Fri Aug 27 14:48:17 2021: BS 521 completed
Fri Aug 27 14:48:39 2021: BS 522 completed
Fri Aug 27 14:49:02 2021: BS 523 completed
Fri Aug 27 14:49:24 2021: BS 524 completed
Fri Aug 27 14:49:47 2021: BS 525 completed
Fri Aug 27 14:50:09 2021: BS 526 completed
Fri Aug 27 14:50:32 2021: BS 527 completed
Fri Aug 27 14:50:54 2021: BS 528 completed
Fri Aug 27 14:51:17 2021: BS 529 completed
Fri Aug 27 14:51:39 2021: BS 530 completed
Fri Aug 27 14:52:02 2021: BS 531 completed
Fri Aug 27 14:52:24 2021: BS 532 completed
Fri Aug 27 14:52:47 2021: BS 533 completed
Fri Aug 27 14:53:09 2021: BS 534 completed
Fri Aug 27 14:53:32 2021: BS 535 completed
Fri Aug 27 14:53:54 2021: BS 536 completed
Fri Aug 27 14:54:17 2021: BS 537 completed
Fri Aug 27 14:54:39 2021: BS 538 completed
Fri Aug 27 14:55:01 2021: BS 539 completed
Fri Aug 27 14:55:24 2021: BS 540 completed
Fri Aug 27 14:55:46 2021: BS 541 completed
Fri Aug 27 14:56:09 2021: BS 542 completed
Fri Aug 27 14:56:31 2021: BS 543 completed
Fri Aug 27 14:56:54 2021: BS 544 completed
Fri Aug 27 14:57:16 2021: BS 545 completed
Fri Aug 27 14:57:39 2021: BS 546 completed
Fri Aug 27 14:58:01 2021: BS 547 completed
Fri Aug 27 14:58:24 2021: BS 548 completed
Fri Aug 27 14:58:46 2021: BS 549 completed
Fri Aug 27 14:59:09 2021: BS 550 completed
Fri Aug 27 14:59:31 2021: BS 551 completed
Fri Aug 27 14:59:54 2021: BS 552 completed
Fri Aug 27 15:00:16 2021: BS 553 completed
Fri Aug 27 15:00:39 2021: BS 554 completed
Fri Aug 27 15:01:01 2021: BS 555 completed
Fri Aug 27 15:01:23 2021: BS 556 completed
Fri Aug 27 15:01:46 2021: BS 557 completed
Fri Aug 27 15:02:08 2021: BS 558 completed
Fri Aug 27 15:02:31 2021: BS 559 completed
Fri Aug 27 15:02:53 2021: BS 560 completed
Fri Aug 27 15:03:16 2021: BS 561 completed
Fri Aug 27 15:03:38 2021: BS 562 completed
Fri Aug 27 15:04:01 2021: BS 563 completed
Fri Aug 27 15:04:23 2021: BS 564 completed
Fri Aug 27 15:04:46 2021: BS 565 completed
Fri Aug 27 15:05:08 2021: BS 566 completed
Fri Aug 27 15:05:31 2021: BS 567 completed
Fri Aug 27 15:05:53 2021: BS 568 completed
Fri Aug 27 15:06:16 2021: BS 569 completed
Fri Aug 27 15:06:38 2021: BS 570 completed
Fri Aug 27 15:07:01 2021: BS 571 completed
Fri Aug 27 15:07:23 2021: BS 572 completed
Fri Aug 27 15:07:45 2021: BS 573 completed
Fri Aug 27 15:08:08 2021: BS 574 completed
Fri Aug 27 15:08:30 2021: BS 575 completed
Fri Aug 27 15:08:53 2021: BS 576 completed
Fri Aug 27 15:09:15 2021: BS 577 completed
Fri Aug 27 15:09:38 2021: BS 578 completed
Fri Aug 27 15:10:00 2021: BS 579 completed
Fri Aug 27 15:10:23 2021: BS 580 completed
Fri Aug 27 15:10:45 2021: BS 581 completed
Fri Aug 27 15:11:08 2021: BS 582 completed
Fri Aug 27 15:11:30 2021: BS 583 completed
Fri Aug 27 15:11:53 2021: BS 584 completed
Fri Aug 27 15:12:15 2021: BS 585 completed
Fri Aug 27 15:12:38 2021: BS 586 completed
Fri Aug 27 15:13:00 2021: BS 587 completed
Fri Aug 27 15:13:23 2021: BS 588 completed
Fri Aug 27 15:13:45 2021: BS 589 completed
Fri Aug 27 15:14:08 2021: BS 590 completed
Fri Aug 27 15:14:30 2021: BS 591 completed
Fri Aug 27 15:14:52 2021: BS 592 completed
Fri Aug 27 15:15:15 2021: BS 593 completed
Fri Aug 27 15:15:37 2021: BS 594 completed
Fri Aug 27 15:16:00 2021: BS 595 completed
Fri Aug 27 15:16:22 2021: BS 596 completed
Fri Aug 27 15:16:45 2021: BS 597 completed
Fri Aug 27 15:17:07 2021: BS 598 completed
Fri Aug 27 15:17:30 2021: BS 599 completed
Fri Aug 27 15:17:52 2021: BS 600 completed
Fri Aug 27 15:18:15 2021: BS 601 completed
Fri Aug 27 15:18:37 2021: BS 602 completed
Fri Aug 27 15:19:00 2021: BS 603 completed
Fri Aug 27 15:19:22 2021: BS 604 completed
Fri Aug 27 15:19:45 2021: BS 605 completed
Fri Aug 27 15:20:07 2021: BS 606 completed
Fri Aug 27 15:20:29 2021: BS 607 completed
Fri Aug 27 15:20:52 2021: BS 608 completed
Fri Aug 27 15:21:14 2021: BS 609 completed
Fri Aug 27 15:21:37 2021: BS 610 completed
Fri Aug 27 15:21:59 2021: BS 611 completed
Fri Aug 27 15:22:22 2021: BS 612 completed
Fri Aug 27 15:22:44 2021: BS 613 completed
Fri Aug 27 15:23:07 2021: BS 614 completed
Fri Aug 27 15:23:29 2021: BS 615 completed
Fri Aug 27 15:23:52 2021: BS 616 completed
Fri Aug 27 15:24:14 2021: BS 617 completed
Fri Aug 27 15:24:37 2021: BS 618 completed
Fri Aug 27 15:24:59 2021: BS 619 completed
Fri Aug 27 15:25:22 2021: BS 620 completed
Fri Aug 27 15:25:44 2021: BS 621 completed
Fri Aug 27 15:26:07 2021: BS 622 completed
Fri Aug 27 15:26:29 2021: BS 623 completed
Fri Aug 27 15:26:52 2021: BS 624 completed
Fri Aug 27 15:27:14 2021: BS 625 completed
Fri Aug 27 15:27:36 2021: BS 626 completed
Fri Aug 27 15:27:59 2021: BS 627 completed
Fri Aug 27 15:28:21 2021: BS 628 completed
Fri Aug 27 15:28:44 2021: BS 629 completed
Fri Aug 27 15:29:06 2021: BS 630 completed
Fri Aug 27 15:29:29 2021: BS 631 completed
Fri Aug 27 15:29:51 2021: BS 632 completed
Fri Aug 27 15:30:14 2021: BS 633 completed
Fri Aug 27 15:30:36 2021: BS 634 completed
Fri Aug 27 15:30:59 2021: BS 635 completed
Fri Aug 27 15:31:21 2021: BS 636 completed
Fri Aug 27 15:31:44 2021: BS 637 completed
Fri Aug 27 15:32:06 2021: BS 638 completed
Fri Aug 27 15:32:29 2021: BS 639 completed
Fri Aug 27 15:32:51 2021: BS 640 completed
Fri Aug 27 15:33:14 2021: BS 641 completed
Fri Aug 27 15:33:36 2021: BS 642 completed
Fri Aug 27 15:33:58 2021: BS 643 completed
Fri Aug 27 15:34:21 2021: BS 644 completed
Fri Aug 27 15:34:43 2021: BS 645 completed
Fri Aug 27 15:35:06 2021: BS 646 completed
Fri Aug 27 15:35:28 2021: BS 647 completed
Fri Aug 27 15:35:51 2021: BS 648 completed
Fri Aug 27 15:36:13 2021: BS 649 completed
Fri Aug 27 15:36:36 2021: BS 650 completed
Fri Aug 27 15:36:58 2021: BS 651 completed
Fri Aug 27 15:37:21 2021: BS 652 completed
Fri Aug 27 15:37:43 2021: BS 653 completed
Fri Aug 27 15:38:06 2021: BS 654 completed
Fri Aug 27 15:38:28 2021: BS 655 completed
Fri Aug 27 15:38:51 2021: BS 656 completed
Fri Aug 27 15:39:13 2021: BS 657 completed
Fri Aug 27 15:39:36 2021: BS 658 completed
Fri Aug 27 15:39:58 2021: BS 659 completed
Fri Aug 27 15:40:20 2021: BS 660 completed
Fri Aug 27 15:40:43 2021: BS 661 completed
Fri Aug 27 15:41:05 2021: BS 662 completed
Fri Aug 27 15:41:28 2021: BS 663 completed
Fri Aug 27 15:41:50 2021: BS 664 completed
Fri Aug 27 15:42:13 2021: BS 665 completed
Fri Aug 27 15:42:35 2021: BS 666 completed
Fri Aug 27 15:42:58 2021: BS 667 completed
Fri Aug 27 15:43:20 2021: BS 668 completed
Fri Aug 27 15:43:43 2021: BS 669 completed
Fri Aug 27 15:44:05 2021: BS 670 completed
Fri Aug 27 15:44:28 2021: BS 671 completed
Fri Aug 27 15:44:50 2021: BS 672 completed
Fri Aug 27 15:45:13 2021: BS 673 completed
Fri Aug 27 15:45:35 2021: BS 674 completed
Fri Aug 27 15:45:58 2021: BS 675 completed
Fri Aug 27 15:46:20 2021: BS 676 completed
Fri Aug 27 15:46:42 2021: BS 677 completed
Fri Aug 27 15:47:05 2021: BS 678 completed
Fri Aug 27 15:47:27 2021: BS 679 completed
Fri Aug 27 15:47:50 2021: BS 680 completed
Fri Aug 27 15:48:12 2021: BS 681 completed
Fri Aug 27 15:48:35 2021: BS 682 completed
Fri Aug 27 15:48:57 2021: BS 683 completed
Fri Aug 27 15:49:20 2021: BS 684 completed
Fri Aug 27 15:49:42 2021: BS 685 completed
Fri Aug 27 15:50:05 2021: BS 686 completed
Fri Aug 27 15:50:27 2021: BS 687 completed
Fri Aug 27 15:50:50 2021: BS 688 completed
Fri Aug 27 15:51:12 2021: BS 689 completed
Fri Aug 27 15:51:35 2021: BS 690 completed
Fri Aug 27 15:51:57 2021: BS 691 completed
Fri Aug 27 15:52:20 2021: BS 692 completed
Fri Aug 27 15:52:42 2021: BS 693 completed
Fri Aug 27 15:53:05 2021: BS 694 completed
Fri Aug 27 15:53:27 2021: BS 695 completed
Fri Aug 27 15:53:49 2021: BS 696 completed
Fri Aug 27 15:54:12 2021: BS 697 completed
Fri Aug 27 15:54:34 2021: BS 698 completed
Fri Aug 27 15:54:57 2021: BS 699 completed
Fri Aug 27 15:55:19 2021: BS 700 completed
Fri Aug 27 15:55:42 2021: BS 701 completed
Fri Aug 27 15:56:04 2021: BS 702 completed
Fri Aug 27 15:56:27 2021: BS 703 completed
Fri Aug 27 15:56:49 2021: BS 704 completed
Fri Aug 27 15:57:12 2021: BS 705 completed
Fri Aug 27 15:57:34 2021: BS 706 completed
Fri Aug 27 15:57:57 2021: BS 707 completed
Fri Aug 27 15:58:19 2021: BS 708 completed
Fri Aug 27 15:58:42 2021: BS 709 completed
Fri Aug 27 15:59:04 2021: BS 710 completed
Fri Aug 27 15:59:26 2021: BS 711 completed
Fri Aug 27 15:59:49 2021: BS 712 completed
Fri Aug 27 16:00:11 2021: BS 713 completed
Fri Aug 27 16:00:34 2021: BS 714 completed
Fri Aug 27 16:00:56 2021: BS 715 completed
Fri Aug 27 16:01:19 2021: BS 716 completed
Fri Aug 27 16:01:41 2021: BS 717 completed
Fri Aug 27 16:02:04 2021: BS 718 completed
Fri Aug 27 16:02:26 2021: BS 719 completed
Fri Aug 27 16:02:49 2021: BS 720 completed
Fri Aug 27 16:03:11 2021: BS 721 completed
Fri Aug 27 16:03:34 2021: BS 722 completed
Fri Aug 27 16:03:56 2021: BS 723 completed
Fri Aug 27 16:04:19 2021: BS 724 completed
Fri Aug 27 16:04:41 2021: BS 725 completed
Fri Aug 27 16:05:04 2021: BS 726 completed
Fri Aug 27 16:05:26 2021: BS 727 completed
Fri Aug 27 16:05:48 2021: BS 728 completed
Fri Aug 27 16:06:11 2021: BS 729 completed
Fri Aug 27 16:06:33 2021: BS 730 completed
Fri Aug 27 16:06:56 2021: BS 731 completed
Fri Aug 27 16:07:18 2021: BS 732 completed
Fri Aug 27 16:07:41 2021: BS 733 completed
Fri Aug 27 16:08:03 2021: BS 734 completed
Fri Aug 27 16:08:26 2021: BS 735 completed
Fri Aug 27 16:08:48 2021: BS 736 completed
Fri Aug 27 16:09:11 2021: BS 737 completed
Fri Aug 27 16:09:33 2021: BS 738 completed
Fri Aug 27 16:09:56 2021: BS 739 completed
Fri Aug 27 16:10:18 2021: BS 740 completed
Fri Aug 27 16:10:41 2021: BS 741 completed
Fri Aug 27 16:11:03 2021: BS 742 completed
Fri Aug 27 16:11:26 2021: BS 743 completed
Fri Aug 27 16:11:48 2021: BS 744 completed
Fri Aug 27 16:12:10 2021: BS 745 completed
Fri Aug 27 16:12:33 2021: BS 746 completed
Fri Aug 27 16:12:55 2021: BS 747 completed
Fri Aug 27 16:13:18 2021: BS 748 completed
Fri Aug 27 16:13:40 2021: BS 749 completed
Fri Aug 27 16:14:03 2021: BS 750 completed
Fri Aug 27 16:14:25 2021: BS 751 completed
Fri Aug 27 16:14:48 2021: BS 752 completed
Fri Aug 27 16:15:10 2021: BS 753 completed
Fri Aug 27 16:15:33 2021: BS 754 completed
Fri Aug 27 16:15:55 2021: BS 755 completed
Fri Aug 27 16:16:18 2021: BS 756 completed
Fri Aug 27 16:16:40 2021: BS 757 completed
Fri Aug 27 16:17:03 2021: BS 758 completed
Fri Aug 27 16:17:25 2021: BS 759 completed
Fri Aug 27 16:17:48 2021: BS 760 completed
Fri Aug 27 16:18:10 2021: BS 761 completed
Fri Aug 27 16:18:33 2021: BS 762 completed
Fri Aug 27 16:18:55 2021: BS 763 completed
Fri Aug 27 16:19:17 2021: BS 764 completed
Fri Aug 27 16:19:40 2021: BS 765 completed
Fri Aug 27 16:20:02 2021: BS 766 completed
Fri Aug 27 16:20:25 2021: BS 767 completed
Fri Aug 27 16:20:47 2021: BS 768 completed
Fri Aug 27 16:21:10 2021: BS 769 completed
Fri Aug 27 16:21:32 2021: BS 770 completed
Fri Aug 27 16:21:55 2021: BS 771 completed
Fri Aug 27 16:22:17 2021: BS 772 completed
Fri Aug 27 16:22:40 2021: BS 773 completed
Fri Aug 27 16:23:02 2021: BS 774 completed
Fri Aug 27 16:23:25 2021: BS 775 completed
Fri Aug 27 16:23:47 2021: BS 776 completed
Fri Aug 27 16:24:10 2021: BS 777 completed
Fri Aug 27 16:24:32 2021: BS 778 completed
Fri Aug 27 16:24:55 2021: BS 779 completed
Fri Aug 27 16:25:17 2021: BS 780 completed
Fri Aug 27 16:25:39 2021: BS 781 completed
Fri Aug 27 16:26:02 2021: BS 782 completed
Fri Aug 27 16:26:24 2021: BS 783 completed
Fri Aug 27 16:26:47 2021: BS 784 completed
Fri Aug 27 16:27:09 2021: BS 785 completed
Fri Aug 27 16:27:32 2021: BS 786 completed
Fri Aug 27 16:27:54 2021: BS 787 completed
Fri Aug 27 16:28:17 2021: BS 788 completed
Fri Aug 27 16:28:39 2021: BS 789 completed
Fri Aug 27 16:29:02 2021: BS 790 completed
Fri Aug 27 16:29:24 2021: BS 791 completed
Fri Aug 27 16:29:47 2021: BS 792 completed
Fri Aug 27 16:30:09 2021: BS 793 completed
Fri Aug 27 16:30:32 2021: BS 794 completed
Fri Aug 27 16:30:54 2021: BS 795 completed
Fri Aug 27 16:31:17 2021: BS 796 completed
Fri Aug 27 16:31:39 2021: BS 797 completed
Fri Aug 27 16:32:01 2021: BS 798 completed
Fri Aug 27 16:32:24 2021: BS 799 completed
Fri Aug 27 16:32:46 2021: BS 800 completed
Fri Aug 27 16:33:09 2021: BS 801 completed
Fri Aug 27 16:33:31 2021: BS 802 completed
Fri Aug 27 16:33:55 2021: BS 803 completed
Fri Aug 27 16:34:16 2021: BS 804 completed
Fri Aug 27 16:34:39 2021: BS 805 completed
Fri Aug 27 16:35:01 2021: BS 806 completed
Fri Aug 27 16:35:24 2021: BS 807 completed
Fri Aug 27 16:35:46 2021: BS 808 completed
Fri Aug 27 16:36:09 2021: BS 809 completed
Fri Aug 27 16:36:31 2021: BS 810 completed
Fri Aug 27 16:36:54 2021: BS 811 completed
Fri Aug 27 16:37:16 2021: BS 812 completed
Fri Aug 27 16:37:39 2021: BS 813 completed
Fri Aug 27 16:38:01 2021: BS 814 completed
Fri Aug 27 16:38:23 2021: BS 815 completed
Fri Aug 27 16:38:46 2021: BS 816 completed
Fri Aug 27 16:39:08 2021: BS 817 completed
Fri Aug 27 16:39:31 2021: BS 818 completed
Fri Aug 27 16:39:53 2021: BS 819 completed
Fri Aug 27 16:40:16 2021: BS 820 completed
Fri Aug 27 16:40:38 2021: BS 821 completed
Fri Aug 27 16:41:01 2021: BS 822 completed
Fri Aug 27 16:41:23 2021: BS 823 completed
Fri Aug 27 16:41:46 2021: BS 824 completed
Fri Aug 27 16:42:08 2021: BS 825 completed
Fri Aug 27 16:42:31 2021: BS 826 completed
Fri Aug 27 16:42:53 2021: BS 827 completed
Fri Aug 27 16:43:16 2021: BS 828 completed
Fri Aug 27 16:43:38 2021: BS 829 completed
Fri Aug 27 16:44:01 2021: BS 830 completed
Fri Aug 27 16:44:23 2021: BS 831 completed
Fri Aug 27 16:44:45 2021: BS 832 completed
Fri Aug 27 16:45:08 2021: BS 833 completed
Fri Aug 27 16:45:30 2021: BS 834 completed
Fri Aug 27 16:45:53 2021: BS 835 completed
Fri Aug 27 16:46:15 2021: BS 836 completed
Fri Aug 27 16:46:38 2021: BS 837 completed
Fri Aug 27 16:47:00 2021: BS 838 completed
Fri Aug 27 16:47:23 2021: BS 839 completed
Fri Aug 27 16:47:45 2021: BS 840 completed
Fri Aug 27 16:48:08 2021: BS 841 completed
Fri Aug 27 16:48:30 2021: BS 842 completed
Fri Aug 27 16:48:53 2021: BS 843 completed
Fri Aug 27 16:49:15 2021: BS 844 completed
Fri Aug 27 16:49:38 2021: BS 845 completed
Fri Aug 27 16:50:00 2021: BS 846 completed
Fri Aug 27 16:50:23 2021: BS 847 completed
Fri Aug 27 16:50:45 2021: BS 848 completed
Fri Aug 27 16:51:07 2021: BS 849 completed
Fri Aug 27 16:51:30 2021: BS 850 completed
Fri Aug 27 16:51:52 2021: BS 851 completed
Fri Aug 27 16:52:15 2021: BS 852 completed
Fri Aug 27 16:52:37 2021: BS 853 completed
Fri Aug 27 16:53:00 2021: BS 854 completed
Fri Aug 27 16:53:22 2021: BS 855 completed
Fri Aug 27 16:53:45 2021: BS 856 completed
Fri Aug 27 16:54:07 2021: BS 857 completed
Fri Aug 27 16:54:30 2021: BS 858 completed
Fri Aug 27 16:54:52 2021: BS 859 completed
Fri Aug 27 16:55:15 2021: BS 860 completed
Fri Aug 27 16:55:37 2021: BS 861 completed
Fri Aug 27 16:56:00 2021: BS 862 completed
Fri Aug 27 16:56:22 2021: BS 863 completed
Fri Aug 27 16:56:45 2021: BS 864 completed
Fri Aug 27 16:57:07 2021: BS 865 completed
Fri Aug 27 16:57:29 2021: BS 866 completed
Fri Aug 27 16:57:52 2021: BS 867 completed
Fri Aug 27 16:58:14 2021: BS 868 completed
Fri Aug 27 16:58:37 2021: BS 869 completed
Fri Aug 27 16:58:59 2021: BS 870 completed
Fri Aug 27 16:59:22 2021: BS 871 completed
Fri Aug 27 16:59:44 2021: BS 872 completed
Fri Aug 27 17:00:07 2021: BS 873 completed
Fri Aug 27 17:00:29 2021: BS 874 completed
Fri Aug 27 17:00:52 2021: BS 875 completed
Fri Aug 27 17:01:14 2021: BS 876 completed
Fri Aug 27 17:01:37 2021: BS 877 completed
Fri Aug 27 17:01:59 2021: BS 878 completed
Fri Aug 27 17:02:22 2021: BS 879 completed
Fri Aug 27 17:02:44 2021: BS 880 completed
Fri Aug 27 17:03:07 2021: BS 881 completed
Fri Aug 27 17:03:29 2021: BS 882 completed
Fri Aug 27 17:03:51 2021: BS 883 completed
Fri Aug 27 17:04:14 2021: BS 884 completed
Fri Aug 27 17:04:36 2021: BS 885 completed
Fri Aug 27 17:04:59 2021: BS 886 completed
Fri Aug 27 17:05:21 2021: BS 887 completed
Fri Aug 27 17:05:44 2021: BS 888 completed
Fri Aug 27 17:06:06 2021: BS 889 completed
Fri Aug 27 17:06:29 2021: BS 890 completed
Fri Aug 27 17:06:51 2021: BS 891 completed
Fri Aug 27 17:07:14 2021: BS 892 completed
Fri Aug 27 17:07:36 2021: BS 893 completed
Fri Aug 27 17:07:59 2021: BS 894 completed
Fri Aug 27 17:08:21 2021: BS 895 completed
Fri Aug 27 17:08:44 2021: BS 896 completed
Fri Aug 27 17:09:06 2021: BS 897 completed
Fri Aug 27 17:09:29 2021: BS 898 completed
Fri Aug 27 17:09:51 2021: BS 899 completed
Fri Aug 27 17:10:14 2021: BS 900 completed
Fri Aug 27 17:10:36 2021: BS 901 completed
Fri Aug 27 17:10:58 2021: BS 902 completed
Fri Aug 27 17:11:21 2021: BS 903 completed
Fri Aug 27 17:11:43 2021: BS 904 completed
Fri Aug 27 17:12:06 2021: BS 905 completed
Fri Aug 27 17:12:28 2021: BS 906 completed
Fri Aug 27 17:12:51 2021: BS 907 completed
Fri Aug 27 17:13:13 2021: BS 908 completed
Fri Aug 27 17:13:36 2021: BS 909 completed
Fri Aug 27 17:13:58 2021: BS 910 completed
Fri Aug 27 17:14:21 2021: BS 911 completed
Fri Aug 27 17:14:43 2021: BS 912 completed
Fri Aug 27 17:15:06 2021: BS 913 completed
Fri Aug 27 17:15:28 2021: BS 914 completed
Fri Aug 27 17:15:51 2021: BS 915 completed
Fri Aug 27 17:16:13 2021: BS 916 completed
Fri Aug 27 17:16:35 2021: BS 917 completed
Fri Aug 27 17:16:58 2021: BS 918 completed
Fri Aug 27 17:17:20 2021: BS 919 completed
Fri Aug 27 17:17:43 2021: BS 920 completed
Fri Aug 27 17:18:05 2021: BS 921 completed
Fri Aug 27 17:18:28 2021: BS 922 completed
Fri Aug 27 17:18:50 2021: BS 923 completed
Fri Aug 27 17:19:13 2021: BS 924 completed
Fri Aug 27 17:19:35 2021: BS 925 completed
Fri Aug 27 17:19:58 2021: BS 926 completed
Fri Aug 27 17:20:20 2021: BS 927 completed
Fri Aug 27 17:20:43 2021: BS 928 completed
Fri Aug 27 17:21:05 2021: BS 929 completed
Fri Aug 27 17:21:28 2021: BS 930 completed
Fri Aug 27 17:21:50 2021: BS 931 completed
Fri Aug 27 17:22:13 2021: BS 932 completed
Fri Aug 27 17:22:35 2021: BS 933 completed
Fri Aug 27 17:22:58 2021: BS 934 completed
Fri Aug 27 17:23:20 2021: BS 935 completed
Fri Aug 27 17:23:42 2021: BS 936 completed
Fri Aug 27 17:24:05 2021: BS 937 completed
Fri Aug 27 17:24:27 2021: BS 938 completed
Fri Aug 27 17:24:50 2021: BS 939 completed
Fri Aug 27 17:25:12 2021: BS 940 completed
Fri Aug 27 17:25:35 2021: BS 941 completed
Fri Aug 27 17:25:57 2021: BS 942 completed
Fri Aug 27 17:26:20 2021: BS 943 completed
Fri Aug 27 17:26:42 2021: BS 944 completed
Fri Aug 27 17:27:05 2021: BS 945 completed
Fri Aug 27 17:27:27 2021: BS 946 completed
Fri Aug 27 17:27:50 2021: BS 947 completed
Fri Aug 27 17:28:12 2021: BS 948 completed
Fri Aug 27 17:28:35 2021: BS 949 completed
Fri Aug 27 17:28:57 2021: BS 950 completed
Fri Aug 27 17:29:19 2021: BS 951 completed
Fri Aug 27 17:29:42 2021: BS 952 completed
Fri Aug 27 17:30:04 2021: BS 953 completed
Fri Aug 27 17:30:27 2021: BS 954 completed
Fri Aug 27 17:30:49 2021: BS 955 completed
Fri Aug 27 17:31:12 2021: BS 956 completed
Fri Aug 27 17:31:34 2021: BS 957 completed
Fri Aug 27 17:31:57 2021: BS 958 completed
Fri Aug 27 17:32:19 2021: BS 959 completed
Fri Aug 27 17:32:42 2021: BS 960 completed
Fri Aug 27 17:33:04 2021: BS 961 completed
Fri Aug 27 17:33:27 2021: BS 962 completed
Fri Aug 27 17:33:49 2021: BS 963 completed
Fri Aug 27 17:34:12 2021: BS 964 completed
Fri Aug 27 17:34:34 2021: BS 965 completed
Fri Aug 27 17:34:57 2021: BS 966 completed
Fri Aug 27 17:35:19 2021: BS 967 completed
Fri Aug 27 17:35:42 2021: BS 968 completed
Fri Aug 27 17:36:04 2021: BS 969 completed
Fri Aug 27 17:36:26 2021: BS 970 completed
Fri Aug 27 17:36:49 2021: BS 971 completed
Fri Aug 27 17:37:11 2021: BS 972 completed
Fri Aug 27 17:37:34 2021: BS 973 completed
Fri Aug 27 17:37:56 2021: BS 974 completed
Fri Aug 27 17:38:19 2021: BS 975 completed
Fri Aug 27 17:38:41 2021: BS 976 completed
Fri Aug 27 17:39:04 2021: BS 977 completed
Fri Aug 27 17:39:26 2021: BS 978 completed
Fri Aug 27 17:39:49 2021: BS 979 completed
Fri Aug 27 17:40:11 2021: BS 980 completed
Fri Aug 27 17:40:34 2021: BS 981 completed
Fri Aug 27 17:40:56 2021: BS 982 completed
Fri Aug 27 17:41:19 2021: BS 983 completed
Fri Aug 27 17:41:41 2021: BS 984 completed
Fri Aug 27 17:42:04 2021: BS 985 completed
Fri Aug 27 17:42:26 2021: BS 986 completed
Fri Aug 27 17:42:48 2021: BS 987 completed
Fri Aug 27 17:43:11 2021: BS 988 completed
Fri Aug 27 17:43:33 2021: BS 989 completed
Fri Aug 27 17:43:56 2021: BS 990 completed
Fri Aug 27 17:44:18 2021: BS 991 completed
Fri Aug 27 17:44:41 2021: BS 992 completed
Fri Aug 27 17:45:03 2021: BS 993 completed
Fri Aug 27 17:45:26 2021: BS 994 completed
Fri Aug 27 17:45:48 2021: BS 995 completed
Fri Aug 27 17:46:11 2021: BS 996 completed
Fri Aug 27 17:46:33 2021: BS 997 completed
Fri Aug 27 17:46:56 2021: BS 998 completed
Fri Aug 27 17:47:18 2021: BS 999 completed
Fri Aug 27 17:47:41 2021: BS 1000 completed
Fri Aug 27 17:48:03 2021: BS 1001 completed
Fri Aug 27 17:48:26 2021: BS 1002 completed
Fri Aug 27 17:48:48 2021: BS 1003 completed
Fri Aug 27 17:49:10 2021: BS 1004 completed
Fri Aug 27 17:49:33 2021: BS 1005 completed
Fri Aug 27 17:49:55 2021: BS 1006 completed
Fri Aug 27 17:50:18 2021: BS 1007 completed
Fri Aug 27 17:50:40 2021: BS 1008 completed
Fri Aug 27 17:51:03 2021: BS 1009 completed
Fri Aug 27 17:51:25 2021: BS 1010 completed
Fri Aug 27 17:51:48 2021: BS 1011 completed
Fri Aug 27 17:52:10 2021: BS 1012 completed
Fri Aug 27 17:52:33 2021: BS 1013 completed
Fri Aug 27 17:52:55 2021: BS 1014 completed
Fri Aug 27 17:53:18 2021: BS 1015 completed
Fri Aug 27 17:53:40 2021: BS 1016 completed
Fri Aug 27 17:54:03 2021: BS 1017 completed
Fri Aug 27 17:54:25 2021: BS 1018 completed
Fri Aug 27 17:54:48 2021: BS 1019 completed
Fri Aug 27 17:55:10 2021: BS 1020 completed
Fri Aug 27 17:55:32 2021: BS 1021 completed
Fri Aug 27 17:55:55 2021: BS 1022 completed
Fri Aug 27 17:56:17 2021: BS 1023 completed
Fri Aug 27 17:56:40 2021: BS 1024 completed
Fri Aug 27 17:57:02 2021: BS 1025 completed
Fri Aug 27 17:57:25 2021: BS 1026 completed
Fri Aug 27 17:57:47 2021: BS 1027 completed
Fri Aug 27 17:58:10 2021: BS 1028 completed
Fri Aug 27 17:58:32 2021: BS 1029 completed
Fri Aug 27 17:58:55 2021: BS 1030 completed
Fri Aug 27 17:59:17 2021: BS 1031 completed
Fri Aug 27 17:59:40 2021: BS 1032 completed
Fri Aug 27 18:00:02 2021: BS 1033 completed
Fri Aug 27 18:00:25 2021: BS 1034 completed
Fri Aug 27 18:00:47 2021: BS 1035 completed
Fri Aug 27 18:01:10 2021: BS 1036 completed
Fri Aug 27 18:01:32 2021: BS 1037 completed
Fri Aug 27 18:01:54 2021: BS 1038 completed
Fri Aug 27 18:02:17 2021: BS 1039 completed
Fri Aug 27 18:02:39 2021: BS 1040 completed
Fri Aug 27 18:03:02 2021: BS 1041 completed
Fri Aug 27 18:03:24 2021: BS 1042 completed
Fri Aug 27 18:03:47 2021: BS 1043 completed
Fri Aug 27 18:04:09 2021: BS 1044 completed
Fri Aug 27 18:04:32 2021: BS 1045 completed
Fri Aug 27 18:04:54 2021: BS 1046 completed
Fri Aug 27 18:05:17 2021: BS 1047 completed
Fri Aug 27 18:05:39 2021: BS 1048 completed
Fri Aug 27 18:06:02 2021: BS 1049 completed
Fri Aug 27 18:06:24 2021: BS 1050 completed
Fri Aug 27 18:06:47 2021: BS 1051 completed
Fri Aug 27 18:07:09 2021: BS 1052 completed
Fri Aug 27 18:07:32 2021: BS 1053 completed
Fri Aug 27 18:07:54 2021: BS 1054 completed
Fri Aug 27 18:08:17 2021: BS 1055 completed
Fri Aug 27 18:08:39 2021: BS 1056 completed
Fri Aug 27 18:09:01 2021: BS 1057 completed
Fri Aug 27 18:09:24 2021: BS 1058 completed
Fri Aug 27 18:09:46 2021: BS 1059 completed
Fri Aug 27 18:10:09 2021: BS 1060 completed
Fri Aug 27 18:10:31 2021: BS 1061 completed
Fri Aug 27 18:10:54 2021: BS 1062 completed
Fri Aug 27 18:11:16 2021: BS 1063 completed
Fri Aug 27 18:11:39 2021: BS 1064 completed
Fri Aug 27 18:12:01 2021: BS 1065 completed
Fri Aug 27 18:12:24 2021: BS 1066 completed
Fri Aug 27 18:12:46 2021: BS 1067 completed
Fri Aug 27 18:13:09 2021: BS 1068 completed
Fri Aug 27 18:13:31 2021: BS 1069 completed
Fri Aug 27 18:13:54 2021: BS 1070 completed
Fri Aug 27 18:14:16 2021: BS 1071 completed
Fri Aug 27 18:14:39 2021: BS 1072 completed
Fri Aug 27 18:15:01 2021: BS 1073 completed
Fri Aug 27 18:15:23 2021: BS 1074 completed
Fri Aug 27 18:15:46 2021: BS 1075 completed
Fri Aug 27 18:16:08 2021: BS 1076 completed
Fri Aug 27 18:16:31 2021: BS 1077 completed
Fri Aug 27 18:16:53 2021: BS 1078 completed
Fri Aug 27 18:17:16 2021: BS 1079 completed
Fri Aug 27 18:17:38 2021: BS 1080 completed
Fri Aug 27 18:18:01 2021: BS 1081 completed
Fri Aug 27 18:18:23 2021: BS 1082 completed
Fri Aug 27 18:18:46 2021: BS 1083 completed
Fri Aug 27 18:19:08 2021: BS 1084 completed
Fri Aug 27 18:19:31 2021: BS 1085 completed
Fri Aug 27 18:19:53 2021: BS 1086 completed
Fri Aug 27 18:20:16 2021: BS 1087 completed
Fri Aug 27 18:20:38 2021: BS 1088 completed
Fri Aug 27 18:21:00 2021: BS 1089 completed
Fri Aug 27 18:21:23 2021: BS 1090 completed
Fri Aug 27 18:21:46 2021: BS 1091 completed
Fri Aug 27 18:22:08 2021: BS 1092 completed
Fri Aug 27 18:22:30 2021: BS 1093 completed
Fri Aug 27 18:22:53 2021: BS 1094 completed
Fri Aug 27 18:23:15 2021: BS 1095 completed
Fri Aug 27 18:23:38 2021: BS 1096 completed
Fri Aug 27 18:24:00 2021: BS 1097 completed
Fri Aug 27 18:24:23 2021: BS 1098 completed
Fri Aug 27 18:24:45 2021: BS 1099 completed
Fri Aug 27 18:25:08 2021: BS 1100 completed
Fri Aug 27 18:25:30 2021: BS 1101 completed
Fri Aug 27 18:25:53 2021: BS 1102 completed
Fri Aug 27 18:26:15 2021: BS 1103 completed
Fri Aug 27 18:26:38 2021: BS 1104 completed
Fri Aug 27 18:27:00 2021: BS 1105 completed
Fri Aug 27 18:27:23 2021: BS 1106 completed
Fri Aug 27 18:27:45 2021: BS 1107 completed
Fri Aug 27 18:28:07 2021: BS 1108 completed
Fri Aug 27 18:28:30 2021: BS 1109 completed
Fri Aug 27 18:28:52 2021: BS 1110 completed
Fri Aug 27 18:29:15 2021: BS 1111 completed
Fri Aug 27 18:29:37 2021: BS 1112 completed
Fri Aug 27 18:30:00 2021: BS 1113 completed
Fri Aug 27 18:30:22 2021: BS 1114 completed
Fri Aug 27 18:30:45 2021: BS 1115 completed
Fri Aug 27 18:31:07 2021: BS 1116 completed
Fri Aug 27 18:31:30 2021: BS 1117 completed
Fri Aug 27 18:31:52 2021: BS 1118 completed
Fri Aug 27 18:32:15 2021: BS 1119 completed
Fri Aug 27 18:32:37 2021: BS 1120 completed
Fri Aug 27 18:33:00 2021: BS 1121 completed
Fri Aug 27 18:33:22 2021: BS 1122 completed
Fri Aug 27 18:33:45 2021: BS 1123 completed
Fri Aug 27 18:34:07 2021: BS 1124 completed
Fri Aug 27 18:34:29 2021: BS 1125 completed
Fri Aug 27 18:34:52 2021: BS 1126 completed
Fri Aug 27 18:35:14 2021: BS 1127 completed
Fri Aug 27 18:35:37 2021: BS 1128 completed
Fri Aug 27 18:35:59 2021: BS 1129 completed
Fri Aug 27 18:36:22 2021: BS 1130 completed
Fri Aug 27 18:36:44 2021: BS 1131 completed
Fri Aug 27 18:37:07 2021: BS 1132 completed
Fri Aug 27 18:37:29 2021: BS 1133 completed
Fri Aug 27 18:37:52 2021: BS 1134 completed
Fri Aug 27 18:38:14 2021: BS 1135 completed
Fri Aug 27 18:38:37 2021: BS 1136 completed
Fri Aug 27 18:38:59 2021: BS 1137 completed
Fri Aug 27 18:39:22 2021: BS 1138 completed
Fri Aug 27 18:39:44 2021: BS 1139 completed
Fri Aug 27 18:40:07 2021: BS 1140 completed
Fri Aug 27 18:40:29 2021: BS 1141 completed
Fri Aug 27 18:40:51 2021: BS 1142 completed
Fri Aug 27 18:41:14 2021: BS 1143 completed
Fri Aug 27 18:41:36 2021: BS 1144 completed
Fri Aug 27 18:41:59 2021: BS 1145 completed
Fri Aug 27 18:42:21 2021: BS 1146 completed
Fri Aug 27 18:42:44 2021: BS 1147 completed
Fri Aug 27 18:43:06 2021: BS 1148 completed
Fri Aug 27 18:43:29 2021: BS 1149 completed
Fri Aug 27 18:43:51 2021: BS 1150 completed
Fri Aug 27 18:44:14 2021: BS 1151 completed
Fri Aug 27 18:44:36 2021: BS 1152 completed
Fri Aug 27 18:44:59 2021: BS 1153 completed
Fri Aug 27 18:45:21 2021: BS 1154 completed
Fri Aug 27 18:45:44 2021: BS 1155 completed
Fri Aug 27 18:46:06 2021: BS 1156 completed
Fri Aug 27 18:46:29 2021: BS 1157 completed
Fri Aug 27 18:46:51 2021: BS 1158 completed
Fri Aug 27 18:47:13 2021: BS 1159 completed
Fri Aug 27 18:47:36 2021: BS 1160 completed
Fri Aug 27 18:47:58 2021: BS 1161 completed
Fri Aug 27 18:48:21 2021: BS 1162 completed
Fri Aug 27 18:48:43 2021: BS 1163 completed
Fri Aug 27 18:49:06 2021: BS 1164 completed
Fri Aug 27 18:49:28 2021: BS 1165 completed
Fri Aug 27 18:49:51 2021: BS 1166 completed
Fri Aug 27 18:50:13 2021: BS 1167 completed
Fri Aug 27 18:50:36 2021: BS 1168 completed
Fri Aug 27 18:50:58 2021: BS 1169 completed
Fri Aug 27 18:51:21 2021: BS 1170 completed
Fri Aug 27 18:51:43 2021: BS 1171 completed
Fri Aug 27 18:52:06 2021: BS 1172 completed
Fri Aug 27 18:52:28 2021: BS 1173 completed
Fri Aug 27 18:52:51 2021: BS 1174 completed
Fri Aug 27 18:53:13 2021: BS 1175 completed
Fri Aug 27 18:53:35 2021: BS 1176 completed
Fri Aug 27 18:53:58 2021: BS 1177 completed
Fri Aug 27 18:54:20 2021: BS 1178 completed
Fri Aug 27 18:54:43 2021: BS 1179 completed
Fri Aug 27 18:55:05 2021: BS 1180 completed
Fri Aug 27 18:55:28 2021: BS 1181 completed
Fri Aug 27 18:55:50 2021: BS 1182 completed
Fri Aug 27 18:56:13 2021: BS 1183 completed
Fri Aug 27 18:56:35 2021: BS 1184 completed
Fri Aug 27 18:56:58 2021: BS 1185 completed
Fri Aug 27 18:57:20 2021: BS 1186 completed
Fri Aug 27 18:57:43 2021: BS 1187 completed
Fri Aug 27 18:58:05 2021: BS 1188 completed
Fri Aug 27 18:58:28 2021: BS 1189 completed
Fri Aug 27 18:58:50 2021: BS 1190 completed
Fri Aug 27 18:59:13 2021: BS 1191 completed
Fri Aug 27 18:59:35 2021: BS 1192 completed
Fri Aug 27 18:59:57 2021: BS 1193 completed
Fri Aug 27 19:00:20 2021: BS 1194 completed
Fri Aug 27 19:00:42 2021: BS 1195 completed
Fri Aug 27 19:01:05 2021: BS 1196 completed
Fri Aug 27 19:01:27 2021: BS 1197 completed
Fri Aug 27 19:01:50 2021: BS 1198 completed
Fri Aug 27 19:02:12 2021: BS 1199 completed
Fri Aug 27 19:02:35 2021: BS 1200 completed
Fri Aug 27 19:02:57 2021: BS 1201 completed
Fri Aug 27 19:03:20 2021: BS 1202 completed
Fri Aug 27 19:03:42 2021: BS 1203 completed
Fri Aug 27 19:04:05 2021: BS 1204 completed
Fri Aug 27 19:04:27 2021: BS 1205 completed
Fri Aug 27 19:04:50 2021: BS 1206 completed
Fri Aug 27 19:05:12 2021: BS 1207 completed
Fri Aug 27 19:05:35 2021: BS 1208 completed
Fri Aug 27 19:05:57 2021: BS 1209 completed
Fri Aug 27 19:06:20 2021: BS 1210 completed
Fri Aug 27 19:06:42 2021: BS 1211 completed
Fri Aug 27 19:07:04 2021: BS 1212 completed
Fri Aug 27 19:07:27 2021: BS 1213 completed
Fri Aug 27 19:07:49 2021: BS 1214 completed
Fri Aug 27 19:08:12 2021: BS 1215 completed
Fri Aug 27 19:08:34 2021: BS 1216 completed
Fri Aug 27 19:08:57 2021: BS 1217 completed
Fri Aug 27 19:09:19 2021: BS 1218 completed
Fri Aug 27 19:09:42 2021: BS 1219 completed
Fri Aug 27 19:10:04 2021: BS 1220 completed
Fri Aug 27 19:10:27 2021: BS 1221 completed
Fri Aug 27 19:10:49 2021: BS 1222 completed
Fri Aug 27 19:11:12 2021: BS 1223 completed
Fri Aug 27 19:11:34 2021: BS 1224 completed
Fri Aug 27 19:11:57 2021: BS 1225 completed
Fri Aug 27 19:12:19 2021: BS 1226 completed
Fri Aug 27 19:12:41 2021: BS 1227 completed
Fri Aug 27 19:13:04 2021: BS 1228 completed
Fri Aug 27 19:13:26 2021: BS 1229 completed
Fri Aug 27 19:13:49 2021: BS 1230 completed
Fri Aug 27 19:14:11 2021: BS 1231 completed
Fri Aug 27 19:14:34 2021: BS 1232 completed
Fri Aug 27 19:14:56 2021: BS 1233 completed
Fri Aug 27 19:15:19 2021: BS 1234 completed
Fri Aug 27 19:15:41 2021: BS 1235 completed
Fri Aug 27 19:16:04 2021: BS 1236 completed
Fri Aug 27 19:16:26 2021: BS 1237 completed
Fri Aug 27 19:16:49 2021: BS 1238 completed
Fri Aug 27 19:17:11 2021: BS 1239 completed
Fri Aug 27 19:17:34 2021: BS 1240 completed
Fri Aug 27 19:17:56 2021: BS 1241 completed
Fri Aug 27 19:18:19 2021: BS 1242 completed
Fri Aug 27 19:18:41 2021: BS 1243 completed
Fri Aug 27 19:19:04 2021: BS 1244 completed
Fri Aug 27 19:19:26 2021: BS 1245 completed
Fri Aug 27 19:19:48 2021: BS 1246 completed
Fri Aug 27 19:20:11 2021: BS 1247 completed
Fri Aug 27 19:20:33 2021: BS 1248 completed
Fri Aug 27 19:20:56 2021: BS 1249 completed
Fri Aug 27 19:21:18 2021: BS 1250 completed
Fri Aug 27 19:21:41 2021: BS 1251 completed
Fri Aug 27 19:22:03 2021: BS 1252 completed
Fri Aug 27 19:22:26 2021: BS 1253 completed
Fri Aug 27 19:22:48 2021: BS 1254 completed
Fri Aug 27 19:23:11 2021: BS 1255 completed
Fri Aug 27 19:23:33 2021: BS 1256 completed
Fri Aug 27 19:23:56 2021: BS 1257 completed
Fri Aug 27 19:24:18 2021: BS 1258 completed
Fri Aug 27 19:24:41 2021: BS 1259 completed
Fri Aug 27 19:25:03 2021: BS 1260 completed
Fri Aug 27 19:25:25 2021: BS 1261 completed
Fri Aug 27 19:25:48 2021: BS 1262 completed
Fri Aug 27 19:26:10 2021: BS 1263 completed
Fri Aug 27 19:26:33 2021: BS 1264 completed
Fri Aug 27 19:26:55 2021: BS 1265 completed
Fri Aug 27 19:27:18 2021: BS 1266 completed
Fri Aug 27 19:27:40 2021: BS 1267 completed
Fri Aug 27 19:28:03 2021: BS 1268 completed
Fri Aug 27 19:28:25 2021: BS 1269 completed
Fri Aug 27 19:28:48 2021: BS 1270 completed
Fri Aug 27 19:29:10 2021: BS 1271 completed
Fri Aug 27 19:29:33 2021: BS 1272 completed
Fri Aug 27 19:29:55 2021: BS 1273 completed
Fri Aug 27 19:30:18 2021: BS 1274 completed
Fri Aug 27 19:30:40 2021: BS 1275 completed
Fri Aug 27 19:31:03 2021: BS 1276 completed
Fri Aug 27 19:31:25 2021: BS 1277 completed
Fri Aug 27 19:31:48 2021: BS 1278 completed
Fri Aug 27 19:32:10 2021: BS 1279 completed
Fri Aug 27 19:32:32 2021: BS 1280 completed
Fri Aug 27 19:32:55 2021: BS 1281 completed
Fri Aug 27 19:33:17 2021: BS 1282 completed
Fri Aug 27 19:33:40 2021: BS 1283 completed
Fri Aug 27 19:34:02 2021: BS 1284 completed
Fri Aug 27 19:34:25 2021: BS 1285 completed
Fri Aug 27 19:34:47 2021: BS 1286 completed
Fri Aug 27 19:35:10 2021: BS 1287 completed
Fri Aug 27 19:35:32 2021: BS 1288 completed
Fri Aug 27 19:35:55 2021: BS 1289 completed
Fri Aug 27 19:36:17 2021: BS 1290 completed
Fri Aug 27 19:36:40 2021: BS 1291 completed
Fri Aug 27 19:37:02 2021: BS 1292 completed
Fri Aug 27 19:37:25 2021: BS 1293 completed
Fri Aug 27 19:37:47 2021: BS 1294 completed
Fri Aug 27 19:38:09 2021: BS 1295 completed
Fri Aug 27 19:38:32 2021: BS 1296 completed
Fri Aug 27 19:38:55 2021: BS 1297 completed
Fri Aug 27 19:39:17 2021: BS 1298 completed
Fri Aug 27 19:39:39 2021: BS 1299 completed
Fri Aug 27 19:40:02 2021: BS 1300 completed
Fri Aug 27 19:40:24 2021: BS 1301 completed
Fri Aug 27 19:40:47 2021: BS 1302 completed
Fri Aug 27 19:41:09 2021: BS 1303 completed
Fri Aug 27 19:41:32 2021: BS 1304 completed
Fri Aug 27 19:41:54 2021: BS 1305 completed
Fri Aug 27 19:42:17 2021: BS 1306 completed
Fri Aug 27 19:42:39 2021: BS 1307 completed
Fri Aug 27 19:43:02 2021: BS 1308 completed
Fri Aug 27 19:43:24 2021: BS 1309 completed
Fri Aug 27 19:43:47 2021: BS 1310 completed
Fri Aug 27 19:44:09 2021: BS 1311 completed
Fri Aug 27 19:44:32 2021: BS 1312 completed
Fri Aug 27 19:44:54 2021: BS 1313 completed
Fri Aug 27 19:45:16 2021: BS 1314 completed
Fri Aug 27 19:45:39 2021: BS 1315 completed
Fri Aug 27 19:46:01 2021: BS 1316 completed
Fri Aug 27 19:46:24 2021: BS 1317 completed
Fri Aug 27 19:46:46 2021: BS 1318 completed
Fri Aug 27 19:47:09 2021: BS 1319 completed
Fri Aug 27 19:47:31 2021: BS 1320 completed
Fri Aug 27 19:47:54 2021: BS 1321 completed
Fri Aug 27 19:48:16 2021: BS 1322 completed
Fri Aug 27 19:48:39 2021: BS 1323 completed
Fri Aug 27 19:49:01 2021: BS 1324 completed
Fri Aug 27 19:49:24 2021: BS 1325 completed
Fri Aug 27 19:49:46 2021: BS 1326 completed
Fri Aug 27 19:50:09 2021: BS 1327 completed
Fri Aug 27 19:50:31 2021: BS 1328 completed
Fri Aug 27 19:50:53 2021: BS 1329 completed
Fri Aug 27 19:51:16 2021: BS 1330 completed
Fri Aug 27 19:51:38 2021: BS 1331 completed
Fri Aug 27 19:52:01 2021: BS 1332 completed
Fri Aug 27 19:52:23 2021: BS 1333 completed
Fri Aug 27 19:52:46 2021: BS 1334 completed
Fri Aug 27 19:53:08 2021: BS 1335 completed
Fri Aug 27 19:53:31 2021: BS 1336 completed
Fri Aug 27 19:53:53 2021: BS 1337 completed
Fri Aug 27 19:54:16 2021: BS 1338 completed
Fri Aug 27 19:54:38 2021: BS 1339 completed
Fri Aug 27 19:55:01 2021: BS 1340 completed
Fri Aug 27 19:55:23 2021: BS 1341 completed
Fri Aug 27 19:55:46 2021: BS 1342 completed
Fri Aug 27 19:56:08 2021: BS 1343 completed
Fri Aug 27 19:56:31 2021: BS 1344 completed
Fri Aug 27 19:56:53 2021: BS 1345 completed
Fri Aug 27 19:57:16 2021: BS 1346 completed
Fri Aug 27 19:57:38 2021: BS 1347 completed
Fri Aug 27 19:58:00 2021: BS 1348 completed
Fri Aug 27 19:58:23 2021: BS 1349 completed
Fri Aug 27 19:58:45 2021: BS 1350 completed
Fri Aug 27 19:59:08 2021: BS 1351 completed
Fri Aug 27 19:59:30 2021: BS 1352 completed
Fri Aug 27 19:59:53 2021: BS 1353 completed
Fri Aug 27 20:00:15 2021: BS 1354 completed
Fri Aug 27 20:00:38 2021: BS 1355 completed
Fri Aug 27 20:01:00 2021: BS 1356 completed
Fri Aug 27 20:01:23 2021: BS 1357 completed
Fri Aug 27 20:01:45 2021: BS 1358 completed
Fri Aug 27 20:02:08 2021: BS 1359 completed
Fri Aug 27 20:02:30 2021: BS 1360 completed
Fri Aug 27 20:02:53 2021: BS 1361 completed
Fri Aug 27 20:03:15 2021: BS 1362 completed
Fri Aug 27 20:03:38 2021: BS 1363 completed
Fri Aug 27 20:04:00 2021: BS 1364 completed
Fri Aug 27 20:04:22 2021: BS 1365 completed
Fri Aug 27 20:04:45 2021: BS 1366 completed
Fri Aug 27 20:05:07 2021: BS 1367 completed
Fri Aug 27 20:05:30 2021: BS 1368 completed
Fri Aug 27 20:05:52 2021: BS 1369 completed
Fri Aug 27 20:06:15 2021: BS 1370 completed
Fri Aug 27 20:06:37 2021: BS 1371 completed
Fri Aug 27 20:07:00 2021: BS 1372 completed
Fri Aug 27 20:07:22 2021: BS 1373 completed
Fri Aug 27 20:07:45 2021: BS 1374 completed
Fri Aug 27 20:08:07 2021: BS 1375 completed
Fri Aug 27 20:08:30 2021: BS 1376 completed
Fri Aug 27 20:08:52 2021: BS 1377 completed
Fri Aug 27 20:09:15 2021: BS 1378 completed
Fri Aug 27 20:09:37 2021: BS 1379 completed
Fri Aug 27 20:10:00 2021: BS 1380 completed
Fri Aug 27 20:10:22 2021: BS 1381 completed
Fri Aug 27 20:10:44 2021: BS 1382 completed
Fri Aug 27 20:11:07 2021: BS 1383 completed
Fri Aug 27 20:11:29 2021: BS 1384 completed
Fri Aug 27 20:11:52 2021: BS 1385 completed
Fri Aug 27 20:12:14 2021: BS 1386 completed
Fri Aug 27 20:12:37 2021: BS 1387 completed
Fri Aug 27 20:12:59 2021: BS 1388 completed
Fri Aug 27 20:13:22 2021: BS 1389 completed
Fri Aug 27 20:13:44 2021: BS 1390 completed
Fri Aug 27 20:14:07 2021: BS 1391 completed
Fri Aug 27 20:14:29 2021: BS 1392 completed
Fri Aug 27 20:14:52 2021: BS 1393 completed
Fri Aug 27 20:15:14 2021: BS 1394 completed
Fri Aug 27 20:15:37 2021: BS 1395 completed
Fri Aug 27 20:15:59 2021: BS 1396 completed
Fri Aug 27 20:16:22 2021: BS 1397 completed
Fri Aug 27 20:16:44 2021: BS 1398 completed
Fri Aug 27 20:17:06 2021: BS 1399 completed
Fri Aug 27 20:17:29 2021: BS 1400 completed
Fri Aug 27 20:17:51 2021: BS 1401 completed
Fri Aug 27 20:18:14 2021: BS 1402 completed
Fri Aug 27 20:18:36 2021: BS 1403 completed
Fri Aug 27 20:18:59 2021: BS 1404 completed
Fri Aug 27 20:19:21 2021: BS 1405 completed
Fri Aug 27 20:19:44 2021: BS 1406 completed
Fri Aug 27 20:20:06 2021: BS 1407 completed
Fri Aug 27 20:20:29 2021: BS 1408 completed
Fri Aug 27 20:20:51 2021: BS 1409 completed
Fri Aug 27 20:21:14 2021: BS 1410 completed
Fri Aug 27 20:21:36 2021: BS 1411 completed
Fri Aug 27 20:21:59 2021: BS 1412 completed
Fri Aug 27 20:22:21 2021: BS 1413 completed
Fri Aug 27 20:22:44 2021: BS 1414 completed
Fri Aug 27 20:23:06 2021: BS 1415 completed
Fri Aug 27 20:23:29 2021: BS 1416 completed
Fri Aug 27 20:23:51 2021: BS 1417 completed
Fri Aug 27 20:24:13 2021: BS 1418 completed
Fri Aug 27 20:24:36 2021: BS 1419 completed
Fri Aug 27 20:24:58 2021: BS 1420 completed
Fri Aug 27 20:25:21 2021: BS 1421 completed
Fri Aug 27 20:25:43 2021: BS 1422 completed
Fri Aug 27 20:26:06 2021: BS 1423 completed
Fri Aug 27 20:26:28 2021: BS 1424 completed
Fri Aug 27 20:26:51 2021: BS 1425 completed
Fri Aug 27 20:27:13 2021: BS 1426 completed
Fri Aug 27 20:27:36 2021: BS 1427 completed
Fri Aug 27 20:27:58 2021: BS 1428 completed
Fri Aug 27 20:28:21 2021: BS 1429 completed
Fri Aug 27 20:28:43 2021: BS 1430 completed
Fri Aug 27 20:29:06 2021: BS 1431 completed
Fri Aug 27 20:29:28 2021: BS 1432 completed
Fri Aug 27 20:29:51 2021: BS 1433 completed
Fri Aug 27 20:30:13 2021: BS 1434 completed
Fri Aug 27 20:30:35 2021: BS 1435 completed
Fri Aug 27 20:30:58 2021: BS 1436 completed
Fri Aug 27 20:31:20 2021: BS 1437 completed
Fri Aug 27 20:31:43 2021: BS 1438 completed
Fri Aug 27 20:32:05 2021: BS 1439 completed
Fri Aug 27 20:32:28 2021: BS 1440 completed
Fri Aug 27 20:32:50 2021: BS 1441 completed
Fri Aug 27 20:33:13 2021: BS 1442 completed
Fri Aug 27 20:33:35 2021: BS 1443 completed
Fri Aug 27 20:33:58 2021: BS 1444 completed
Fri Aug 27 20:34:20 2021: BS 1445 completed
Fri Aug 27 20:34:43 2021: BS 1446 completed
Fri Aug 27 20:35:05 2021: BS 1447 completed
Fri Aug 27 20:35:28 2021: BS 1448 completed
Fri Aug 27 20:35:50 2021: BS 1449 completed
Fri Aug 27 20:36:13 2021: BS 1450 completed
Fri Aug 27 20:36:35 2021: BS 1451 completed
Fri Aug 27 20:36:57 2021: BS 1452 completed
Fri Aug 27 20:37:20 2021: BS 1453 completed
Fri Aug 27 20:37:42 2021: BS 1454 completed
Fri Aug 27 20:38:05 2021: BS 1455 completed
Fri Aug 27 20:38:27 2021: BS 1456 completed
Fri Aug 27 20:38:50 2021: BS 1457 completed
Fri Aug 27 20:39:12 2021: BS 1458 completed
Fri Aug 27 20:39:35 2021: BS 1459 completed
Fri Aug 27 20:39:57 2021: BS 1460 completed
Fri Aug 27 20:40:20 2021: BS 1461 completed
Fri Aug 27 20:40:42 2021: BS 1462 completed
Fri Aug 27 20:41:05 2021: BS 1463 completed
Fri Aug 27 20:41:27 2021: BS 1464 completed
Fri Aug 27 20:41:50 2021: BS 1465 completed
Fri Aug 27 20:42:12 2021: BS 1466 completed
Fri Aug 27 20:42:35 2021: BS 1467 completed
Fri Aug 27 20:42:57 2021: BS 1468 completed
Fri Aug 27 20:43:19 2021: BS 1469 completed
Fri Aug 27 20:43:42 2021: BS 1470 completed
Fri Aug 27 20:44:04 2021: BS 1471 completed
Fri Aug 27 20:44:27 2021: BS 1472 completed
Fri Aug 27 20:44:49 2021: BS 1473 completed
Fri Aug 27 20:45:12 2021: BS 1474 completed
Fri Aug 27 20:45:34 2021: BS 1475 completed
Fri Aug 27 20:45:57 2021: BS 1476 completed
Fri Aug 27 20:46:19 2021: BS 1477 completed
Fri Aug 27 20:46:42 2021: BS 1478 completed
Fri Aug 27 20:47:04 2021: BS 1479 completed
Fri Aug 27 20:47:27 2021: BS 1480 completed
Fri Aug 27 20:47:49 2021: BS 1481 completed
Fri Aug 27 20:48:12 2021: BS 1482 completed
Fri Aug 27 20:48:34 2021: BS 1483 completed
Fri Aug 27 20:48:57 2021: BS 1484 completed
Fri Aug 27 20:49:19 2021: BS 1485 completed
Fri Aug 27 20:49:41 2021: BS 1486 completed
Fri Aug 27 20:50:04 2021: BS 1487 completed
Fri Aug 27 20:50:26 2021: BS 1488 completed
Fri Aug 27 20:50:49 2021: BS 1489 completed
Fri Aug 27 20:51:11 2021: BS 1490 completed
Fri Aug 27 20:51:34 2021: BS 1491 completed
Fri Aug 27 20:51:56 2021: BS 1492 completed
Fri Aug 27 20:52:19 2021: BS 1493 completed
Fri Aug 27 20:52:41 2021: BS 1494 completed
Fri Aug 27 20:53:04 2021: BS 1495 completed
Fri Aug 27 20:53:26 2021: BS 1496 completed
Fri Aug 27 20:53:49 2021: BS 1497 completed
Fri Aug 27 20:54:11 2021: BS 1498 completed
Fri Aug 27 20:54:34 2021: BS 1499 completed
Fri Aug 27 20:54:56 2021: BS 1500 completed
Fri Aug 27 20:55:19 2021: BS 1501 completed
Fri Aug 27 20:55:41 2021: BS 1502 completed
Fri Aug 27 20:56:03 2021: BS 1503 completed
Fri Aug 27 20:56:26 2021: BS 1504 completed
Fri Aug 27 20:56:48 2021: BS 1505 completed
Fri Aug 27 20:57:11 2021: BS 1506 completed
Fri Aug 27 20:57:33 2021: BS 1507 completed
Fri Aug 27 20:57:56 2021: BS 1508 completed
Fri Aug 27 20:58:18 2021: BS 1509 completed
Fri Aug 27 20:58:41 2021: BS 1510 completed
Fri Aug 27 20:59:03 2021: BS 1511 completed
Fri Aug 27 20:59:26 2021: BS 1512 completed
Fri Aug 27 20:59:48 2021: BS 1513 completed
Fri Aug 27 21:00:11 2021: BS 1514 completed
Fri Aug 27 21:00:33 2021: BS 1515 completed
Fri Aug 27 21:00:56 2021: BS 1516 completed
Fri Aug 27 21:01:18 2021: BS 1517 completed
Fri Aug 27 21:01:41 2021: BS 1518 completed
Fri Aug 27 21:02:03 2021: BS 1519 completed
Fri Aug 27 21:02:25 2021: BS 1520 completed
Fri Aug 27 21:02:48 2021: BS 1521 completed
Fri Aug 27 21:03:10 2021: BS 1522 completed
Fri Aug 27 21:03:33 2021: BS 1523 completed
Fri Aug 27 21:03:55 2021: BS 1524 completed
Fri Aug 27 21:04:18 2021: BS 1525 completed
Fri Aug 27 21:04:40 2021: BS 1526 completed
Fri Aug 27 21:05:03 2021: BS 1527 completed
Fri Aug 27 21:05:25 2021: BS 1528 completed
Fri Aug 27 21:05:48 2021: BS 1529 completed
Fri Aug 27 21:06:10 2021: BS 1530 completed
Fri Aug 27 21:06:33 2021: BS 1531 completed
Fri Aug 27 21:06:55 2021: BS 1532 completed
Fri Aug 27 21:07:18 2021: BS 1533 completed
Fri Aug 27 21:07:40 2021: BS 1534 completed
Fri Aug 27 21:08:03 2021: BS 1535 completed
Fri Aug 27 21:08:25 2021: BS 1536 completed
Fri Aug 27 21:08:47 2021: BS 1537 completed
Fri Aug 27 21:09:10 2021: BS 1538 completed
Fri Aug 27 21:09:32 2021: BS 1539 completed
Fri Aug 27 21:09:55 2021: BS 1540 completed
Fri Aug 27 21:10:17 2021: BS 1541 completed
Fri Aug 27 21:10:40 2021: BS 1542 completed
Fri Aug 27 21:11:02 2021: BS 1543 completed
Fri Aug 27 21:11:25 2021: BS 1544 completed
Fri Aug 27 21:11:47 2021: BS 1545 completed
Fri Aug 27 21:12:10 2021: BS 1546 completed
Fri Aug 27 21:12:32 2021: BS 1547 completed
Fri Aug 27 21:12:55 2021: BS 1548 completed
Fri Aug 27 21:13:17 2021: BS 1549 completed
Fri Aug 27 21:13:40 2021: BS 1550 completed
Fri Aug 27 21:14:02 2021: BS 1551 completed
Fri Aug 27 21:14:25 2021: BS 1552 completed
Fri Aug 27 21:14:47 2021: BS 1553 completed
Fri Aug 27 21:15:09 2021: BS 1554 completed
Fri Aug 27 21:15:32 2021: BS 1555 completed
Fri Aug 27 21:15:54 2021: BS 1556 completed
Fri Aug 27 21:16:17 2021: BS 1557 completed
Fri Aug 27 21:16:39 2021: BS 1558 completed
Fri Aug 27 21:17:02 2021: BS 1559 completed
Fri Aug 27 21:17:24 2021: BS 1560 completed
Fri Aug 27 21:17:47 2021: BS 1561 completed
Fri Aug 27 21:18:09 2021: BS 1562 completed
Fri Aug 27 21:18:32 2021: BS 1563 completed
Fri Aug 27 21:18:54 2021: BS 1564 completed
Fri Aug 27 21:19:17 2021: BS 1565 completed
Fri Aug 27 21:19:39 2021: BS 1566 completed
Fri Aug 27 21:20:02 2021: BS 1567 completed
Fri Aug 27 21:20:24 2021: BS 1568 completed
Fri Aug 27 21:20:47 2021: BS 1569 completed
Fri Aug 27 21:21:09 2021: BS 1570 completed
Fri Aug 27 21:21:31 2021: BS 1571 completed
Fri Aug 27 21:21:54 2021: BS 1572 completed
Fri Aug 27 21:22:16 2021: BS 1573 completed
Fri Aug 27 21:22:39 2021: BS 1574 completed
Fri Aug 27 21:23:01 2021: BS 1575 completed
Fri Aug 27 21:23:24 2021: BS 1576 completed
Fri Aug 27 21:23:46 2021: BS 1577 completed
Fri Aug 27 21:24:09 2021: BS 1578 completed
Fri Aug 27 21:24:31 2021: BS 1579 completed
Fri Aug 27 21:24:54 2021: BS 1580 completed
Fri Aug 27 21:25:16 2021: BS 1581 completed
Fri Aug 27 21:25:39 2021: BS 1582 completed
Fri Aug 27 21:26:01 2021: BS 1583 completed
Fri Aug 27 21:26:24 2021: BS 1584 completed
Fri Aug 27 21:26:46 2021: BS 1585 completed
Fri Aug 27 21:27:09 2021: BS 1586 completed
Fri Aug 27 21:27:31 2021: BS 1587 completed
Fri Aug 27 21:27:54 2021: BS 1588 completed
Fri Aug 27 21:28:16 2021: BS 1589 completed
Fri Aug 27 21:28:38 2021: BS 1590 completed
Fri Aug 27 21:29:01 2021: BS 1591 completed
Fri Aug 27 21:29:23 2021: BS 1592 completed
Fri Aug 27 21:29:46 2021: BS 1593 completed
Fri Aug 27 21:30:08 2021: BS 1594 completed
Fri Aug 27 21:30:31 2021: BS 1595 completed
Fri Aug 27 21:30:53 2021: BS 1596 completed
Fri Aug 27 21:31:16 2021: BS 1597 completed
Fri Aug 27 21:31:38 2021: BS 1598 completed
Fri Aug 27 21:32:01 2021: BS 1599 completed
Fri Aug 27 21:32:23 2021: BS 1600 completed
Fri Aug 27 21:32:46 2021: BS 1601 completed
Fri Aug 27 21:33:08 2021: BS 1602 completed
Fri Aug 27 21:33:31 2021: BS 1603 completed
Fri Aug 27 21:33:53 2021: BS 1604 completed
Fri Aug 27 21:34:16 2021: BS 1605 completed
Fri Aug 27 21:34:38 2021: BS 1606 completed
Fri Aug 27 21:35:00 2021: BS 1607 completed
Fri Aug 27 21:35:23 2021: BS 1608 completed
Fri Aug 27 21:35:45 2021: BS 1609 completed
Fri Aug 27 21:36:08 2021: BS 1610 completed
Fri Aug 27 21:36:30 2021: BS 1611 completed
Fri Aug 27 21:36:53 2021: BS 1612 completed
Fri Aug 27 21:37:15 2021: BS 1613 completed
Fri Aug 27 21:37:38 2021: BS 1614 completed
Fri Aug 27 21:38:00 2021: BS 1615 completed
Fri Aug 27 21:38:23 2021: BS 1616 completed
Fri Aug 27 21:38:45 2021: BS 1617 completed
Fri Aug 27 21:39:08 2021: BS 1618 completed
Fri Aug 27 21:39:30 2021: BS 1619 completed
Fri Aug 27 21:39:53 2021: BS 1620 completed
Fri Aug 27 21:40:15 2021: BS 1621 completed
Fri Aug 27 21:40:38 2021: BS 1622 completed
Fri Aug 27 21:41:00 2021: BS 1623 completed
Fri Aug 27 21:41:22 2021: BS 1624 completed
Fri Aug 27 21:41:45 2021: BS 1625 completed
Fri Aug 27 21:42:07 2021: BS 1626 completed
Fri Aug 27 21:42:30 2021: BS 1627 completed
Fri Aug 27 21:42:52 2021: BS 1628 completed
Fri Aug 27 21:43:15 2021: BS 1629 completed
Fri Aug 27 21:43:37 2021: BS 1630 completed
Fri Aug 27 21:44:00 2021: BS 1631 completed
Fri Aug 27 21:44:22 2021: BS 1632 completed
Fri Aug 27 21:44:45 2021: BS 1633 completed
Fri Aug 27 21:45:07 2021: BS 1634 completed
Fri Aug 27 21:45:30 2021: BS 1635 completed
Fri Aug 27 21:45:52 2021: BS 1636 completed
Fri Aug 27 21:46:15 2021: BS 1637 completed
Fri Aug 27 21:46:37 2021: BS 1638 completed
Fri Aug 27 21:47:00 2021: BS 1639 completed
Fri Aug 27 21:47:22 2021: BS 1640 completed
Fri Aug 27 21:47:44 2021: BS 1641 completed
Fri Aug 27 21:48:07 2021: BS 1642 completed
Fri Aug 27 21:48:29 2021: BS 1643 completed
Fri Aug 27 21:48:52 2021: BS 1644 completed
Fri Aug 27 21:49:14 2021: BS 1645 completed
Fri Aug 27 21:49:37 2021: BS 1646 completed
Fri Aug 27 21:49:59 2021: BS 1647 completed
Fri Aug 27 21:50:22 2021: BS 1648 completed
Fri Aug 27 21:50:44 2021: BS 1649 completed
Fri Aug 27 21:51:07 2021: BS 1650 completed
Fri Aug 27 21:51:29 2021: BS 1651 completed
Fri Aug 27 21:51:52 2021: BS 1652 completed
Fri Aug 27 21:52:14 2021: BS 1653 completed
Fri Aug 27 21:52:37 2021: BS 1654 completed
Fri Aug 27 21:52:59 2021: BS 1655 completed
Fri Aug 27 21:53:22 2021: BS 1656 completed
Fri Aug 27 21:53:44 2021: BS 1657 completed
Fri Aug 27 21:54:06 2021: BS 1658 completed
Fri Aug 27 21:54:29 2021: BS 1659 completed
Fri Aug 27 21:54:51 2021: BS 1660 completed
Fri Aug 27 21:55:14 2021: BS 1661 completed
Fri Aug 27 21:55:36 2021: BS 1662 completed
Fri Aug 27 21:55:59 2021: BS 1663 completed
Fri Aug 27 21:56:21 2021: BS 1664 completed
Fri Aug 27 21:56:44 2021: BS 1665 completed
Fri Aug 27 21:57:06 2021: BS 1666 completed
Fri Aug 27 21:57:29 2021: BS 1667 completed
Fri Aug 27 21:57:51 2021: BS 1668 completed
Fri Aug 27 21:58:14 2021: BS 1669 completed
Fri Aug 27 21:58:36 2021: BS 1670 completed
Fri Aug 27 21:58:59 2021: BS 1671 completed
Fri Aug 27 21:59:21 2021: BS 1672 completed
Fri Aug 27 21:59:44 2021: BS 1673 completed
Fri Aug 27 22:00:06 2021: BS 1674 completed
Fri Aug 27 22:00:28 2021: BS 1675 completed
Fri Aug 27 22:00:51 2021: BS 1676 completed
Fri Aug 27 22:01:13 2021: BS 1677 completed
Fri Aug 27 22:01:36 2021: BS 1678 completed
Fri Aug 27 22:01:58 2021: BS 1679 completed
Fri Aug 27 22:02:21 2021: BS 1680 completed
Fri Aug 27 22:02:43 2021: BS 1681 completed
Fri Aug 27 22:03:06 2021: BS 1682 completed
Fri Aug 27 22:03:28 2021: BS 1683 completed
Fri Aug 27 22:03:51 2021: BS 1684 completed
Fri Aug 27 22:04:13 2021: BS 1685 completed
Fri Aug 27 22:04:36 2021: BS 1686 completed
Fri Aug 27 22:04:58 2021: BS 1687 completed
Fri Aug 27 22:05:21 2021: BS 1688 completed
Fri Aug 27 22:05:43 2021: BS 1689 completed
Fri Aug 27 22:06:06 2021: BS 1690 completed
Fri Aug 27 22:06:28 2021: BS 1691 completed
Fri Aug 27 22:06:50 2021: BS 1692 completed
Fri Aug 27 22:07:13 2021: BS 1693 completed
Fri Aug 27 22:07:35 2021: BS 1694 completed
Fri Aug 27 22:07:58 2021: BS 1695 completed
Fri Aug 27 22:08:20 2021: BS 1696 completed
Fri Aug 27 22:08:43 2021: BS 1697 completed
Fri Aug 27 22:09:05 2021: BS 1698 completed
Fri Aug 27 22:09:28 2021: BS 1699 completed
Fri Aug 27 22:09:50 2021: BS 1700 completed
Fri Aug 27 22:10:13 2021: BS 1701 completed
Fri Aug 27 22:10:35 2021: BS 1702 completed
Fri Aug 27 22:10:58 2021: BS 1703 completed
Fri Aug 27 22:11:20 2021: BS 1704 completed
Fri Aug 27 22:11:43 2021: BS 1705 completed
Fri Aug 27 22:12:05 2021: BS 1706 completed
Fri Aug 27 22:12:28 2021: BS 1707 completed
Fri Aug 27 22:12:50 2021: BS 1708 completed
Fri Aug 27 22:13:13 2021: BS 1709 completed
Fri Aug 27 22:13:35 2021: BS 1710 completed
Fri Aug 27 22:13:57 2021: BS 1711 completed
Fri Aug 27 22:14:20 2021: BS 1712 completed
Fri Aug 27 22:14:42 2021: BS 1713 completed
Fri Aug 27 22:15:05 2021: BS 1714 completed
Fri Aug 27 22:15:27 2021: BS 1715 completed
Fri Aug 27 22:15:50 2021: BS 1716 completed
Fri Aug 27 22:16:12 2021: BS 1717 completed
Fri Aug 27 22:16:35 2021: BS 1718 completed
Fri Aug 27 22:16:57 2021: BS 1719 completed
Fri Aug 27 22:17:20 2021: BS 1720 completed
Fri Aug 27 22:17:42 2021: BS 1721 completed
Fri Aug 27 22:18:05 2021: BS 1722 completed
Fri Aug 27 22:18:27 2021: BS 1723 completed
Fri Aug 27 22:18:50 2021: BS 1724 completed
Fri Aug 27 22:19:12 2021: BS 1725 completed
Fri Aug 27 22:19:35 2021: BS 1726 completed
Fri Aug 27 22:19:57 2021: BS 1727 completed
Fri Aug 27 22:20:19 2021: BS 1728 completed
Fri Aug 27 22:20:42 2021: BS 1729 completed
Fri Aug 27 22:21:04 2021: BS 1730 completed
Fri Aug 27 22:21:27 2021: BS 1731 completed
Fri Aug 27 22:21:49 2021: BS 1732 completed
Fri Aug 27 22:22:12 2021: BS 1733 completed
Fri Aug 27 22:22:34 2021: BS 1734 completed
Fri Aug 27 22:22:57 2021: BS 1735 completed
Fri Aug 27 22:23:19 2021: BS 1736 completed
Fri Aug 27 22:23:42 2021: BS 1737 completed
Fri Aug 27 22:24:04 2021: BS 1738 completed
Fri Aug 27 22:24:27 2021: BS 1739 completed
Fri Aug 27 22:24:49 2021: BS 1740 completed
Fri Aug 27 22:25:12 2021: BS 1741 completed
Fri Aug 27 22:25:34 2021: BS 1742 completed
Fri Aug 27 22:25:57 2021: BS 1743 completed
Fri Aug 27 22:26:19 2021: BS 1744 completed
Fri Aug 27 22:26:41 2021: BS 1745 completed
Fri Aug 27 22:27:04 2021: BS 1746 completed
Fri Aug 27 22:27:26 2021: BS 1747 completed
Fri Aug 27 22:27:49 2021: BS 1748 completed
Fri Aug 27 22:28:11 2021: BS 1749 completed
Fri Aug 27 22:28:34 2021: BS 1750 completed
Fri Aug 27 22:28:56 2021: BS 1751 completed
Fri Aug 27 22:29:19 2021: BS 1752 completed
Fri Aug 27 22:29:41 2021: BS 1753 completed
Fri Aug 27 22:30:04 2021: BS 1754 completed
Fri Aug 27 22:30:26 2021: BS 1755 completed
Fri Aug 27 22:30:49 2021: BS 1756 completed
Fri Aug 27 22:31:11 2021: BS 1757 completed
Fri Aug 27 22:31:34 2021: BS 1758 completed
Fri Aug 27 22:31:56 2021: BS 1759 completed
Fri Aug 27 22:32:19 2021: BS 1760 completed
Fri Aug 27 22:32:41 2021: BS 1761 completed
Fri Aug 27 22:33:04 2021: BS 1762 completed
Fri Aug 27 22:33:26 2021: BS 1763 completed
Fri Aug 27 22:33:48 2021: BS 1764 completed
Fri Aug 27 22:34:11 2021: BS 1765 completed
Fri Aug 27 22:34:33 2021: BS 1766 completed
Fri Aug 27 22:34:56 2021: BS 1767 completed
Fri Aug 27 22:35:18 2021: BS 1768 completed
Fri Aug 27 22:35:41 2021: BS 1769 completed
Fri Aug 27 22:36:03 2021: BS 1770 completed
Fri Aug 27 22:36:26 2021: BS 1771 completed
Fri Aug 27 22:36:48 2021: BS 1772 completed
Fri Aug 27 22:37:11 2021: BS 1773 completed
Fri Aug 27 22:37:33 2021: BS 1774 completed
Fri Aug 27 22:37:56 2021: BS 1775 completed
Fri Aug 27 22:38:18 2021: BS 1776 completed
Fri Aug 27 22:38:40 2021: BS 1777 completed
Fri Aug 27 22:39:03 2021: BS 1778 completed
Fri Aug 27 22:39:25 2021: BS 1779 completed
Fri Aug 27 22:39:48 2021: BS 1780 completed
Fri Aug 27 22:40:10 2021: BS 1781 completed
Fri Aug 27 22:40:33 2021: BS 1782 completed
Fri Aug 27 22:40:55 2021: BS 1783 completed
Fri Aug 27 22:41:18 2021: BS 1784 completed
Fri Aug 27 22:41:40 2021: BS 1785 completed
Fri Aug 27 22:42:03 2021: BS 1786 completed
Fri Aug 27 22:42:25 2021: BS 1787 completed
Fri Aug 27 22:42:48 2021: BS 1788 completed
Fri Aug 27 22:43:10 2021: BS 1789 completed
Fri Aug 27 22:43:33 2021: BS 1790 completed
Fri Aug 27 22:43:55 2021: BS 1791 completed
Fri Aug 27 22:44:18 2021: BS 1792 completed
Fri Aug 27 22:44:40 2021: BS 1793 completed
Fri Aug 27 22:45:02 2021: BS 1794 completed
Fri Aug 27 22:45:25 2021: BS 1795 completed
Fri Aug 27 22:45:47 2021: BS 1796 completed
Fri Aug 27 22:46:10 2021: BS 1797 completed
Fri Aug 27 22:46:32 2021: BS 1798 completed
Fri Aug 27 22:46:55 2021: BS 1799 completed
Fri Aug 27 22:47:17 2021: BS 1800 completed
Fri Aug 27 22:47:40 2021: BS 1801 completed
Fri Aug 27 22:48:02 2021: BS 1802 completed
Fri Aug 27 22:48:25 2021: BS 1803 completed
Fri Aug 27 22:48:47 2021: BS 1804 completed
Fri Aug 27 22:49:10 2021: BS 1805 completed
Fri Aug 27 22:49:32 2021: BS 1806 completed
Fri Aug 27 22:49:55 2021: BS 1807 completed
Fri Aug 27 22:50:17 2021: BS 1808 completed
Fri Aug 27 22:50:40 2021: BS 1809 completed
Fri Aug 27 22:51:02 2021: BS 1810 completed
Fri Aug 27 22:51:25 2021: BS 1811 completed
Fri Aug 27 22:51:47 2021: BS 1812 completed
Fri Aug 27 22:52:09 2021: BS 1813 completed
Fri Aug 27 22:52:32 2021: BS 1814 completed
Fri Aug 27 22:52:54 2021: BS 1815 completed
Fri Aug 27 22:53:17 2021: BS 1816 completed
Fri Aug 27 22:53:39 2021: BS 1817 completed
Fri Aug 27 22:54:02 2021: BS 1818 completed
Fri Aug 27 22:54:24 2021: BS 1819 completed
Fri Aug 27 22:54:47 2021: BS 1820 completed
Fri Aug 27 22:55:09 2021: BS 1821 completed
Fri Aug 27 22:55:32 2021: BS 1822 completed
Fri Aug 27 22:55:54 2021: BS 1823 completed
Fri Aug 27 22:56:17 2021: BS 1824 completed
Fri Aug 27 22:56:39 2021: BS 1825 completed
Fri Aug 27 22:57:02 2021: BS 1826 completed
Fri Aug 27 22:57:24 2021: BS 1827 completed
Fri Aug 27 22:57:47 2021: BS 1828 completed
Fri Aug 27 22:58:09 2021: BS 1829 completed
Fri Aug 27 22:58:31 2021: BS 1830 completed
Fri Aug 27 22:58:54 2021: BS 1831 completed
Fri Aug 27 22:59:16 2021: BS 1832 completed
Fri Aug 27 22:59:39 2021: BS 1833 completed
Fri Aug 27 23:00:01 2021: BS 1834 completed
Fri Aug 27 23:00:24 2021: BS 1835 completed
Fri Aug 27 23:00:46 2021: BS 1836 completed
Fri Aug 27 23:01:09 2021: BS 1837 completed
Fri Aug 27 23:01:31 2021: BS 1838 completed
Fri Aug 27 23:01:54 2021: BS 1839 completed
Fri Aug 27 23:02:16 2021: BS 1840 completed
Fri Aug 27 23:02:39 2021: BS 1841 completed
Fri Aug 27 23:03:01 2021: BS 1842 completed
Fri Aug 27 23:03:24 2021: BS 1843 completed
Fri Aug 27 23:03:46 2021: BS 1844 completed
Fri Aug 27 23:04:09 2021: BS 1845 completed
Fri Aug 27 23:04:31 2021: BS 1846 completed
Fri Aug 27 23:04:53 2021: BS 1847 completed
Fri Aug 27 23:05:16 2021: BS 1848 completed
Fri Aug 27 23:05:38 2021: BS 1849 completed
Fri Aug 27 23:06:01 2021: BS 1850 completed
Fri Aug 27 23:06:23 2021: BS 1851 completed
Fri Aug 27 23:06:46 2021: BS 1852 completed
Fri Aug 27 23:07:08 2021: BS 1853 completed
Fri Aug 27 23:07:31 2021: BS 1854 completed
Fri Aug 27 23:07:53 2021: BS 1855 completed
Fri Aug 27 23:08:16 2021: BS 1856 completed
Fri Aug 27 23:08:38 2021: BS 1857 completed
Fri Aug 27 23:09:01 2021: BS 1858 completed
Fri Aug 27 23:09:23 2021: BS 1859 completed
Fri Aug 27 23:09:46 2021: BS 1860 completed
Fri Aug 27 23:10:08 2021: BS 1861 completed
Fri Aug 27 23:10:31 2021: BS 1862 completed
Fri Aug 27 23:10:53 2021: BS 1863 completed
Fri Aug 27 23:11:15 2021: BS 1864 completed
Fri Aug 27 23:11:38 2021: BS 1865 completed
Fri Aug 27 23:12:00 2021: BS 1866 completed
Fri Aug 27 23:12:23 2021: BS 1867 completed
Fri Aug 27 23:12:45 2021: BS 1868 completed
Fri Aug 27 23:13:08 2021: BS 1869 completed
Fri Aug 27 23:13:30 2021: BS 1870 completed
Fri Aug 27 23:13:53 2021: BS 1871 completed
Fri Aug 27 23:14:15 2021: BS 1872 completed
Fri Aug 27 23:14:38 2021: BS 1873 completed
Fri Aug 27 23:15:00 2021: BS 1874 completed
Fri Aug 27 23:15:23 2021: BS 1875 completed
Fri Aug 27 23:15:45 2021: BS 1876 completed
Fri Aug 27 23:16:08 2021: BS 1877 completed
Fri Aug 27 23:16:30 2021: BS 1878 completed
Fri Aug 27 23:16:53 2021: BS 1879 completed
Fri Aug 27 23:17:15 2021: BS 1880 completed
Fri Aug 27 23:17:37 2021: BS 1881 completed
Fri Aug 27 23:18:00 2021: BS 1882 completed
Fri Aug 27 23:18:22 2021: BS 1883 completed
Fri Aug 27 23:18:45 2021: BS 1884 completed
Fri Aug 27 23:19:07 2021: BS 1885 completed
Fri Aug 27 23:19:30 2021: BS 1886 completed
Fri Aug 27 23:19:52 2021: BS 1887 completed
Fri Aug 27 23:20:15 2021: BS 1888 completed
Fri Aug 27 23:20:37 2021: BS 1889 completed
Fri Aug 27 23:21:00 2021: BS 1890 completed
Fri Aug 27 23:21:22 2021: BS 1891 completed
Fri Aug 27 23:21:45 2021: BS 1892 completed
Fri Aug 27 23:22:07 2021: BS 1893 completed
Fri Aug 27 23:22:30 2021: BS 1894 completed
Fri Aug 27 23:22:52 2021: BS 1895 completed
Fri Aug 27 23:23:15 2021: BS 1896 completed
Fri Aug 27 23:23:37 2021: BS 1897 completed
Fri Aug 27 23:23:59 2021: BS 1898 completed
Fri Aug 27 23:24:22 2021: BS 1899 completed
Fri Aug 27 23:24:44 2021: BS 1900 completed
Fri Aug 27 23:25:07 2021: BS 1901 completed
Fri Aug 27 23:25:29 2021: BS 1902 completed
Fri Aug 27 23:25:52 2021: BS 1903 completed
Fri Aug 27 23:26:14 2021: BS 1904 completed
Fri Aug 27 23:26:37 2021: BS 1905 completed
Fri Aug 27 23:26:59 2021: BS 1906 completed
Fri Aug 27 23:27:22 2021: BS 1907 completed
Fri Aug 27 23:27:44 2021: BS 1908 completed
Fri Aug 27 23:28:07 2021: BS 1909 completed
Fri Aug 27 23:28:29 2021: BS 1910 completed
Fri Aug 27 23:28:52 2021: BS 1911 completed
Fri Aug 27 23:29:14 2021: BS 1912 completed
Fri Aug 27 23:29:37 2021: BS 1913 completed
Fri Aug 27 23:29:59 2021: BS 1914 completed
Fri Aug 27 23:30:21 2021: BS 1915 completed
Fri Aug 27 23:30:44 2021: BS 1916 completed
Fri Aug 27 23:31:06 2021: BS 1917 completed
Fri Aug 27 23:31:29 2021: BS 1918 completed
Fri Aug 27 23:31:51 2021: BS 1919 completed
Fri Aug 27 23:32:14 2021: BS 1920 completed
Fri Aug 27 23:32:36 2021: BS 1921 completed
Fri Aug 27 23:32:59 2021: BS 1922 completed
Fri Aug 27 23:33:21 2021: BS 1923 completed
Fri Aug 27 23:33:44 2021: BS 1924 completed
Fri Aug 27 23:34:06 2021: BS 1925 completed
Fri Aug 27 23:34:29 2021: BS 1926 completed
Fri Aug 27 23:34:51 2021: BS 1927 completed
Fri Aug 27 23:35:14 2021: BS 1928 completed
Fri Aug 27 23:35:36 2021: BS 1929 completed
Fri Aug 27 23:35:59 2021: BS 1930 completed
Fri Aug 27 23:36:21 2021: BS 1931 completed
Fri Aug 27 23:36:43 2021: BS 1932 completed
Fri Aug 27 23:37:06 2021: BS 1933 completed
Fri Aug 27 23:37:28 2021: BS 1934 completed
Fri Aug 27 23:37:51 2021: BS 1935 completed
Fri Aug 27 23:38:13 2021: BS 1936 completed
Fri Aug 27 23:38:36 2021: BS 1937 completed
Fri Aug 27 23:38:58 2021: BS 1938 completed
Fri Aug 27 23:39:21 2021: BS 1939 completed
Fri Aug 27 23:39:43 2021: BS 1940 completed
Fri Aug 27 23:40:06 2021: BS 1941 completed
Fri Aug 27 23:40:28 2021: BS 1942 completed
Fri Aug 27 23:40:51 2021: BS 1943 completed
Fri Aug 27 23:41:13 2021: BS 1944 completed
Fri Aug 27 23:41:36 2021: BS 1945 completed
Fri Aug 27 23:41:58 2021: BS 1946 completed
Fri Aug 27 23:42:21 2021: BS 1947 completed
Fri Aug 27 23:42:43 2021: BS 1948 completed
Fri Aug 27 23:43:06 2021: BS 1949 completed
Fri Aug 27 23:43:28 2021: BS 1950 completed
Fri Aug 27 23:43:50 2021: BS 1951 completed
Fri Aug 27 23:44:13 2021: BS 1952 completed
Fri Aug 27 23:44:35 2021: BS 1953 completed
Fri Aug 27 23:44:58 2021: BS 1954 completed
Fri Aug 27 23:45:20 2021: BS 1955 completed
Fri Aug 27 23:45:43 2021: BS 1956 completed
Fri Aug 27 23:46:05 2021: BS 1957 completed
Fri Aug 27 23:46:28 2021: BS 1958 completed
Fri Aug 27 23:46:50 2021: BS 1959 completed
Fri Aug 27 23:47:13 2021: BS 1960 completed
Fri Aug 27 23:47:35 2021: BS 1961 completed
Fri Aug 27 23:47:58 2021: BS 1962 completed
Fri Aug 27 23:48:20 2021: BS 1963 completed
Fri Aug 27 23:48:43 2021: BS 1964 completed
Fri Aug 27 23:49:05 2021: BS 1965 completed
Fri Aug 27 23:49:28 2021: BS 1966 completed
Fri Aug 27 23:49:50 2021: BS 1967 completed
Fri Aug 27 23:50:12 2021: BS 1968 completed
Fri Aug 27 23:50:35 2021: BS 1969 completed
Fri Aug 27 23:50:57 2021: BS 1970 completed
Fri Aug 27 23:51:20 2021: BS 1971 completed
Fri Aug 27 23:51:42 2021: BS 1972 completed
Fri Aug 27 23:52:05 2021: BS 1973 completed
Fri Aug 27 23:52:27 2021: BS 1974 completed
Fri Aug 27 23:52:50 2021: BS 1975 completed
Fri Aug 27 23:53:12 2021: BS 1976 completed
Fri Aug 27 23:53:35 2021: BS 1977 completed
Fri Aug 27 23:53:57 2021: BS 1978 completed
Fri Aug 27 23:54:20 2021: BS 1979 completed
Fri Aug 27 23:54:42 2021: BS 1980 completed
Fri Aug 27 23:55:05 2021: BS 1981 completed
Fri Aug 27 23:55:27 2021: BS 1982 completed
Fri Aug 27 23:55:50 2021: BS 1983 completed
Fri Aug 27 23:56:12 2021: BS 1984 completed
Fri Aug 27 23:56:34 2021: BS 1985 completed
Fri Aug 27 23:56:57 2021: BS 1986 completed
Fri Aug 27 23:57:19 2021: BS 1987 completed
Fri Aug 27 23:57:42 2021: BS 1988 completed
Fri Aug 27 23:58:04 2021: BS 1989 completed
Fri Aug 27 23:58:27 2021: BS 1990 completed
Fri Aug 27 23:58:49 2021: BS 1991 completed
Fri Aug 27 23:59:12 2021: BS 1992 completed
Fri Aug 27 23:59:34 2021: BS 1993 completed
Fri Aug 27 23:59:57 2021: BS 1994 completed
Sat Aug 28 00:00:19 2021: BS 1995 completed
Sat Aug 28 00:00:42 2021: BS 1996 completed
Sat Aug 28 00:01:04 2021: BS 1997 completed
Sat Aug 28 00:01:27 2021: BS 1998 completed
Sat Aug 28 00:01:49 2021: BS 1999 completed
Sat Aug 28 00:02:12 2021: BS 2000 completed
Sat Aug 28 00:02:34 2021: BS 2001 completed
Sat Aug 28 00:02:56 2021: BS 2002 completed
Sat Aug 28 00:03:19 2021: BS 2003 completed
Sat Aug 28 00:03:41 2021: BS 2004 completed
Sat Aug 28 00:04:04 2021: BS 2005 completed
Sat Aug 28 00:04:26 2021: BS 2006 completed
Sat Aug 28 00:04:49 2021: BS 2007 completed
Sat Aug 28 00:05:11 2021: BS 2008 completed
Sat Aug 28 00:05:34 2021: BS 2009 completed
Sat Aug 28 00:05:56 2021: BS 2010 completed
Sat Aug 28 00:06:19 2021: BS 2011 completed
Sat Aug 28 00:06:41 2021: BS 2012 completed
Sat Aug 28 00:07:04 2021: BS 2013 completed
Sat Aug 28 00:07:26 2021: BS 2014 completed
Sat Aug 28 00:07:49 2021: BS 2015 completed
Sat Aug 28 00:08:11 2021: BS 2016 completed
Sat Aug 28 00:08:34 2021: BS 2017 completed
Sat Aug 28 00:08:56 2021: BS 2018 completed
Sat Aug 28 00:09:18 2021: BS 2019 completed
Sat Aug 28 00:09:41 2021: BS 2020 completed
Sat Aug 28 00:10:03 2021: BS 2021 completed
Sat Aug 28 00:10:26 2021: BS 2022 completed
Sat Aug 28 00:10:48 2021: BS 2023 completed
Sat Aug 28 00:11:11 2021: BS 2024 completed
Sat Aug 28 00:11:33 2021: BS 2025 completed
Sat Aug 28 00:11:56 2021: BS 2026 completed
Sat Aug 28 00:12:18 2021: BS 2027 completed
Sat Aug 28 00:12:41 2021: BS 2028 completed
Sat Aug 28 00:13:03 2021: BS 2029 completed
Sat Aug 28 00:13:26 2021: BS 2030 completed
Sat Aug 28 00:13:48 2021: BS 2031 completed
Sat Aug 28 00:14:11 2021: BS 2032 completed
Sat Aug 28 00:14:33 2021: BS 2033 completed
Sat Aug 28 00:14:56 2021: BS 2034 completed
Sat Aug 28 00:15:18 2021: BS 2035 completed
Sat Aug 28 00:15:40 2021: BS 2036 completed
Sat Aug 28 00:16:03 2021: BS 2037 completed
Sat Aug 28 00:16:25 2021: BS 2038 completed
Sat Aug 28 00:16:48 2021: BS 2039 completed
Sat Aug 28 00:17:10 2021: BS 2040 completed
Sat Aug 28 00:17:33 2021: BS 2041 completed
Sat Aug 28 00:17:55 2021: BS 2042 completed
Sat Aug 28 00:18:18 2021: BS 2043 completed
Sat Aug 28 00:18:40 2021: BS 2044 completed
Sat Aug 28 00:19:03 2021: BS 2045 completed
Sat Aug 28 00:19:25 2021: BS 2046 completed
Sat Aug 28 00:19:48 2021: BS 2047 completed
Sat Aug 28 00:20:10 2021: BS 2048 completed
Sat Aug 28 00:20:33 2021: BS 2049 completed
Sat Aug 28 00:20:55 2021: BS 2050 completed
Sat Aug 28 00:21:18 2021: BS 2051 completed
Sat Aug 28 00:21:40 2021: BS 2052 completed
Sat Aug 28 00:22:02 2021: BS 2053 completed
Sat Aug 28 00:22:25 2021: BS 2054 completed
Sat Aug 28 00:22:47 2021: BS 2055 completed
Sat Aug 28 00:23:10 2021: BS 2056 completed
Sat Aug 28 00:23:32 2021: BS 2057 completed
Sat Aug 28 00:23:55 2021: BS 2058 completed
Sat Aug 28 00:24:17 2021: BS 2059 completed
Sat Aug 28 00:24:40 2021: BS 2060 completed
Sat Aug 28 00:25:02 2021: BS 2061 completed
Sat Aug 28 00:25:25 2021: BS 2062 completed
Sat Aug 28 00:25:47 2021: BS 2063 completed
Sat Aug 28 00:26:10 2021: BS 2064 completed
Sat Aug 28 00:26:32 2021: BS 2065 completed
Sat Aug 28 00:26:55 2021: BS 2066 completed
Sat Aug 28 00:27:17 2021: BS 2067 completed
Sat Aug 28 00:27:40 2021: BS 2068 completed
Sat Aug 28 00:28:02 2021: BS 2069 completed
Sat Aug 28 00:28:24 2021: BS 2070 completed
Sat Aug 28 00:28:47 2021: BS 2071 completed
Sat Aug 28 00:29:09 2021: BS 2072 completed
Sat Aug 28 00:29:32 2021: BS 2073 completed
Sat Aug 28 00:29:54 2021: BS 2074 completed
Sat Aug 28 00:30:17 2021: BS 2075 completed
Sat Aug 28 00:30:39 2021: BS 2076 completed
Sat Aug 28 00:31:02 2021: BS 2077 completed
Sat Aug 28 00:31:24 2021: BS 2078 completed
Sat Aug 28 00:31:47 2021: BS 2079 completed
Sat Aug 28 00:32:09 2021: BS 2080 completed
Sat Aug 28 00:32:32 2021: BS 2081 completed
Sat Aug 28 00:32:54 2021: BS 2082 completed
Sat Aug 28 00:33:17 2021: BS 2083 completed
Sat Aug 28 00:33:39 2021: BS 2084 completed
Sat Aug 28 00:34:02 2021: BS 2085 completed
Sat Aug 28 00:34:24 2021: BS 2086 completed
Sat Aug 28 00:34:47 2021: BS 2087 completed
Sat Aug 28 00:35:09 2021: BS 2088 completed
Sat Aug 28 00:35:31 2021: BS 2089 completed
Sat Aug 28 00:35:54 2021: BS 2090 completed
Sat Aug 28 00:36:16 2021: BS 2091 completed
Sat Aug 28 00:36:39 2021: BS 2092 completed
Sat Aug 28 00:37:01 2021: BS 2093 completed
Sat Aug 28 00:37:24 2021: BS 2094 completed
Sat Aug 28 00:37:46 2021: BS 2095 completed
Sat Aug 28 00:38:09 2021: BS 2096 completed
Sat Aug 28 00:38:31 2021: BS 2097 completed
Sat Aug 28 00:38:54 2021: BS 2098 completed
Sat Aug 28 00:39:16 2021: BS 2099 completed
Sat Aug 28 00:39:39 2021: BS 2100 completed
Sat Aug 28 00:40:01 2021: BS 2101 completed
Sat Aug 28 00:40:24 2021: BS 2102 completed
Sat Aug 28 00:40:46 2021: BS 2103 completed
Sat Aug 28 00:41:08 2021: BS 2104 completed
Sat Aug 28 00:41:31 2021: BS 2105 completed
Sat Aug 28 00:41:53 2021: BS 2106 completed
Sat Aug 28 00:42:16 2021: BS 2107 completed
Sat Aug 28 00:42:38 2021: BS 2108 completed
Sat Aug 28 00:43:01 2021: BS 2109 completed
Sat Aug 28 00:43:23 2021: BS 2110 completed
Sat Aug 28 00:43:46 2021: BS 2111 completed
Sat Aug 28 00:44:08 2021: BS 2112 completed
Sat Aug 28 00:44:31 2021: BS 2113 completed
Sat Aug 28 00:44:53 2021: BS 2114 completed
Sat Aug 28 00:45:16 2021: BS 2115 completed
Sat Aug 28 00:45:38 2021: BS 2116 completed
Sat Aug 28 00:46:01 2021: BS 2117 completed
Sat Aug 28 00:46:23 2021: BS 2118 completed
Sat Aug 28 00:46:46 2021: BS 2119 completed
Sat Aug 28 00:47:08 2021: BS 2120 completed
Sat Aug 28 00:47:31 2021: BS 2121 completed
Sat Aug 28 00:47:53 2021: BS 2122 completed
Sat Aug 28 00:48:15 2021: BS 2123 completed
Sat Aug 28 00:48:38 2021: BS 2124 completed
Sat Aug 28 00:49:00 2021: BS 2125 completed
Sat Aug 28 00:49:23 2021: BS 2126 completed
Sat Aug 28 00:49:45 2021: BS 2127 completed
Sat Aug 28 00:50:08 2021: BS 2128 completed
Sat Aug 28 00:50:30 2021: BS 2129 completed
Sat Aug 28 00:50:53 2021: BS 2130 completed
Sat Aug 28 00:51:15 2021: BS 2131 completed
Sat Aug 28 00:51:38 2021: BS 2132 completed
Sat Aug 28 00:52:00 2021: BS 2133 completed
Sat Aug 28 00:52:23 2021: BS 2134 completed
Sat Aug 28 00:52:45 2021: BS 2135 completed
Sat Aug 28 00:53:08 2021: BS 2136 completed
Sat Aug 28 00:53:30 2021: BS 2137 completed
Sat Aug 28 00:53:53 2021: BS 2138 completed
Sat Aug 28 00:54:15 2021: BS 2139 completed
Sat Aug 28 00:54:37 2021: BS 2140 completed
Sat Aug 28 00:55:00 2021: BS 2141 completed
Sat Aug 28 00:55:22 2021: BS 2142 completed
Sat Aug 28 00:55:45 2021: BS 2143 completed
Sat Aug 28 00:56:07 2021: BS 2144 completed
Sat Aug 28 00:56:30 2021: BS 2145 completed
Sat Aug 28 00:56:52 2021: BS 2146 completed
Sat Aug 28 00:57:15 2021: BS 2147 completed
Sat Aug 28 00:57:37 2021: BS 2148 completed
Sat Aug 28 00:58:00 2021: BS 2149 completed
Sat Aug 28 00:58:22 2021: BS 2150 completed
Sat Aug 28 00:58:45 2021: BS 2151 completed
Sat Aug 28 00:59:07 2021: BS 2152 completed
Sat Aug 28 00:59:30 2021: BS 2153 completed
Sat Aug 28 00:59:52 2021: BS 2154 completed
Sat Aug 28 01:00:15 2021: BS 2155 completed
Sat Aug 28 01:00:37 2021: BS 2156 completed
Sat Aug 28 01:00:59 2021: BS 2157 completed
Sat Aug 28 01:01:22 2021: BS 2158 completed
Sat Aug 28 01:01:44 2021: BS 2159 completed
Sat Aug 28 01:02:07 2021: BS 2160 completed
Sat Aug 28 01:02:29 2021: BS 2161 completed
Sat Aug 28 01:02:52 2021: BS 2162 completed
Sat Aug 28 01:03:14 2021: BS 2163 completed
Sat Aug 28 01:03:37 2021: BS 2164 completed
Sat Aug 28 01:03:59 2021: BS 2165 completed
Sat Aug 28 01:04:22 2021: BS 2166 completed
Sat Aug 28 01:04:44 2021: BS 2167 completed
Sat Aug 28 01:05:07 2021: BS 2168 completed
Sat Aug 28 01:05:29 2021: BS 2169 completed
Sat Aug 28 01:05:52 2021: BS 2170 completed
Sat Aug 28 01:06:14 2021: BS 2171 completed
Sat Aug 28 01:06:37 2021: BS 2172 completed
Sat Aug 28 01:06:59 2021: BS 2173 completed
Sat Aug 28 01:07:21 2021: BS 2174 completed
Sat Aug 28 01:07:44 2021: BS 2175 completed
Sat Aug 28 01:08:06 2021: BS 2176 completed
Sat Aug 28 01:08:29 2021: BS 2177 completed
Sat Aug 28 01:08:51 2021: BS 2178 completed
Sat Aug 28 01:09:14 2021: BS 2179 completed
Sat Aug 28 01:09:36 2021: BS 2180 completed
Sat Aug 28 01:09:59 2021: BS 2181 completed
Sat Aug 28 01:10:21 2021: BS 2182 completed
Sat Aug 28 01:10:44 2021: BS 2183 completed
Sat Aug 28 01:11:06 2021: BS 2184 completed
Sat Aug 28 01:11:29 2021: BS 2185 completed
Sat Aug 28 01:11:51 2021: BS 2186 completed
Sat Aug 28 01:12:14 2021: BS 2187 completed
Sat Aug 28 01:12:36 2021: BS 2188 completed
Sat Aug 28 01:12:59 2021: BS 2189 completed
Sat Aug 28 01:13:21 2021: BS 2190 completed
Sat Aug 28 01:13:44 2021: BS 2191 completed
Sat Aug 28 01:14:06 2021: BS 2192 completed
Sat Aug 28 01:14:28 2021: BS 2193 completed
Sat Aug 28 01:14:51 2021: BS 2194 completed
Sat Aug 28 01:15:13 2021: BS 2195 completed
Sat Aug 28 01:15:36 2021: BS 2196 completed
Sat Aug 28 01:15:58 2021: BS 2197 completed
Sat Aug 28 01:16:21 2021: BS 2198 completed
Sat Aug 28 01:16:43 2021: BS 2199 completed
Sat Aug 28 01:17:06 2021: BS 2200 completed
Sat Aug 28 01:17:28 2021: BS 2201 completed
Sat Aug 28 01:17:51 2021: BS 2202 completed
Sat Aug 28 01:18:13 2021: BS 2203 completed
Sat Aug 28 01:18:36 2021: BS 2204 completed
Sat Aug 28 01:18:58 2021: BS 2205 completed
Sat Aug 28 01:19:21 2021: BS 2206 completed
Sat Aug 28 01:19:43 2021: BS 2207 completed
Sat Aug 28 01:20:05 2021: BS 2208 completed
Sat Aug 28 01:20:28 2021: BS 2209 completed
Sat Aug 28 01:20:50 2021: BS 2210 completed
Sat Aug 28 01:21:13 2021: BS 2211 completed
Sat Aug 28 01:21:35 2021: BS 2212 completed
Sat Aug 28 01:21:58 2021: BS 2213 completed
Sat Aug 28 01:22:20 2021: BS 2214 completed
Sat Aug 28 01:22:43 2021: BS 2215 completed
Sat Aug 28 01:23:05 2021: BS 2216 completed
Sat Aug 28 01:23:28 2021: BS 2217 completed
Sat Aug 28 01:23:50 2021: BS 2218 completed
Sat Aug 28 01:24:13 2021: BS 2219 completed
Sat Aug 28 01:24:35 2021: BS 2220 completed
Sat Aug 28 01:24:58 2021: BS 2221 completed
Sat Aug 28 01:25:20 2021: BS 2222 completed
Sat Aug 28 01:25:43 2021: BS 2223 completed
Sat Aug 28 01:26:06 2021: BS 2224 completed
Sat Aug 28 01:26:27 2021: BS 2225 completed
Sat Aug 28 01:26:50 2021: BS 2226 completed
Sat Aug 28 01:27:12 2021: BS 2227 completed
Sat Aug 28 01:27:35 2021: BS 2228 completed
Sat Aug 28 01:27:57 2021: BS 2229 completed
Sat Aug 28 01:28:20 2021: BS 2230 completed
Sat Aug 28 01:28:42 2021: BS 2231 completed
Sat Aug 28 01:29:05 2021: BS 2232 completed
Sat Aug 28 01:29:27 2021: BS 2233 completed
Sat Aug 28 01:29:50 2021: BS 2234 completed
Sat Aug 28 01:30:12 2021: BS 2235 completed
Sat Aug 28 01:30:35 2021: BS 2236 completed
Sat Aug 28 01:30:57 2021: BS 2237 completed
Sat Aug 28 01:31:20 2021: BS 2238 completed
Sat Aug 28 01:31:42 2021: BS 2239 completed
Sat Aug 28 01:32:05 2021: BS 2240 completed
Sat Aug 28 01:32:27 2021: BS 2241 completed
Sat Aug 28 01:32:49 2021: BS 2242 completed
Sat Aug 28 01:33:12 2021: BS 2243 completed
Sat Aug 28 01:33:34 2021: BS 2244 completed
Sat Aug 28 01:33:57 2021: BS 2245 completed
Sat Aug 28 01:34:19 2021: BS 2246 completed
Sat Aug 28 01:34:42 2021: BS 2247 completed
Sat Aug 28 01:35:04 2021: BS 2248 completed
Sat Aug 28 01:35:27 2021: BS 2249 completed
Sat Aug 28 01:35:49 2021: BS 2250 completed
Sat Aug 28 01:36:12 2021: BS 2251 completed
Sat Aug 28 01:36:34 2021: BS 2252 completed
Sat Aug 28 01:36:57 2021: BS 2253 completed
Sat Aug 28 01:37:19 2021: BS 2254 completed
Sat Aug 28 01:37:42 2021: BS 2255 completed
Sat Aug 28 01:38:04 2021: BS 2256 completed
Sat Aug 28 01:38:27 2021: BS 2257 completed
Sat Aug 28 01:38:49 2021: BS 2258 completed
Sat Aug 28 01:39:12 2021: BS 2259 completed
Sat Aug 28 01:39:34 2021: BS 2260 completed
Sat Aug 28 01:39:56 2021: BS 2261 completed
Sat Aug 28 01:40:19 2021: BS 2262 completed
Sat Aug 28 01:40:41 2021: BS 2263 completed
Sat Aug 28 01:41:04 2021: BS 2264 completed
Sat Aug 28 01:41:26 2021: BS 2265 completed
Sat Aug 28 01:41:49 2021: BS 2266 completed
Sat Aug 28 01:42:11 2021: BS 2267 completed
Sat Aug 28 01:42:34 2021: BS 2268 completed
Sat Aug 28 01:42:56 2021: BS 2269 completed
Sat Aug 28 01:43:19 2021: BS 2270 completed
Sat Aug 28 01:43:41 2021: BS 2271 completed
Sat Aug 28 01:44:04 2021: BS 2272 completed
Sat Aug 28 01:44:26 2021: BS 2273 completed
Sat Aug 28 01:44:49 2021: BS 2274 completed
Sat Aug 28 01:45:11 2021: BS 2275 completed
Sat Aug 28 01:45:34 2021: BS 2276 completed
Sat Aug 28 01:45:56 2021: BS 2277 completed
Sat Aug 28 01:46:18 2021: BS 2278 completed
Sat Aug 28 01:46:41 2021: BS 2279 completed
Sat Aug 28 01:47:03 2021: BS 2280 completed
Sat Aug 28 01:47:26 2021: BS 2281 completed
Sat Aug 28 01:47:48 2021: BS 2282 completed
Sat Aug 28 01:48:11 2021: BS 2283 completed
Sat Aug 28 01:48:33 2021: BS 2284 completed
Sat Aug 28 01:48:56 2021: BS 2285 completed
Sat Aug 28 01:49:18 2021: BS 2286 completed
Sat Aug 28 01:49:41 2021: BS 2287 completed
Sat Aug 28 01:50:03 2021: BS 2288 completed
Sat Aug 28 01:50:26 2021: BS 2289 completed
Sat Aug 28 01:50:48 2021: BS 2290 completed
Sat Aug 28 01:51:11 2021: BS 2291 completed
Sat Aug 28 01:51:33 2021: BS 2292 completed
Sat Aug 28 01:51:56 2021: BS 2293 completed
Sat Aug 28 01:52:18 2021: BS 2294 completed
Sat Aug 28 01:52:40 2021: BS 2295 completed
Sat Aug 28 01:53:03 2021: BS 2296 completed
Sat Aug 28 01:53:25 2021: BS 2297 completed
Sat Aug 28 01:53:48 2021: BS 2298 completed
Sat Aug 28 01:54:10 2021: BS 2299 completed
Sat Aug 28 01:54:33 2021: BS 2300 completed
Sat Aug 28 01:54:55 2021: BS 2301 completed
Sat Aug 28 01:55:18 2021: BS 2302 completed
Sat Aug 28 01:55:40 2021: BS 2303 completed
Sat Aug 28 01:56:03 2021: BS 2304 completed
Sat Aug 28 01:56:25 2021: BS 2305 completed
Sat Aug 28 01:56:48 2021: BS 2306 completed
Sat Aug 28 01:57:10 2021: BS 2307 completed
Sat Aug 28 01:57:33 2021: BS 2308 completed
Sat Aug 28 01:57:55 2021: BS 2309 completed
Sat Aug 28 01:58:17 2021: BS 2310 completed
Sat Aug 28 01:58:40 2021: BS 2311 completed
Sat Aug 28 01:59:02 2021: BS 2312 completed
Sat Aug 28 01:59:25 2021: BS 2313 completed
Sat Aug 28 01:59:47 2021: BS 2314 completed
Sat Aug 28 02:00:10 2021: BS 2315 completed
Sat Aug 28 02:00:32 2021: BS 2316 completed
Sat Aug 28 02:00:55 2021: BS 2317 completed
Sat Aug 28 02:01:17 2021: BS 2318 completed
Sat Aug 28 02:01:40 2021: BS 2319 completed
Sat Aug 28 02:02:02 2021: BS 2320 completed
Sat Aug 28 02:02:25 2021: BS 2321 completed
Sat Aug 28 02:02:47 2021: BS 2322 completed
Sat Aug 28 02:03:10 2021: BS 2323 completed
Sat Aug 28 02:03:32 2021: BS 2324 completed
Sat Aug 28 02:03:55 2021: BS 2325 completed
Sat Aug 28 02:04:17 2021: BS 2326 completed
Sat Aug 28 02:04:40 2021: BS 2327 completed
Sat Aug 28 02:05:02 2021: BS 2328 completed
Sat Aug 28 02:05:24 2021: BS 2329 completed
Sat Aug 28 02:05:47 2021: BS 2330 completed
Sat Aug 28 02:06:09 2021: BS 2331 completed
Sat Aug 28 02:06:32 2021: BS 2332 completed
Sat Aug 28 02:06:54 2021: BS 2333 completed
Sat Aug 28 02:07:17 2021: BS 2334 completed
Sat Aug 28 02:07:39 2021: BS 2335 completed
Sat Aug 28 02:08:02 2021: BS 2336 completed
Sat Aug 28 02:08:24 2021: BS 2337 completed
Sat Aug 28 02:08:47 2021: BS 2338 completed
Sat Aug 28 02:09:09 2021: BS 2339 completed
Sat Aug 28 02:09:32 2021: BS 2340 completed
Sat Aug 28 02:09:54 2021: BS 2341 completed
Sat Aug 28 02:10:17 2021: BS 2342 completed
Sat Aug 28 02:10:39 2021: BS 2343 completed
Sat Aug 28 02:11:02 2021: BS 2344 completed
Sat Aug 28 02:11:24 2021: BS 2345 completed
Sat Aug 28 02:11:46 2021: BS 2346 completed
Sat Aug 28 02:12:09 2021: BS 2347 completed
Sat Aug 28 02:12:31 2021: BS 2348 completed
Sat Aug 28 02:12:54 2021: BS 2349 completed
Sat Aug 28 02:13:16 2021: BS 2350 completed
Sat Aug 28 02:13:39 2021: BS 2351 completed
Sat Aug 28 02:14:01 2021: BS 2352 completed
Sat Aug 28 02:14:24 2021: BS 2353 completed
Sat Aug 28 02:14:46 2021: BS 2354 completed
Sat Aug 28 02:15:09 2021: BS 2355 completed
Sat Aug 28 02:15:31 2021: BS 2356 completed
Sat Aug 28 02:15:54 2021: BS 2357 completed
Sat Aug 28 02:16:16 2021: BS 2358 completed
Sat Aug 28 02:16:39 2021: BS 2359 completed
Sat Aug 28 02:17:01 2021: BS 2360 completed
Sat Aug 28 02:17:24 2021: BS 2361 completed
Sat Aug 28 02:17:46 2021: BS 2362 completed
Sat Aug 28 02:18:08 2021: BS 2363 completed
Sat Aug 28 02:18:31 2021: BS 2364 completed
Sat Aug 28 02:18:53 2021: BS 2365 completed
Sat Aug 28 02:19:16 2021: BS 2366 completed
Sat Aug 28 02:19:38 2021: BS 2367 completed
Sat Aug 28 02:20:01 2021: BS 2368 completed
Sat Aug 28 02:20:23 2021: BS 2369 completed
Sat Aug 28 02:20:46 2021: BS 2370 completed
Sat Aug 28 02:21:08 2021: BS 2371 completed
Sat Aug 28 02:21:31 2021: BS 2372 completed
Sat Aug 28 02:21:53 2021: BS 2373 completed
Sat Aug 28 02:22:16 2021: BS 2374 completed
Sat Aug 28 02:22:38 2021: BS 2375 completed
Sat Aug 28 02:23:01 2021: BS 2376 completed
Sat Aug 28 02:23:23 2021: BS 2377 completed
Sat Aug 28 02:23:46 2021: BS 2378 completed
Sat Aug 28 02:24:08 2021: BS 2379 completed
Sat Aug 28 02:24:30 2021: BS 2380 completed
Sat Aug 28 02:24:53 2021: BS 2381 completed
Sat Aug 28 02:25:15 2021: BS 2382 completed
Sat Aug 28 02:25:38 2021: BS 2383 completed
Sat Aug 28 02:26:00 2021: BS 2384 completed
Sat Aug 28 02:26:23 2021: BS 2385 completed
Sat Aug 28 02:26:45 2021: BS 2386 completed
Sat Aug 28 02:27:08 2021: BS 2387 completed
Sat Aug 28 02:27:30 2021: BS 2388 completed
Sat Aug 28 02:27:53 2021: BS 2389 completed
Sat Aug 28 02:28:15 2021: BS 2390 completed
Sat Aug 28 02:28:38 2021: BS 2391 completed
Sat Aug 28 02:29:00 2021: BS 2392 completed
Sat Aug 28 02:29:23 2021: BS 2393 completed
Sat Aug 28 02:29:45 2021: BS 2394 completed
Sat Aug 28 02:30:08 2021: BS 2395 completed
Sat Aug 28 02:30:30 2021: BS 2396 completed
Sat Aug 28 02:30:53 2021: BS 2397 completed
Sat Aug 28 02:31:15 2021: BS 2398 completed
Sat Aug 28 02:31:37 2021: BS 2399 completed
Sat Aug 28 02:32:00 2021: BS 2400 completed
Sat Aug 28 02:32:22 2021: BS 2401 completed
Sat Aug 28 02:32:45 2021: BS 2402 completed
Sat Aug 28 02:33:07 2021: BS 2403 completed
Sat Aug 28 02:33:30 2021: BS 2404 completed
Sat Aug 28 02:33:52 2021: BS 2405 completed
Sat Aug 28 02:34:15 2021: BS 2406 completed
Sat Aug 28 02:34:37 2021: BS 2407 completed
Sat Aug 28 02:35:00 2021: BS 2408 completed
Sat Aug 28 02:35:22 2021: BS 2409 completed
Sat Aug 28 02:35:45 2021: BS 2410 completed
Sat Aug 28 02:36:07 2021: BS 2411 completed
Sat Aug 28 02:36:30 2021: BS 2412 completed
Sat Aug 28 02:36:52 2021: BS 2413 completed
Sat Aug 28 02:37:14 2021: BS 2414 completed
Sat Aug 28 02:37:37 2021: BS 2415 completed
Sat Aug 28 02:37:59 2021: BS 2416 completed
Sat Aug 28 02:38:22 2021: BS 2417 completed
Sat Aug 28 02:38:44 2021: BS 2418 completed
Sat Aug 28 02:39:07 2021: BS 2419 completed
Sat Aug 28 02:39:29 2021: BS 2420 completed
Sat Aug 28 02:39:52 2021: BS 2421 completed
Sat Aug 28 02:40:14 2021: BS 2422 completed
Sat Aug 28 02:40:37 2021: BS 2423 completed
Sat Aug 28 02:40:59 2021: BS 2424 completed
Sat Aug 28 02:41:22 2021: BS 2425 completed
Sat Aug 28 02:41:44 2021: BS 2426 completed
Sat Aug 28 02:42:07 2021: BS 2427 completed
Sat Aug 28 02:42:29 2021: BS 2428 completed
Sat Aug 28 02:42:52 2021: BS 2429 completed
Sat Aug 28 02:43:14 2021: BS 2430 completed
Sat Aug 28 02:43:37 2021: BS 2431 completed
Sat Aug 28 02:43:59 2021: BS 2432 completed
Sat Aug 28 02:44:21 2021: BS 2433 completed
Sat Aug 28 02:44:44 2021: BS 2434 completed
Sat Aug 28 02:45:06 2021: BS 2435 completed
Sat Aug 28 02:45:29 2021: BS 2436 completed
Sat Aug 28 02:45:51 2021: BS 2437 completed
Sat Aug 28 02:46:14 2021: BS 2438 completed
Sat Aug 28 02:46:36 2021: BS 2439 completed
Sat Aug 28 02:46:59 2021: BS 2440 completed
Sat Aug 28 02:47:21 2021: BS 2441 completed
Sat Aug 28 02:47:44 2021: BS 2442 completed
Sat Aug 28 02:48:06 2021: BS 2443 completed
Sat Aug 28 02:48:29 2021: BS 2444 completed
Sat Aug 28 02:48:51 2021: BS 2445 completed
Sat Aug 28 02:49:14 2021: BS 2446 completed
Sat Aug 28 02:49:36 2021: BS 2447 completed
Sat Aug 28 02:49:58 2021: BS 2448 completed
Sat Aug 28 02:50:21 2021: BS 2449 completed
Sat Aug 28 02:50:43 2021: BS 2450 completed
Sat Aug 28 02:51:06 2021: BS 2451 completed
Sat Aug 28 02:51:28 2021: BS 2452 completed
Sat Aug 28 02:51:51 2021: BS 2453 completed
Sat Aug 28 02:52:13 2021: BS 2454 completed
Sat Aug 28 02:52:36 2021: BS 2455 completed
Sat Aug 28 02:52:58 2021: BS 2456 completed
Sat Aug 28 02:53:21 2021: BS 2457 completed
Sat Aug 28 02:53:43 2021: BS 2458 completed
Sat Aug 28 02:54:06 2021: BS 2459 completed
Sat Aug 28 02:54:28 2021: BS 2460 completed
Sat Aug 28 02:54:51 2021: BS 2461 completed
Sat Aug 28 02:55:13 2021: BS 2462 completed
Sat Aug 28 02:55:36 2021: BS 2463 completed
Sat Aug 28 02:55:58 2021: BS 2464 completed
Sat Aug 28 02:56:20 2021: BS 2465 completed
Sat Aug 28 02:56:43 2021: BS 2466 completed
Sat Aug 28 02:57:05 2021: BS 2467 completed
Sat Aug 28 02:57:28 2021: BS 2468 completed
Sat Aug 28 02:57:50 2021: BS 2469 completed
Sat Aug 28 02:58:13 2021: BS 2470 completed
Sat Aug 28 02:58:35 2021: BS 2471 completed
Sat Aug 28 02:58:58 2021: BS 2472 completed
Sat Aug 28 02:59:20 2021: BS 2473 completed
Sat Aug 28 02:59:43 2021: BS 2474 completed
Sat Aug 28 03:00:05 2021: BS 2475 completed
Sat Aug 28 03:00:28 2021: BS 2476 completed
Sat Aug 28 03:00:50 2021: BS 2477 completed
Sat Aug 28 03:01:13 2021: BS 2478 completed
Sat Aug 28 03:01:35 2021: BS 2479 completed
Sat Aug 28 03:01:58 2021: BS 2480 completed
Sat Aug 28 03:02:20 2021: BS 2481 completed
Sat Aug 28 03:02:43 2021: BS 2482 completed
Sat Aug 28 03:03:05 2021: BS 2483 completed
Sat Aug 28 03:03:27 2021: BS 2484 completed
Sat Aug 28 03:03:50 2021: BS 2485 completed
Sat Aug 28 03:04:12 2021: BS 2486 completed
Sat Aug 28 03:04:35 2021: BS 2487 completed
Sat Aug 28 03:04:57 2021: BS 2488 completed
Sat Aug 28 03:05:20 2021: BS 2489 completed
Sat Aug 28 03:05:42 2021: BS 2490 completed
Sat Aug 28 03:06:05 2021: BS 2491 completed
Sat Aug 28 03:06:27 2021: BS 2492 completed
Sat Aug 28 03:06:50 2021: BS 2493 completed
Sat Aug 28 03:07:12 2021: BS 2494 completed
Sat Aug 28 03:07:35 2021: BS 2495 completed
Sat Aug 28 03:07:57 2021: BS 2496 completed
Sat Aug 28 03:08:20 2021: BS 2497 completed
Sat Aug 28 03:08:42 2021: BS 2498 completed
Sat Aug 28 03:09:05 2021: BS 2499 completed
Sat Aug 28 03:09:27 2021: BS 2500 completed
Sat Aug 28 03:09:49 2021: BS 2501 completed
Sat Aug 28 03:10:12 2021: BS 2502 completed
Sat Aug 28 03:10:34 2021: BS 2503 completed
Sat Aug 28 03:10:57 2021: BS 2504 completed
Sat Aug 28 03:11:19 2021: BS 2505 completed
Sat Aug 28 03:11:42 2021: BS 2506 completed
Sat Aug 28 03:12:04 2021: BS 2507 completed
Sat Aug 28 03:12:27 2021: BS 2508 completed
Sat Aug 28 03:12:49 2021: BS 2509 completed
Sat Aug 28 03:13:12 2021: BS 2510 completed
Sat Aug 28 03:13:34 2021: BS 2511 completed
Sat Aug 28 03:13:57 2021: BS 2512 completed
Sat Aug 28 03:14:19 2021: BS 2513 completed
Sat Aug 28 03:14:42 2021: BS 2514 completed
Sat Aug 28 03:15:04 2021: BS 2515 completed
Sat Aug 28 03:15:27 2021: BS 2516 completed
Sat Aug 28 03:15:49 2021: BS 2517 completed
Sat Aug 28 03:16:11 2021: BS 2518 completed
Sat Aug 28 03:16:34 2021: BS 2519 completed
Sat Aug 28 03:16:56 2021: BS 2520 completed
Sat Aug 28 03:17:19 2021: BS 2521 completed
Sat Aug 28 03:17:41 2021: BS 2522 completed
Sat Aug 28 03:18:04 2021: BS 2523 completed
Sat Aug 28 03:18:26 2021: BS 2524 completed
Sat Aug 28 03:18:49 2021: BS 2525 completed
Sat Aug 28 03:19:11 2021: BS 2526 completed
Sat Aug 28 03:19:34 2021: BS 2527 completed
Sat Aug 28 03:19:56 2021: BS 2528 completed
Sat Aug 28 03:20:19 2021: BS 2529 completed
Sat Aug 28 03:20:41 2021: BS 2530 completed
Sat Aug 28 03:21:04 2021: BS 2531 completed
Sat Aug 28 03:21:26 2021: BS 2532 completed
Sat Aug 28 03:21:49 2021: BS 2533 completed
Sat Aug 28 03:22:11 2021: BS 2534 completed
Sat Aug 28 03:22:33 2021: BS 2535 completed
Sat Aug 28 03:22:56 2021: BS 2536 completed
Sat Aug 28 03:23:18 2021: BS 2537 completed
Sat Aug 28 03:23:41 2021: BS 2538 completed
Sat Aug 28 03:24:03 2021: BS 2539 completed
Sat Aug 28 03:24:26 2021: BS 2540 completed
Sat Aug 28 03:24:48 2021: BS 2541 completed
Sat Aug 28 03:25:11 2021: BS 2542 completed
Sat Aug 28 03:25:33 2021: BS 2543 completed
Sat Aug 28 03:25:56 2021: BS 2544 completed
Sat Aug 28 03:26:18 2021: BS 2545 completed
Sat Aug 28 03:26:41 2021: BS 2546 completed
Sat Aug 28 03:27:03 2021: BS 2547 completed
Sat Aug 28 03:27:26 2021: BS 2548 completed
Sat Aug 28 03:27:48 2021: BS 2549 completed
Sat Aug 28 03:28:11 2021: BS 2550 completed
Sat Aug 28 03:28:33 2021: BS 2551 completed
Sat Aug 28 03:28:55 2021: BS 2552 completed
Sat Aug 28 03:29:18 2021: BS 2553 completed
Sat Aug 28 03:29:40 2021: BS 2554 completed
Sat Aug 28 03:30:03 2021: BS 2555 completed
Sat Aug 28 03:30:25 2021: BS 2556 completed
Sat Aug 28 03:30:48 2021: BS 2557 completed
Sat Aug 28 03:31:10 2021: BS 2558 completed
Sat Aug 28 03:31:33 2021: BS 2559 completed
Sat Aug 28 03:31:55 2021: BS 2560 completed
Sat Aug 28 03:32:18 2021: BS 2561 completed
Sat Aug 28 03:32:40 2021: BS 2562 completed
Sat Aug 28 03:33:03 2021: BS 2563 completed
Sat Aug 28 03:33:25 2021: BS 2564 completed
Sat Aug 28 03:33:48 2021: BS 2565 completed
Sat Aug 28 03:34:10 2021: BS 2566 completed
Sat Aug 28 03:34:33 2021: BS 2567 completed
Sat Aug 28 03:34:55 2021: BS 2568 completed
Sat Aug 28 03:35:17 2021: BS 2569 completed
Sat Aug 28 03:35:40 2021: BS 2570 completed
Sat Aug 28 03:36:02 2021: BS 2571 completed
Sat Aug 28 03:36:25 2021: BS 2572 completed
Sat Aug 28 03:36:47 2021: BS 2573 completed
Sat Aug 28 03:37:10 2021: BS 2574 completed
Sat Aug 28 03:37:32 2021: BS 2575 completed
Sat Aug 28 03:37:55 2021: BS 2576 completed
Sat Aug 28 03:38:17 2021: BS 2577 completed
Sat Aug 28 03:38:40 2021: BS 2578 completed
Sat Aug 28 03:39:02 2021: BS 2579 completed
Sat Aug 28 03:39:25 2021: BS 2580 completed
Sat Aug 28 03:39:47 2021: BS 2581 completed
Sat Aug 28 03:40:10 2021: BS 2582 completed
Sat Aug 28 03:40:32 2021: BS 2583 completed
Sat Aug 28 03:40:55 2021: BS 2584 completed
Sat Aug 28 03:41:17 2021: BS 2585 completed
Sat Aug 28 03:41:39 2021: BS 2586 completed
Sat Aug 28 03:42:02 2021: BS 2587 completed
Sat Aug 28 03:42:24 2021: BS 2588 completed
Sat Aug 28 03:42:47 2021: BS 2589 completed
Sat Aug 28 03:43:09 2021: BS 2590 completed
Sat Aug 28 03:43:32 2021: BS 2591 completed
Sat Aug 28 03:43:54 2021: BS 2592 completed
Sat Aug 28 03:44:17 2021: BS 2593 completed
Sat Aug 28 03:44:39 2021: BS 2594 completed
Sat Aug 28 03:45:02 2021: BS 2595 completed
Sat Aug 28 03:45:24 2021: BS 2596 completed
Sat Aug 28 03:45:47 2021: BS 2597 completed
Sat Aug 28 03:46:09 2021: BS 2598 completed
Sat Aug 28 03:46:32 2021: BS 2599 completed
Sat Aug 28 03:46:54 2021: BS 2600 completed
Sat Aug 28 03:47:17 2021: BS 2601 completed
Sat Aug 28 03:47:39 2021: BS 2602 completed
Sat Aug 28 03:48:02 2021: BS 2603 completed
Sat Aug 28 03:48:24 2021: BS 2604 completed
Sat Aug 28 03:48:46 2021: BS 2605 completed
Sat Aug 28 03:49:09 2021: BS 2606 completed
Sat Aug 28 03:49:31 2021: BS 2607 completed
Sat Aug 28 03:49:54 2021: BS 2608 completed
Sat Aug 28 03:50:16 2021: BS 2609 completed
Sat Aug 28 03:50:39 2021: BS 2610 completed
Sat Aug 28 03:51:01 2021: BS 2611 completed
Sat Aug 28 03:51:24 2021: BS 2612 completed
Sat Aug 28 03:51:46 2021: BS 2613 completed
Sat Aug 28 03:52:09 2021: BS 2614 completed
Sat Aug 28 03:52:31 2021: BS 2615 completed
Sat Aug 28 03:52:54 2021: BS 2616 completed
Sat Aug 28 03:53:16 2021: BS 2617 completed
Sat Aug 28 03:53:39 2021: BS 2618 completed
Sat Aug 28 03:54:01 2021: BS 2619 completed
Sat Aug 28 03:54:24 2021: BS 2620 completed
Sat Aug 28 03:54:46 2021: BS 2621 completed
Sat Aug 28 03:55:08 2021: BS 2622 completed
Sat Aug 28 03:55:31 2021: BS 2623 completed
Sat Aug 28 03:55:53 2021: BS 2624 completed
Sat Aug 28 03:56:16 2021: BS 2625 completed
Sat Aug 28 03:56:38 2021: BS 2626 completed
Sat Aug 28 03:57:01 2021: BS 2627 completed
Sat Aug 28 03:57:23 2021: BS 2628 completed
Sat Aug 28 03:57:46 2021: BS 2629 completed
Sat Aug 28 03:58:08 2021: BS 2630 completed
Sat Aug 28 03:58:31 2021: BS 2631 completed
Sat Aug 28 03:58:53 2021: BS 2632 completed
Sat Aug 28 03:59:16 2021: BS 2633 completed
Sat Aug 28 03:59:38 2021: BS 2634 completed
Sat Aug 28 04:00:01 2021: BS 2635 completed
Sat Aug 28 04:00:23 2021: BS 2636 completed
Sat Aug 28 04:00:46 2021: BS 2637 completed
Sat Aug 28 04:01:08 2021: BS 2638 completed
Sat Aug 28 04:01:30 2021: BS 2639 completed
Sat Aug 28 04:01:53 2021: BS 2640 completed
Sat Aug 28 04:02:15 2021: BS 2641 completed
Sat Aug 28 04:02:38 2021: BS 2642 completed
Sat Aug 28 04:03:00 2021: BS 2643 completed
Sat Aug 28 04:03:23 2021: BS 2644 completed
Sat Aug 28 04:03:45 2021: BS 2645 completed
Sat Aug 28 04:04:08 2021: BS 2646 completed
Sat Aug 28 04:04:30 2021: BS 2647 completed
Sat Aug 28 04:04:53 2021: BS 2648 completed
Sat Aug 28 04:05:15 2021: BS 2649 completed
Sat Aug 28 04:05:38 2021: BS 2650 completed
Sat Aug 28 04:06:00 2021: BS 2651 completed
Sat Aug 28 04:06:23 2021: BS 2652 completed
Sat Aug 28 04:06:45 2021: BS 2653 completed
Sat Aug 28 04:07:08 2021: BS 2654 completed
Sat Aug 28 04:07:30 2021: BS 2655 completed
Sat Aug 28 04:07:52 2021: BS 2656 completed
Sat Aug 28 04:08:15 2021: BS 2657 completed
Sat Aug 28 04:08:37 2021: BS 2658 completed
Sat Aug 28 04:09:00 2021: BS 2659 completed
Sat Aug 28 04:09:22 2021: BS 2660 completed
Sat Aug 28 04:09:45 2021: BS 2661 completed
Sat Aug 28 04:10:07 2021: BS 2662 completed
Sat Aug 28 04:10:30 2021: BS 2663 completed
Sat Aug 28 04:10:52 2021: BS 2664 completed
Sat Aug 28 04:11:15 2021: BS 2665 completed
Sat Aug 28 04:11:37 2021: BS 2666 completed
Sat Aug 28 04:12:00 2021: BS 2667 completed
Sat Aug 28 04:12:22 2021: BS 2668 completed
Sat Aug 28 04:12:45 2021: BS 2669 completed
Sat Aug 28 04:13:07 2021: BS 2670 completed
Sat Aug 28 04:13:30 2021: BS 2671 completed
Sat Aug 28 04:13:52 2021: BS 2672 completed
Sat Aug 28 04:14:14 2021: BS 2673 completed
Sat Aug 28 04:14:37 2021: BS 2674 completed
Sat Aug 28 04:14:59 2021: BS 2675 completed
Sat Aug 28 04:15:22 2021: BS 2676 completed
Sat Aug 28 04:15:44 2021: BS 2677 completed
Sat Aug 28 04:16:07 2021: BS 2678 completed
Sat Aug 28 04:16:29 2021: BS 2679 completed
Sat Aug 28 04:16:52 2021: BS 2680 completed
Sat Aug 28 04:17:14 2021: BS 2681 completed
Sat Aug 28 04:17:37 2021: BS 2682 completed
Sat Aug 28 04:17:59 2021: BS 2683 completed
Sat Aug 28 04:18:22 2021: BS 2684 completed
Sat Aug 28 04:18:44 2021: BS 2685 completed
Sat Aug 28 04:19:07 2021: BS 2686 completed
Sat Aug 28 04:19:29 2021: BS 2687 completed
Sat Aug 28 04:19:52 2021: BS 2688 completed
Sat Aug 28 04:20:14 2021: BS 2689 completed
Sat Aug 28 04:20:36 2021: BS 2690 completed
Sat Aug 28 04:20:59 2021: BS 2691 completed
Sat Aug 28 04:21:21 2021: BS 2692 completed
Sat Aug 28 04:21:44 2021: BS 2693 completed
Sat Aug 28 04:22:06 2021: BS 2694 completed
Sat Aug 28 04:22:29 2021: BS 2695 completed
Sat Aug 28 04:22:51 2021: BS 2696 completed
Sat Aug 28 04:23:14 2021: BS 2697 completed
Sat Aug 28 04:23:36 2021: BS 2698 completed
Sat Aug 28 04:23:59 2021: BS 2699 completed
Sat Aug 28 04:24:21 2021: BS 2700 completed
Sat Aug 28 04:24:44 2021: BS 2701 completed
Sat Aug 28 04:25:06 2021: BS 2702 completed
Sat Aug 28 04:25:29 2021: BS 2703 completed
Sat Aug 28 04:25:51 2021: BS 2704 completed
Sat Aug 28 04:26:14 2021: BS 2705 completed
Sat Aug 28 04:26:36 2021: BS 2706 completed
Sat Aug 28 04:26:58 2021: BS 2707 completed
Sat Aug 28 04:27:21 2021: BS 2708 completed
Sat Aug 28 04:27:43 2021: BS 2709 completed
Sat Aug 28 04:28:06 2021: BS 2710 completed
Sat Aug 28 04:28:28 2021: BS 2711 completed
Sat Aug 28 04:28:51 2021: BS 2712 completed
Sat Aug 28 04:29:13 2021: BS 2713 completed
Sat Aug 28 04:29:36 2021: BS 2714 completed
Sat Aug 28 04:29:58 2021: BS 2715 completed
Sat Aug 28 04:30:21 2021: BS 2716 completed
Sat Aug 28 04:30:43 2021: BS 2717 completed
Sat Aug 28 04:31:06 2021: BS 2718 completed
Sat Aug 28 04:31:28 2021: BS 2719 completed
Sat Aug 28 04:31:51 2021: BS 2720 completed
Sat Aug 28 04:32:13 2021: BS 2721 completed
Sat Aug 28 04:32:36 2021: BS 2722 completed
Sat Aug 28 04:32:58 2021: BS 2723 completed
Sat Aug 28 04:33:21 2021: BS 2724 completed
Sat Aug 28 04:33:43 2021: BS 2725 completed
Sat Aug 28 04:34:05 2021: BS 2726 completed
Sat Aug 28 04:34:28 2021: BS 2727 completed
Sat Aug 28 04:34:50 2021: BS 2728 completed
Sat Aug 28 04:35:13 2021: BS 2729 completed
Sat Aug 28 04:35:35 2021: BS 2730 completed
Sat Aug 28 04:35:58 2021: BS 2731 completed
Sat Aug 28 04:36:20 2021: BS 2732 completed
Sat Aug 28 04:36:43 2021: BS 2733 completed
Sat Aug 28 04:37:05 2021: BS 2734 completed
Sat Aug 28 04:37:28 2021: BS 2735 completed
Sat Aug 28 04:37:50 2021: BS 2736 completed
Sat Aug 28 04:38:13 2021: BS 2737 completed
Sat Aug 28 04:38:35 2021: BS 2738 completed
Sat Aug 28 04:38:58 2021: BS 2739 completed
Sat Aug 28 04:39:20 2021: BS 2740 completed
Sat Aug 28 04:39:42 2021: BS 2741 completed
Sat Aug 28 04:40:05 2021: BS 2742 completed
Sat Aug 28 04:40:27 2021: BS 2743 completed
Sat Aug 28 04:40:50 2021: BS 2744 completed
Sat Aug 28 04:41:12 2021: BS 2745 completed
Sat Aug 28 04:41:35 2021: BS 2746 completed
Sat Aug 28 04:41:57 2021: BS 2747 completed
Sat Aug 28 04:42:20 2021: BS 2748 completed
Sat Aug 28 04:42:42 2021: BS 2749 completed
Sat Aug 28 04:43:05 2021: BS 2750 completed
Sat Aug 28 04:43:27 2021: BS 2751 completed
Sat Aug 28 04:43:50 2021: BS 2752 completed
Sat Aug 28 04:44:12 2021: BS 2753 completed
Sat Aug 28 04:44:35 2021: BS 2754 completed
Sat Aug 28 04:44:57 2021: BS 2755 completed
Sat Aug 28 04:45:20 2021: BS 2756 completed
Sat Aug 28 04:45:42 2021: BS 2757 completed
Sat Aug 28 04:46:04 2021: BS 2758 completed
Sat Aug 28 04:46:27 2021: BS 2759 completed
Sat Aug 28 04:46:49 2021: BS 2760 completed
Sat Aug 28 04:47:12 2021: BS 2761 completed
Sat Aug 28 04:47:34 2021: BS 2762 completed
Sat Aug 28 04:47:57 2021: BS 2763 completed
Sat Aug 28 04:48:19 2021: BS 2764 completed
Sat Aug 28 04:48:42 2021: BS 2765 completed
Sat Aug 28 04:49:04 2021: BS 2766 completed
Sat Aug 28 04:49:27 2021: BS 2767 completed
Sat Aug 28 04:49:49 2021: BS 2768 completed
Sat Aug 28 04:50:12 2021: BS 2769 completed
Sat Aug 28 04:50:34 2021: BS 2770 completed
Sat Aug 28 04:50:57 2021: BS 2771 completed
Sat Aug 28 04:51:19 2021: BS 2772 completed
Sat Aug 28 04:51:42 2021: BS 2773 completed
Sat Aug 28 04:52:04 2021: BS 2774 completed
Sat Aug 28 04:52:26 2021: BS 2775 completed
Sat Aug 28 04:52:49 2021: BS 2776 completed
Sat Aug 28 04:53:11 2021: BS 2777 completed
Sat Aug 28 04:53:34 2021: BS 2778 completed
Sat Aug 28 04:53:56 2021: BS 2779 completed
Sat Aug 28 04:54:19 2021: BS 2780 completed
Sat Aug 28 04:54:41 2021: BS 2781 completed
Sat Aug 28 04:55:04 2021: BS 2782 completed
Sat Aug 28 04:55:26 2021: BS 2783 completed
Sat Aug 28 04:55:49 2021: BS 2784 completed
Sat Aug 28 04:56:11 2021: BS 2785 completed
Sat Aug 28 04:56:34 2021: BS 2786 completed
Sat Aug 28 04:56:56 2021: BS 2787 completed
Sat Aug 28 04:57:19 2021: BS 2788 completed
Sat Aug 28 04:57:41 2021: BS 2789 completed
Sat Aug 28 04:58:04 2021: BS 2790 completed
Sat Aug 28 04:58:26 2021: BS 2791 completed
Sat Aug 28 04:58:49 2021: BS 2792 completed
Sat Aug 28 04:59:11 2021: BS 2793 completed
Sat Aug 28 04:59:33 2021: BS 2794 completed
Sat Aug 28 04:59:56 2021: BS 2795 completed
Sat Aug 28 05:00:18 2021: BS 2796 completed
Sat Aug 28 05:00:41 2021: BS 2797 completed
Sat Aug 28 05:01:03 2021: BS 2798 completed
Sat Aug 28 05:01:26 2021: BS 2799 completed
Sat Aug 28 05:01:48 2021: BS 2800 completed
Sat Aug 28 05:02:11 2021: BS 2801 completed
Sat Aug 28 05:02:33 2021: BS 2802 completed
Sat Aug 28 05:02:56 2021: BS 2803 completed
Sat Aug 28 05:03:18 2021: BS 2804 completed
Sat Aug 28 05:03:41 2021: BS 2805 completed
Sat Aug 28 05:04:03 2021: BS 2806 completed
Sat Aug 28 05:04:26 2021: BS 2807 completed
Sat Aug 28 05:04:48 2021: BS 2808 completed
Sat Aug 28 05:05:11 2021: BS 2809 completed
Sat Aug 28 05:05:33 2021: BS 2810 completed
Sat Aug 28 05:05:55 2021: BS 2811 completed
Sat Aug 28 05:06:18 2021: BS 2812 completed
Sat Aug 28 05:06:40 2021: BS 2813 completed
Sat Aug 28 05:07:03 2021: BS 2814 completed
Sat Aug 28 05:07:25 2021: BS 2815 completed
Sat Aug 28 05:07:48 2021: BS 2816 completed
Sat Aug 28 05:08:10 2021: BS 2817 completed
Sat Aug 28 05:08:33 2021: BS 2818 completed
Sat Aug 28 05:08:55 2021: BS 2819 completed
Sat Aug 28 05:09:18 2021: BS 2820 completed
Sat Aug 28 05:09:40 2021: BS 2821 completed
Sat Aug 28 05:10:03 2021: BS 2822 completed
Sat Aug 28 05:10:25 2021: BS 2823 completed
Sat Aug 28 05:10:48 2021: BS 2824 completed
Sat Aug 28 05:11:10 2021: BS 2825 completed
Sat Aug 28 05:11:33 2021: BS 2826 completed
Sat Aug 28 05:11:55 2021: BS 2827 completed
Sat Aug 28 05:12:17 2021: BS 2828 completed
Sat Aug 28 05:12:40 2021: BS 2829 completed
Sat Aug 28 05:13:02 2021: BS 2830 completed
Sat Aug 28 05:13:25 2021: BS 2831 completed
Sat Aug 28 05:13:47 2021: BS 2832 completed
Sat Aug 28 05:14:10 2021: BS 2833 completed
Sat Aug 28 05:14:32 2021: BS 2834 completed
Sat Aug 28 05:14:55 2021: BS 2835 completed
Sat Aug 28 05:15:17 2021: BS 2836 completed
Sat Aug 28 05:15:40 2021: BS 2837 completed
Sat Aug 28 05:16:02 2021: BS 2838 completed
Sat Aug 28 05:16:25 2021: BS 2839 completed
Sat Aug 28 05:16:47 2021: BS 2840 completed
Sat Aug 28 05:17:10 2021: BS 2841 completed
Sat Aug 28 05:17:32 2021: BS 2842 completed
Sat Aug 28 05:17:55 2021: BS 2843 completed
Sat Aug 28 05:18:17 2021: BS 2844 completed
Sat Aug 28 05:18:39 2021: BS 2845 completed
Sat Aug 28 05:19:02 2021: BS 2846 completed
Sat Aug 28 05:19:24 2021: BS 2847 completed
Sat Aug 28 05:19:47 2021: BS 2848 completed
Sat Aug 28 05:20:09 2021: BS 2849 completed
Sat Aug 28 05:20:32 2021: BS 2850 completed
Sat Aug 28 05:20:54 2021: BS 2851 completed
Sat Aug 28 05:21:17 2021: BS 2852 completed
Sat Aug 28 05:21:39 2021: BS 2853 completed
Sat Aug 28 05:22:02 2021: BS 2854 completed
Sat Aug 28 05:22:24 2021: BS 2855 completed
Sat Aug 28 05:22:47 2021: BS 2856 completed
Sat Aug 28 05:23:09 2021: BS 2857 completed
Sat Aug 28 05:23:32 2021: BS 2858 completed
Sat Aug 28 05:23:54 2021: BS 2859 completed
Sat Aug 28 05:24:17 2021: BS 2860 completed
Sat Aug 28 05:24:39 2021: BS 2861 completed
Sat Aug 28 05:25:01 2021: BS 2862 completed
Sat Aug 28 05:25:24 2021: BS 2863 completed
Sat Aug 28 05:25:46 2021: BS 2864 completed
Sat Aug 28 05:26:09 2021: BS 2865 completed
Sat Aug 28 05:26:31 2021: BS 2866 completed
Sat Aug 28 05:26:54 2021: BS 2867 completed
Sat Aug 28 05:27:16 2021: BS 2868 completed
Sat Aug 28 05:27:39 2021: BS 2869 completed
Sat Aug 28 05:28:01 2021: BS 2870 completed
Sat Aug 28 05:28:24 2021: BS 2871 completed
Sat Aug 28 05:28:46 2021: BS 2872 completed
Sat Aug 28 05:29:09 2021: BS 2873 completed
Sat Aug 28 05:29:31 2021: BS 2874 completed
Sat Aug 28 05:29:54 2021: BS 2875 completed
Sat Aug 28 05:30:16 2021: BS 2876 completed
Sat Aug 28 05:30:39 2021: BS 2877 completed
Sat Aug 28 05:31:01 2021: BS 2878 completed
Sat Aug 28 05:31:23 2021: BS 2879 completed
Sat Aug 28 05:31:46 2021: BS 2880 completed
Sat Aug 28 05:32:08 2021: BS 2881 completed
Sat Aug 28 05:32:31 2021: BS 2882 completed
Sat Aug 28 05:32:53 2021: BS 2883 completed
Sat Aug 28 05:33:16 2021: BS 2884 completed
Sat Aug 28 05:33:38 2021: BS 2885 completed
Sat Aug 28 05:34:01 2021: BS 2886 completed
Sat Aug 28 05:34:23 2021: BS 2887 completed
Sat Aug 28 05:34:46 2021: BS 2888 completed
Sat Aug 28 05:35:08 2021: BS 2889 completed
Sat Aug 28 05:35:31 2021: BS 2890 completed
Sat Aug 28 05:35:53 2021: BS 2891 completed
Sat Aug 28 05:36:16 2021: BS 2892 completed
Sat Aug 28 05:36:38 2021: BS 2893 completed
Sat Aug 28 05:37:01 2021: BS 2894 completed
Sat Aug 28 05:37:23 2021: BS 2895 completed
Sat Aug 28 05:37:45 2021: BS 2896 completed
Sat Aug 28 05:38:08 2021: BS 2897 completed
Sat Aug 28 05:38:30 2021: BS 2898 completed
Sat Aug 28 05:38:53 2021: BS 2899 completed
Sat Aug 28 05:39:15 2021: BS 2900 completed
Sat Aug 28 05:39:38 2021: BS 2901 completed
Sat Aug 28 05:40:00 2021: BS 2902 completed
Sat Aug 28 05:40:23 2021: BS 2903 completed
Sat Aug 28 05:40:45 2021: BS 2904 completed
Sat Aug 28 05:41:08 2021: BS 2905 completed
Sat Aug 28 05:41:30 2021: BS 2906 completed
Sat Aug 28 05:41:53 2021: BS 2907 completed
Sat Aug 28 05:42:15 2021: BS 2908 completed
Sat Aug 28 05:42:38 2021: BS 2909 completed
Sat Aug 28 05:43:00 2021: BS 2910 completed
Sat Aug 28 05:43:23 2021: BS 2911 completed
Sat Aug 28 05:43:45 2021: BS 2912 completed
Sat Aug 28 05:44:07 2021: BS 2913 completed
Sat Aug 28 05:44:30 2021: BS 2914 completed
Sat Aug 28 05:44:52 2021: BS 2915 completed
Sat Aug 28 05:45:15 2021: BS 2916 completed
Sat Aug 28 05:45:37 2021: BS 2917 completed
Sat Aug 28 05:46:00 2021: BS 2918 completed
Sat Aug 28 05:46:22 2021: BS 2919 completed
Sat Aug 28 05:46:45 2021: BS 2920 completed
Sat Aug 28 05:47:07 2021: BS 2921 completed
Sat Aug 28 05:47:30 2021: BS 2922 completed
Sat Aug 28 05:47:52 2021: BS 2923 completed
Sat Aug 28 05:48:15 2021: BS 2924 completed
Sat Aug 28 05:48:37 2021: BS 2925 completed
Sat Aug 28 05:49:00 2021: BS 2926 completed
Sat Aug 28 05:49:22 2021: BS 2927 completed
Sat Aug 28 05:49:45 2021: BS 2928 completed
Sat Aug 28 05:50:07 2021: BS 2929 completed
Sat Aug 28 05:50:29 2021: BS 2930 completed
Sat Aug 28 05:50:52 2021: BS 2931 completed
Sat Aug 28 05:51:14 2021: BS 2932 completed
Sat Aug 28 05:51:37 2021: BS 2933 completed
Sat Aug 28 05:51:59 2021: BS 2934 completed
Sat Aug 28 05:52:22 2021: BS 2935 completed
Sat Aug 28 05:52:44 2021: BS 2936 completed
Sat Aug 28 05:53:07 2021: BS 2937 completed
Sat Aug 28 05:53:29 2021: BS 2938 completed
Sat Aug 28 05:53:52 2021: BS 2939 completed
Sat Aug 28 05:54:14 2021: BS 2940 completed
Sat Aug 28 05:54:37 2021: BS 2941 completed
Sat Aug 28 05:54:59 2021: BS 2942 completed
Sat Aug 28 05:55:22 2021: BS 2943 completed
Sat Aug 28 05:55:44 2021: BS 2944 completed
Sat Aug 28 05:56:07 2021: BS 2945 completed
Sat Aug 28 05:56:29 2021: BS 2946 completed
Sat Aug 28 05:56:51 2021: BS 2947 completed
Sat Aug 28 05:57:14 2021: BS 2948 completed
Sat Aug 28 05:57:36 2021: BS 2949 completed
Sat Aug 28 05:57:59 2021: BS 2950 completed
Sat Aug 28 05:58:21 2021: BS 2951 completed
Sat Aug 28 05:58:44 2021: BS 2952 completed
Sat Aug 28 05:59:06 2021: BS 2953 completed
Sat Aug 28 05:59:29 2021: BS 2954 completed
Sat Aug 28 05:59:51 2021: BS 2955 completed
Sat Aug 28 06:00:14 2021: BS 2956 completed
Sat Aug 28 06:00:36 2021: BS 2957 completed
Sat Aug 28 06:00:59 2021: BS 2958 completed
Sat Aug 28 06:01:21 2021: BS 2959 completed
Sat Aug 28 06:01:44 2021: BS 2960 completed
Sat Aug 28 06:02:06 2021: BS 2961 completed
Sat Aug 28 06:02:29 2021: BS 2962 completed
Sat Aug 28 06:02:51 2021: BS 2963 completed
Sat Aug 28 06:03:13 2021: BS 2964 completed
Sat Aug 28 06:03:36 2021: BS 2965 completed
Sat Aug 28 06:03:58 2021: BS 2966 completed
Sat Aug 28 06:04:21 2021: BS 2967 completed
Sat Aug 28 06:04:43 2021: BS 2968 completed
Sat Aug 28 06:05:06 2021: BS 2969 completed
Sat Aug 28 06:05:28 2021: BS 2970 completed
Sat Aug 28 06:05:51 2021: BS 2971 completed
Sat Aug 28 06:06:13 2021: BS 2972 completed
Sat Aug 28 06:06:36 2021: BS 2973 completed
Sat Aug 28 06:06:58 2021: BS 2974 completed
Sat Aug 28 06:07:21 2021: BS 2975 completed
Sat Aug 28 06:07:43 2021: BS 2976 completed
Sat Aug 28 06:08:06 2021: BS 2977 completed
Sat Aug 28 06:08:28 2021: BS 2978 completed
Sat Aug 28 06:08:51 2021: BS 2979 completed
Sat Aug 28 06:09:13 2021: BS 2980 completed
Sat Aug 28 06:09:36 2021: BS 2981 completed
Sat Aug 28 06:09:58 2021: BS 2982 completed
Sat Aug 28 06:10:20 2021: BS 2983 completed
Sat Aug 28 06:10:43 2021: BS 2984 completed
Sat Aug 28 06:11:05 2021: BS 2985 completed
Sat Aug 28 06:11:28 2021: BS 2986 completed
Sat Aug 28 06:11:50 2021: BS 2987 completed
Sat Aug 28 06:12:13 2021: BS 2988 completed
Sat Aug 28 06:12:35 2021: BS 2989 completed
Sat Aug 28 06:12:58 2021: BS 2990 completed
Sat Aug 28 06:13:20 2021: BS 2991 completed
Sat Aug 28 06:13:43 2021: BS 2992 completed
Sat Aug 28 06:14:05 2021: BS 2993 completed
Sat Aug 28 06:14:28 2021: BS 2994 completed
Sat Aug 28 06:14:50 2021: BS 2995 completed
Sat Aug 28 06:15:13 2021: BS 2996 completed
Sat Aug 28 06:15:35 2021: BS 2997 completed
Sat Aug 28 06:15:58 2021: BS 2998 completed
Sat Aug 28 06:16:20 2021: BS 2999 completed
Sat Aug 28 06:16:42 2021: BS 3000 completed
Sat Aug 28 06:17:05 2021: BS 3001 completed
Sat Aug 28 06:17:27 2021: BS 3002 completed
Sat Aug 28 06:17:50 2021: BS 3003 completed
Sat Aug 28 06:18:12 2021: BS 3004 completed
Sat Aug 28 06:18:35 2021: BS 3005 completed
Sat Aug 28 06:18:57 2021: BS 3006 completed
Sat Aug 28 06:19:20 2021: BS 3007 completed
Sat Aug 28 06:19:42 2021: BS 3008 completed
Sat Aug 28 06:20:05 2021: BS 3009 completed
Sat Aug 28 06:20:27 2021: BS 3010 completed
Sat Aug 28 06:20:50 2021: BS 3011 completed
Sat Aug 28 06:21:12 2021: BS 3012 completed
Sat Aug 28 06:21:35 2021: BS 3013 completed
Sat Aug 28 06:21:57 2021: BS 3014 completed
Sat Aug 28 06:22:20 2021: BS 3015 completed
Sat Aug 28 06:22:42 2021: BS 3016 completed
Sat Aug 28 06:23:05 2021: BS 3017 completed
Sat Aug 28 06:23:27 2021: BS 3018 completed
Sat Aug 28 06:23:49 2021: BS 3019 completed
Sat Aug 28 06:24:12 2021: BS 3020 completed
Sat Aug 28 06:24:34 2021: BS 3021 completed
Sat Aug 28 06:24:57 2021: BS 3022 completed
Sat Aug 28 06:25:19 2021: BS 3023 completed
Sat Aug 28 06:25:42 2021: BS 3024 completed
Sat Aug 28 06:26:04 2021: BS 3025 completed
Sat Aug 28 06:26:27 2021: BS 3026 completed
Sat Aug 28 06:26:49 2021: BS 3027 completed
Sat Aug 28 06:27:12 2021: BS 3028 completed
Sat Aug 28 06:27:34 2021: BS 3029 completed
Sat Aug 28 06:27:57 2021: BS 3030 completed
Sat Aug 28 06:28:19 2021: BS 3031 completed
Sat Aug 28 06:28:42 2021: BS 3032 completed
Sat Aug 28 06:29:04 2021: BS 3033 completed
Sat Aug 28 06:29:26 2021: BS 3034 completed
Sat Aug 28 06:29:49 2021: BS 3035 completed
Sat Aug 28 06:30:11 2021: BS 3036 completed
Sat Aug 28 06:30:34 2021: BS 3037 completed
Sat Aug 28 06:30:56 2021: BS 3038 completed
Sat Aug 28 06:31:19 2021: BS 3039 completed
Sat Aug 28 06:31:41 2021: BS 3040 completed
Sat Aug 28 06:32:04 2021: BS 3041 completed
Sat Aug 28 06:32:26 2021: BS 3042 completed
Sat Aug 28 06:32:49 2021: BS 3043 completed
Sat Aug 28 06:33:11 2021: BS 3044 completed
Sat Aug 28 06:33:34 2021: BS 3045 completed
Sat Aug 28 06:33:56 2021: BS 3046 completed
Sat Aug 28 06:34:19 2021: BS 3047 completed
Sat Aug 28 06:34:41 2021: BS 3048 completed
Sat Aug 28 06:35:04 2021: BS 3049 completed
Sat Aug 28 06:35:26 2021: BS 3050 completed
Sat Aug 28 06:35:48 2021: BS 3051 completed
Sat Aug 28 06:36:11 2021: BS 3052 completed
Sat Aug 28 06:36:33 2021: BS 3053 completed
Sat Aug 28 06:36:56 2021: BS 3054 completed
Sat Aug 28 06:37:18 2021: BS 3055 completed
Sat Aug 28 06:37:41 2021: BS 3056 completed
Sat Aug 28 06:38:03 2021: BS 3057 completed
Sat Aug 28 06:38:26 2021: BS 3058 completed
Sat Aug 28 06:38:48 2021: BS 3059 completed
Sat Aug 28 06:39:11 2021: BS 3060 completed
Sat Aug 28 06:39:33 2021: BS 3061 completed
Sat Aug 28 06:39:56 2021: BS 3062 completed
Sat Aug 28 06:40:18 2021: BS 3063 completed
Sat Aug 28 06:40:41 2021: BS 3064 completed
Sat Aug 28 06:41:03 2021: BS 3065 completed
Sat Aug 28 06:41:26 2021: BS 3066 completed
Sat Aug 28 06:41:48 2021: BS 3067 completed
Sat Aug 28 06:42:11 2021: BS 3068 completed
Sat Aug 28 06:42:33 2021: BS 3069 completed
Sat Aug 28 06:42:55 2021: BS 3070 completed
Sat Aug 28 06:43:18 2021: BS 3071 completed
Sat Aug 28 06:43:40 2021: BS 3072 completed
Sat Aug 28 06:44:03 2021: BS 3073 completed
Sat Aug 28 06:44:25 2021: BS 3074 completed
Sat Aug 28 06:44:48 2021: BS 3075 completed
Sat Aug 28 06:45:10 2021: BS 3076 completed
Sat Aug 28 06:45:33 2021: BS 3077 completed
Sat Aug 28 06:45:55 2021: BS 3078 completed
Sat Aug 28 06:46:18 2021: BS 3079 completed
Sat Aug 28 06:46:40 2021: BS 3080 completed
Sat Aug 28 06:47:03 2021: BS 3081 completed
Sat Aug 28 06:47:25 2021: BS 3082 completed
Sat Aug 28 06:47:48 2021: BS 3083 completed
Sat Aug 28 06:48:10 2021: BS 3084 completed
Sat Aug 28 06:48:33 2021: BS 3085 completed
Sat Aug 28 06:48:55 2021: BS 3086 completed
Sat Aug 28 06:49:17 2021: BS 3087 completed
Sat Aug 28 06:49:40 2021: BS 3088 completed
Sat Aug 28 06:50:02 2021: BS 3089 completed
Sat Aug 28 06:50:25 2021: BS 3090 completed
Sat Aug 28 06:50:47 2021: BS 3091 completed
Sat Aug 28 06:51:10 2021: BS 3092 completed
Sat Aug 28 06:51:32 2021: BS 3093 completed
Sat Aug 28 06:51:55 2021: BS 3094 completed
Sat Aug 28 06:52:17 2021: BS 3095 completed
Sat Aug 28 06:52:40 2021: BS 3096 completed
Sat Aug 28 06:53:02 2021: BS 3097 completed
Sat Aug 28 06:53:25 2021: BS 3098 completed
Sat Aug 28 06:53:47 2021: BS 3099 completed
Sat Aug 28 06:54:10 2021: BS 3100 completed
Sat Aug 28 06:54:32 2021: BS 3101 completed
Sat Aug 28 06:54:55 2021: BS 3102 completed
Sat Aug 28 06:55:17 2021: BS 3103 completed
Sat Aug 28 06:55:39 2021: BS 3104 completed
Sat Aug 28 06:56:02 2021: BS 3105 completed
Sat Aug 28 06:56:24 2021: BS 3106 completed
Sat Aug 28 06:56:47 2021: BS 3107 completed
Sat Aug 28 06:57:09 2021: BS 3108 completed
Sat Aug 28 06:57:32 2021: BS 3109 completed
Sat Aug 28 06:57:54 2021: BS 3110 completed
Sat Aug 28 06:58:17 2021: BS 3111 completed
Sat Aug 28 06:58:39 2021: BS 3112 completed
Sat Aug 28 06:59:02 2021: BS 3113 completed
Sat Aug 28 06:59:24 2021: BS 3114 completed
Sat Aug 28 06:59:47 2021: BS 3115 completed
Sat Aug 28 07:00:09 2021: BS 3116 completed
Sat Aug 28 07:00:32 2021: BS 3117 completed
Sat Aug 28 07:00:54 2021: BS 3118 completed
Sat Aug 28 07:01:16 2021: BS 3119 completed
Sat Aug 28 07:01:39 2021: BS 3120 completed
Sat Aug 28 07:02:01 2021: BS 3121 completed
Sat Aug 28 07:02:24 2021: BS 3122 completed
Sat Aug 28 07:02:46 2021: BS 3123 completed
Sat Aug 28 07:03:09 2021: BS 3124 completed
Sat Aug 28 07:03:31 2021: Acquisition complete
