# Supplementary material for: Photoredox Cross-Dehydrogenative Coupling of N-Aryl Glycines Mediated by Mesoporous Graphitic Carbon Nitride: An Environmentally Friendly Approach to the Synthesis of Non-Proteinogenic α-Amino Acids (NPAAs) Decorated with Indoles
Source: J Org Chem. 2022 May 27;87(12):7826–37. doi: 10.1021/acs.joc.2c00474 (PMC9207928; doi:10.1021/acs.joc.2c00474)
Supplement: Supplementary file 2 — jo2c00474_si_002.zip [file jo2c00474_si_002.zip › FID for publication_revised/spectra paper/scope/3ae/19F - 3ae/log]

Mon Jul 12 11:09:59 2021: Experiment started
Mon Jul 12 11:10:07 2021: BS 1 completed
Mon Jul 12 11:10:13 2021: BS 2 completed
Mon Jul 12 11:10:19 2021: BS 3 completed
Mon Jul 12 11:10:25 2021: BS 4 completed
Mon Jul 12 11:10:31 2021: BS 5 completed
Mon Jul 12 11:10:37 2021: BS 6 completed
Mon Jul 12 11:10:43 2021: BS 7 completed
Mon Jul 12 11:10:49 2021: BS 8 completed
Mon Jul 12 11:10:54 2021: BS 9 completed
Mon Jul 12 11:11:00 2021: BS 10 completed
Mon Jul 12 11:11:06 2021: BS 11 completed
Mon Jul 12 11:11:12 2021: BS 12 completed
Mon Jul 12 11:11:18 2021: BS 13 completed
Mon Jul 12 11:11:24 2021: BS 14 completed
Mon Jul 12 11:11:30 2021: BS 15 completed
Mon Jul 12 11:11:36 2021: BS 16 completed
Mon Jul 12 11:11:42 2021: BS 17 completed
Mon Jul 12 11:11:48 2021: BS 18 completed
Mon Jul 12 11:11:54 2021: BS 19 completed
Mon Jul 12 11:12:00 2021: BS 20 completed
Mon Jul 12 11:12:01 2021: Acquisition aborted
