# Supplementary material for: Photoredox Cross-Dehydrogenative Coupling of N-Aryl Glycines Mediated by Mesoporous Graphitic Carbon Nitride: An Environmentally Friendly Approach to the Synthesis of Non-Proteinogenic α-Amino Acids (NPAAs) Decorated with Indoles
Source: J Org Chem. 2022 May 27;87(12):7826–37. doi: 10.1021/acs.joc.2c00474 (PMC9207928; doi:10.1021/acs.joc.2c00474)
Supplement: Supplementary file 2 — jo2c00474_si_002.zip [file jo2c00474_si_002.zip › FID for publication_revised/spectra paper/scope/3af/13C - 3af/log]

Fri Jul 16 08:14:40 2021: Experiment started
Fri Jul 16 08:14:41 2021: FID 0: ADC overflow
Fri Jul 16 08:16:11 2021: BS 4 completed
Fri Jul 16 08:16:33 2021: BS 5 completed
Fri Jul 16 08:16:56 2021: BS 6 completed
Fri Jul 16 08:17:18 2021: BS 7 completed
Fri Jul 16 08:17:40 2021: BS 8 completed
Fri Jul 16 08:18:03 2021: BS 9 completed
Fri Jul 16 08:18:25 2021: BS 10 completed
Fri Jul 16 08:18:48 2021: BS 11 completed
Fri Jul 16 08:19:10 2021: BS 12 completed
Fri Jul 16 08:19:33 2021: BS 13 completed
Fri Jul 16 08:19:55 2021: BS 14 completed
Fri Jul 16 08:20:18 2021: BS 15 completed
Fri Jul 16 08:20:40 2021: BS 16 completed
Fri Jul 16 08:21:03 2021: BS 17 completed
Fri Jul 16 08:21:25 2021: BS 18 completed
Fri Jul 16 08:21:48 2021: BS 19 completed
Fri Jul 16 08:22:10 2021: BS 20 completed
Fri Jul 16 08:22:33 2021: BS 21 completed
Fri Jul 16 08:22:55 2021: BS 22 completed
Fri Jul 16 08:23:18 2021: BS 23 completed
Fri Jul 16 08:23:40 2021: BS 24 completed
Fri Jul 16 08:24:02 2021: BS 25 completed
Fri Jul 16 08:24:25 2021: BS 26 completed
Fri Jul 16 08:24:47 2021: BS 27 completed
Fri Jul 16 08:25:10 2021: BS 28 completed
Fri Jul 16 08:25:32 2021: BS 29 completed
Fri Jul 16 08:25:55 2021: BS 30 completed
Fri Jul 16 08:26:17 2021: BS 31 completed
Fri Jul 16 08:26:40 2021: BS 32 completed
Fri Jul 16 08:27:02 2021: BS 33 completed
Fri Jul 16 08:27:25 2021: BS 34 completed
Fri Jul 16 08:27:47 2021: BS 35 completed
Fri Jul 16 08:28:10 2021: BS 36 completed
Fri Jul 16 08:28:32 2021: BS 37 completed
Fri Jul 16 08:28:55 2021: BS 38 completed
Fri Jul 16 08:29:17 2021: BS 39 completed
Fri Jul 16 08:29:40 2021: BS 40 completed
Fri Jul 16 08:30:02 2021: BS 41 completed
Fri Jul 16 08:30:24 2021: BS 42 completed
Fri Jul 16 08:30:47 2021: BS 43 completed
Fri Jul 16 08:31:09 2021: BS 44 completed
Fri Jul 16 08:31:32 2021: BS 45 completed
Fri Jul 16 08:31:54 2021: BS 46 completed
Fri Jul 16 08:32:17 2021: BS 47 completed
Fri Jul 16 08:32:39 2021: BS 48 completed
Fri Jul 16 08:33:02 2021: BS 49 completed
Fri Jul 16 08:33:24 2021: BS 50 completed
Fri Jul 16 08:33:47 2021: BS 51 completed
Fri Jul 16 08:34:09 2021: BS 52 completed
Fri Jul 16 08:34:32 2021: BS 53 completed
Fri Jul 16 08:34:54 2021: BS 54 completed
Fri Jul 16 08:35:17 2021: BS 55 completed
Fri Jul 16 08:35:39 2021: BS 56 completed
Fri Jul 16 08:36:02 2021: BS 57 completed
Fri Jul 16 08:36:24 2021: BS 58 completed
Fri Jul 16 08:36:46 2021: BS 59 completed
Fri Jul 16 08:37:09 2021: BS 60 completed
Fri Jul 16 08:37:31 2021: BS 61 completed
Fri Jul 16 08:37:54 2021: BS 62 completed
Fri Jul 16 08:38:16 2021: BS 63 completed
Fri Jul 16 08:38:39 2021: BS 64 completed
Fri Jul 16 08:39:01 2021: BS 65 completed
Fri Jul 16 08:39:24 2021: BS 66 completed
Fri Jul 16 08:39:46 2021: BS 67 completed
Fri Jul 16 08:40:09 2021: BS 68 completed
Fri Jul 16 08:40:31 2021: BS 69 completed
Fri Jul 16 08:40:54 2021: BS 70 completed
Fri Jul 16 08:41:16 2021: BS 71 completed
Fri Jul 16 08:41:39 2021: BS 72 completed
Fri Jul 16 08:42:01 2021: BS 73 completed
Fri Jul 16 08:42:24 2021: BS 74 completed
Fri Jul 16 08:42:46 2021: BS 75 completed
Fri Jul 16 08:43:09 2021: BS 76 completed
Fri Jul 16 08:43:31 2021: BS 77 completed
Fri Jul 16 08:43:53 2021: BS 78 completed
Fri Jul 16 08:44:16 2021: BS 79 completed
Fri Jul 16 08:44:38 2021: BS 80 completed
Fri Jul 16 08:45:01 2021: BS 81 completed
Fri Jul 16 08:45:23 2021: BS 82 completed
Fri Jul 16 08:45:46 2021: BS 83 completed
Fri Jul 16 08:46:08 2021: BS 84 completed
Fri Jul 16 08:46:31 2021: BS 85 completed
Fri Jul 16 08:46:53 2021: BS 86 completed
Fri Jul 16 08:47:16 2021: BS 87 completed
Fri Jul 16 08:47:38 2021: BS 88 completed
Fri Jul 16 08:48:01 2021: BS 89 completed
Fri Jul 16 08:48:23 2021: BS 90 completed
Fri Jul 16 08:48:46 2021: BS 91 completed
Fri Jul 16 08:49:08 2021: BS 92 completed
Fri Jul 16 08:49:31 2021: BS 93 completed
Fri Jul 16 08:49:53 2021: BS 94 completed
Fri Jul 16 08:50:15 2021: BS 95 completed
Fri Jul 16 08:50:38 2021: BS 96 completed
Fri Jul 16 08:51:00 2021: BS 97 completed
Fri Jul 16 08:51:23 2021: BS 98 completed
Fri Jul 16 08:51:45 2021: BS 99 completed
Fri Jul 16 08:52:08 2021: BS 100 completed
Fri Jul 16 08:52:30 2021: BS 101 completed
Fri Jul 16 08:52:53 2021: BS 102 completed
Fri Jul 16 08:53:15 2021: BS 103 completed
Fri Jul 16 08:53:38 2021: BS 104 completed
Fri Jul 16 08:54:00 2021: BS 105 completed
Fri Jul 16 08:54:23 2021: BS 106 completed
Fri Jul 16 08:54:45 2021: BS 107 completed
Fri Jul 16 08:55:08 2021: BS 108 completed
Fri Jul 16 08:55:30 2021: BS 109 completed
Fri Jul 16 08:55:53 2021: BS 110 completed
Fri Jul 16 08:56:15 2021: BS 111 completed
Fri Jul 16 08:56:37 2021: BS 112 completed
Fri Jul 16 08:57:00 2021: BS 113 completed
Fri Jul 16 08:57:22 2021: BS 114 completed
Fri Jul 16 08:57:45 2021: BS 115 completed
Fri Jul 16 08:58:07 2021: BS 116 completed
Fri Jul 16 08:58:30 2021: BS 117 completed
Fri Jul 16 08:58:52 2021: BS 118 completed
Fri Jul 16 08:59:15 2021: BS 119 completed
Fri Jul 16 08:59:37 2021: BS 120 completed
Fri Jul 16 09:00:00 2021: BS 121 completed
Fri Jul 16 09:00:22 2021: BS 122 completed
Fri Jul 16 09:00:45 2021: BS 123 completed
Fri Jul 16 09:01:07 2021: BS 124 completed
Fri Jul 16 09:01:30 2021: BS 125 completed
Fri Jul 16 09:01:52 2021: BS 126 completed
Fri Jul 16 09:02:15 2021: BS 127 completed
Fri Jul 16 09:02:37 2021: BS 128 completed
Fri Jul 16 09:02:59 2021: BS 129 completed
Fri Jul 16 09:03:22 2021: BS 130 completed
Fri Jul 16 09:03:44 2021: BS 131 completed
Fri Jul 16 09:04:07 2021: BS 132 completed
Fri Jul 16 09:04:29 2021: BS 133 completed
Fri Jul 16 09:04:52 2021: BS 134 completed
Fri Jul 16 09:05:14 2021: BS 135 completed
Fri Jul 16 09:05:37 2021: BS 136 completed
Fri Jul 16 09:05:59 2021: BS 137 completed
Fri Jul 16 09:06:22 2021: BS 138 completed
Fri Jul 16 09:06:44 2021: BS 139 completed
Fri Jul 16 09:07:07 2021: BS 140 completed
Fri Jul 16 09:07:29 2021: BS 141 completed
Fri Jul 16 09:07:52 2021: BS 142 completed
Fri Jul 16 09:08:14 2021: BS 143 completed
Fri Jul 16 09:08:37 2021: BS 144 completed
Fri Jul 16 09:08:59 2021: BS 145 completed
Fri Jul 16 09:09:21 2021: BS 146 completed
Fri Jul 16 09:09:44 2021: BS 147 completed
Fri Jul 16 09:10:06 2021: BS 148 completed
Fri Jul 16 09:10:29 2021: BS 149 completed
Fri Jul 16 09:10:51 2021: BS 150 completed
Fri Jul 16 09:11:14 2021: BS 151 completed
Fri Jul 16 09:11:36 2021: BS 152 completed
Fri Jul 16 09:11:59 2021: BS 153 completed
Fri Jul 16 09:12:21 2021: BS 154 completed
Fri Jul 16 09:12:44 2021: BS 155 completed
Fri Jul 16 09:13:06 2021: BS 156 completed
Fri Jul 16 09:13:29 2021: BS 157 completed
Fri Jul 16 09:13:51 2021: BS 158 completed
Fri Jul 16 09:14:14 2021: BS 159 completed
Fri Jul 16 09:14:36 2021: BS 160 completed
Fri Jul 16 09:14:59 2021: BS 161 completed
Fri Jul 16 09:15:21 2021: BS 162 completed
Fri Jul 16 09:15:43 2021: BS 163 completed
Fri Jul 16 09:16:06 2021: BS 164 completed
Fri Jul 16 09:16:28 2021: BS 165 completed
Fri Jul 16 09:16:51 2021: BS 166 completed
Fri Jul 16 09:17:13 2021: BS 167 completed
Fri Jul 16 09:17:36 2021: BS 168 completed
Fri Jul 16 09:17:58 2021: BS 169 completed
Fri Jul 16 09:18:21 2021: BS 170 completed
Fri Jul 16 09:18:43 2021: BS 171 completed
Fri Jul 16 09:19:06 2021: BS 172 completed
Fri Jul 16 09:19:28 2021: BS 173 completed
Fri Jul 16 09:19:51 2021: BS 174 completed
Fri Jul 16 09:20:13 2021: BS 175 completed
Fri Jul 16 09:20:36 2021: BS 176 completed
Fri Jul 16 09:20:58 2021: BS 177 completed
Fri Jul 16 09:21:21 2021: BS 178 completed
Fri Jul 16 09:21:43 2021: BS 179 completed
Fri Jul 16 09:22:05 2021: BS 180 completed
Fri Jul 16 09:22:28 2021: BS 181 completed
Fri Jul 16 09:22:50 2021: BS 182 completed
Fri Jul 16 09:23:13 2021: BS 183 completed
Fri Jul 16 09:23:35 2021: BS 184 completed
Fri Jul 16 09:23:58 2021: BS 185 completed
Fri Jul 16 09:24:20 2021: BS 186 completed
Fri Jul 16 09:24:43 2021: BS 187 completed
Fri Jul 16 09:25:05 2021: BS 188 completed
Fri Jul 16 09:25:28 2021: BS 189 completed
Fri Jul 16 09:25:50 2021: BS 190 completed
Fri Jul 16 09:26:13 2021: BS 191 completed
Fri Jul 16 09:26:35 2021: BS 192 completed
Fri Jul 16 09:26:58 2021: BS 193 completed
Fri Jul 16 09:27:20 2021: BS 194 completed
Fri Jul 16 09:27:43 2021: BS 195 completed
Fri Jul 16 09:28:05 2021: BS 196 completed
Fri Jul 16 09:28:27 2021: BS 197 completed
Fri Jul 16 09:28:50 2021: BS 198 completed
Fri Jul 16 09:29:12 2021: BS 199 completed
Fri Jul 16 09:29:35 2021: BS 200 completed
Fri Jul 16 09:29:57 2021: BS 201 completed
Fri Jul 16 09:30:20 2021: BS 202 completed
Fri Jul 16 09:30:42 2021: BS 203 completed
Fri Jul 16 09:31:05 2021: BS 204 completed
Fri Jul 16 09:31:27 2021: BS 205 completed
Fri Jul 16 09:31:50 2021: BS 206 completed
Fri Jul 16 09:32:12 2021: BS 207 completed
Fri Jul 16 09:32:35 2021: BS 208 completed
Fri Jul 16 09:32:57 2021: BS 209 completed
Fri Jul 16 09:33:20 2021: BS 210 completed
Fri Jul 16 09:33:42 2021: BS 211 completed
Fri Jul 16 09:34:05 2021: BS 212 completed
Fri Jul 16 09:34:27 2021: BS 213 completed
Fri Jul 16 09:34:49 2021: BS 214 completed
Fri Jul 16 09:35:12 2021: BS 215 completed
Fri Jul 16 09:35:34 2021: BS 216 completed
Fri Jul 16 09:35:57 2021: BS 217 completed
Fri Jul 16 09:36:19 2021: BS 218 completed
Fri Jul 16 09:36:42 2021: BS 219 completed
Fri Jul 16 09:37:04 2021: BS 220 completed
Fri Jul 16 09:37:27 2021: BS 221 completed
Fri Jul 16 09:37:49 2021: BS 222 completed
Fri Jul 16 09:38:12 2021: BS 223 completed
Fri Jul 16 09:38:34 2021: BS 224 completed
Fri Jul 16 09:38:57 2021: BS 225 completed
Fri Jul 16 09:39:19 2021: BS 226 completed
Fri Jul 16 09:39:42 2021: BS 227 completed
Fri Jul 16 09:40:04 2021: BS 228 completed
Fri Jul 16 09:40:27 2021: BS 229 completed
Fri Jul 16 09:40:49 2021: BS 230 completed
Fri Jul 16 09:41:11 2021: BS 231 completed
Fri Jul 16 09:41:34 2021: BS 232 completed
Fri Jul 16 09:41:56 2021: BS 233 completed
Fri Jul 16 09:42:19 2021: BS 234 completed
Fri Jul 16 09:42:41 2021: BS 235 completed
Fri Jul 16 09:43:04 2021: BS 236 completed
Fri Jul 16 09:43:26 2021: BS 237 completed
Fri Jul 16 09:43:49 2021: BS 238 completed
Fri Jul 16 09:44:11 2021: BS 239 completed
Fri Jul 16 09:44:34 2021: BS 240 completed
Fri Jul 16 09:44:56 2021: BS 241 completed
Fri Jul 16 09:45:19 2021: BS 242 completed
Fri Jul 16 09:45:41 2021: BS 243 completed
Fri Jul 16 09:46:04 2021: BS 244 completed
Fri Jul 16 09:46:26 2021: BS 245 completed
Fri Jul 16 09:46:49 2021: BS 246 completed
Fri Jul 16 09:47:11 2021: BS 247 completed
Fri Jul 16 09:47:33 2021: BS 248 completed
Fri Jul 16 09:47:56 2021: BS 249 completed
Fri Jul 16 09:48:18 2021: BS 250 completed
Fri Jul 16 09:48:41 2021: BS 251 completed
Fri Jul 16 09:49:03 2021: BS 252 completed
Fri Jul 16 09:49:26 2021: BS 253 completed
Fri Jul 16 09:49:48 2021: BS 254 completed
Fri Jul 16 09:50:11 2021: BS 255 completed
Fri Jul 16 09:50:33 2021: BS 256 completed
Fri Jul 16 09:50:56 2021: BS 257 completed
Fri Jul 16 09:51:18 2021: BS 258 completed
Fri Jul 16 09:51:41 2021: BS 259 completed
Fri Jul 16 09:52:03 2021: BS 260 completed
Fri Jul 16 09:52:26 2021: BS 261 completed
Fri Jul 16 09:52:48 2021: BS 262 completed
Fri Jul 16 09:53:11 2021: BS 263 completed
Fri Jul 16 09:53:33 2021: BS 264 completed
Fri Jul 16 09:53:56 2021: BS 265 completed
Fri Jul 16 09:54:18 2021: BS 266 completed
Fri Jul 16 09:54:40 2021: BS 267 completed
Fri Jul 16 09:55:03 2021: BS 268 completed
Fri Jul 16 09:55:25 2021: BS 269 completed
