# Supplementary material for: Photoredox Cross-Dehydrogenative Coupling of N-Aryl Glycines Mediated by Mesoporous Graphitic Carbon Nitride: An Environmentally Friendly Approach to the Synthesis of Non-Proteinogenic α-Amino Acids (NPAAs) Decorated with Indoles
Source: J Org Chem. 2022 May 27;87(12):7826–37. doi: 10.1021/acs.joc.2c00474 (PMC9207928; doi:10.1021/acs.joc.2c00474)
Supplement: Supplementary file 2 — jo2c00474_si_002.zip [file jo2c00474_si_002.zip › FID for publication_revised/spectra paper/scope/3ag/13C - 3ag/log]

Thu Jul 15 13:41:32 2021: Experiment started
Thu Jul 15 13:41:34 2021: FID 0: ADC overflow
Thu Jul 15 13:41:56 2021: BS 1 completed
Thu Jul 15 13:42:18 2021: BS 2 completed
Thu Jul 15 13:46:03 2021: BS 12 completed
Thu Jul 15 13:46:26 2021: BS 13 completed
Thu Jul 15 13:46:48 2021: BS 14 completed
Thu Jul 15 13:47:11 2021: BS 15 completed
Thu Jul 15 13:47:33 2021: BS 16 completed
Thu Jul 15 13:47:55 2021: BS 17 completed
Thu Jul 15 13:48:18 2021: BS 18 completed
Thu Jul 15 13:48:40 2021: BS 19 completed
Thu Jul 15 13:49:03 2021: BS 20 completed
Thu Jul 15 13:49:25 2021: BS 21 completed
Thu Jul 15 13:49:48 2021: BS 22 completed
Thu Jul 15 13:50:10 2021: BS 23 completed
Thu Jul 15 13:52:48 2021: BS 30 completed
Thu Jul 15 13:53:10 2021: BS 31 completed
Thu Jul 15 13:53:33 2021: BS 32 completed
Thu Jul 15 13:53:55 2021: BS 33 completed
Thu Jul 15 13:54:18 2021: BS 34 completed
Thu Jul 15 13:54:40 2021: BS 35 completed
Thu Jul 15 13:58:47 2021: BS 46 completed
Thu Jul 15 13:59:10 2021: BS 47 completed
Thu Jul 15 13:59:32 2021: BS 48 completed
Thu Jul 15 13:59:55 2021: BS 49 completed
Thu Jul 15 14:00:17 2021: BS 50 completed
Thu Jul 15 14:00:40 2021: BS 51 completed
Thu Jul 15 14:01:02 2021: BS 52 completed
Thu Jul 15 14:01:24 2021: BS 53 completed
Thu Jul 15 14:01:47 2021: BS 54 completed
Thu Jul 15 14:02:09 2021: BS 55 completed
Thu Jul 15 14:02:32 2021: BS 56 completed
Thu Jul 15 14:02:54 2021: BS 57 completed
Thu Jul 15 14:03:17 2021: BS 58 completed
Thu Jul 15 14:03:39 2021: BS 59 completed
Thu Jul 15 14:04:02 2021: BS 60 completed
Thu Jul 15 14:04:24 2021: BS 61 completed
Thu Jul 15 14:04:47 2021: BS 62 completed
Thu Jul 15 14:05:09 2021: BS 63 completed
Thu Jul 15 14:05:32 2021: BS 64 completed
Thu Jul 15 14:05:54 2021: BS 65 completed
Thu Jul 15 14:06:17 2021: BS 66 completed
Thu Jul 15 14:06:39 2021: BS 67 completed
Thu Jul 15 14:07:02 2021: BS 68 completed
Thu Jul 15 14:07:24 2021: BS 69 completed
Thu Jul 15 14:07:46 2021: BS 70 completed
Thu Jul 15 14:08:09 2021: BS 71 completed
Thu Jul 15 14:08:31 2021: BS 72 completed
Thu Jul 15 14:08:54 2021: BS 73 completed
Thu Jul 15 14:09:16 2021: BS 74 completed
Thu Jul 15 14:09:39 2021: BS 75 completed
Thu Jul 15 14:10:01 2021: BS 76 completed
Thu Jul 15 14:10:24 2021: BS 77 completed
Thu Jul 15 14:10:46 2021: BS 78 completed
Thu Jul 15 14:11:09 2021: BS 79 completed
Thu Jul 15 14:11:31 2021: BS 80 completed
Thu Jul 15 14:11:54 2021: BS 81 completed
Thu Jul 15 14:12:16 2021: BS 82 completed
Thu Jul 15 14:12:39 2021: BS 83 completed
Thu Jul 15 14:13:01 2021: BS 84 completed
Thu Jul 15 14:13:24 2021: BS 85 completed
Thu Jul 15 14:13:46 2021: BS 86 completed
Thu Jul 15 14:14:08 2021: BS 87 completed
Thu Jul 15 14:14:31 2021: BS 88 completed
Thu Jul 15 14:14:53 2021: BS 89 completed
Thu Jul 15 14:15:16 2021: BS 90 completed
Thu Jul 15 14:15:38 2021: BS 91 completed
Thu Jul 15 14:16:01 2021: BS 92 completed
Thu Jul 15 14:16:23 2021: BS 93 completed
Thu Jul 15 14:16:46 2021: BS 94 completed
Thu Jul 15 14:17:08 2021: BS 95 completed
Thu Jul 15 14:17:31 2021: BS 96 completed
Thu Jul 15 14:17:53 2021: BS 97 completed
Thu Jul 15 14:18:16 2021: BS 98 completed
Thu Jul 15 14:18:38 2021: BS 99 completed
Thu Jul 15 14:19:01 2021: BS 100 completed
Thu Jul 15 14:19:23 2021: BS 101 completed
Thu Jul 15 14:19:46 2021: BS 102 completed
Thu Jul 15 14:20:08 2021: BS 103 completed
Thu Jul 15 14:20:30 2021: BS 104 completed
Thu Jul 15 14:20:53 2021: BS 105 completed
Thu Jul 15 14:21:15 2021: BS 106 completed
Thu Jul 15 14:21:38 2021: BS 107 completed
Thu Jul 15 14:22:00 2021: BS 108 completed
Thu Jul 15 14:22:23 2021: BS 109 completed
Thu Jul 15 14:22:45 2021: BS 110 completed
Thu Jul 15 14:23:08 2021: BS 111 completed
Thu Jul 15 14:23:30 2021: BS 112 completed
Thu Jul 15 14:23:53 2021: BS 113 completed
Thu Jul 15 14:24:15 2021: BS 114 completed
Thu Jul 15 14:24:38 2021: BS 115 completed
Thu Jul 15 14:25:00 2021: BS 116 completed
Thu Jul 15 14:25:23 2021: BS 117 completed
Thu Jul 15 14:25:45 2021: BS 118 completed
Thu Jul 15 14:26:08 2021: BS 119 completed
Thu Jul 15 14:26:30 2021: BS 120 completed
Thu Jul 15 14:26:52 2021: BS 121 completed
Thu Jul 15 14:27:15 2021: BS 122 completed
Thu Jul 15 14:27:37 2021: BS 123 completed
Thu Jul 15 14:28:00 2021: BS 124 completed
Thu Jul 15 14:28:22 2021: BS 125 completed
Thu Jul 15 14:28:45 2021: BS 126 completed
Thu Jul 15 14:29:07 2021: BS 127 completed
Thu Jul 15 14:29:30 2021: BS 128 completed
Thu Jul 15 14:29:52 2021: BS 129 completed
Thu Jul 15 14:30:15 2021: BS 130 completed
Thu Jul 15 14:30:37 2021: BS 131 completed
Thu Jul 15 14:31:00 2021: BS 132 completed
Thu Jul 15 14:31:22 2021: BS 133 completed
Thu Jul 15 14:31:45 2021: BS 134 completed
Thu Jul 15 14:32:07 2021: BS 135 completed
Thu Jul 15 14:32:30 2021: BS 136 completed
Thu Jul 15 14:32:52 2021: BS 137 completed
Thu Jul 15 14:33:14 2021: BS 138 completed
Thu Jul 15 14:33:37 2021: BS 139 completed
Thu Jul 15 14:33:59 2021: BS 140 completed
Thu Jul 15 14:34:22 2021: BS 141 completed
Thu Jul 15 14:34:44 2021: BS 142 completed
Thu Jul 15 14:35:07 2021: BS 143 completed
Thu Jul 15 14:35:29 2021: BS 144 completed
Thu Jul 15 14:35:52 2021: BS 145 completed
Thu Jul 15 14:36:14 2021: BS 146 completed
Thu Jul 15 14:36:37 2021: BS 147 completed
Thu Jul 15 14:36:59 2021: BS 148 completed
Thu Jul 15 14:37:22 2021: BS 149 completed
Thu Jul 15 14:37:44 2021: BS 150 completed
Thu Jul 15 14:38:07 2021: BS 151 completed
Thu Jul 15 14:38:29 2021: BS 152 completed
Thu Jul 15 14:38:52 2021: BS 153 completed
Thu Jul 15 14:39:14 2021: BS 154 completed
Thu Jul 15 14:39:36 2021: BS 155 completed
Thu Jul 15 14:39:59 2021: BS 156 completed
Thu Jul 15 14:40:21 2021: BS 157 completed
Thu Jul 15 14:40:44 2021: BS 158 completed
Thu Jul 15 14:41:06 2021: BS 159 completed
Thu Jul 15 14:41:29 2021: BS 160 completed
Thu Jul 15 14:41:51 2021: BS 161 completed
Thu Jul 15 14:42:14 2021: BS 162 completed
Thu Jul 15 14:42:36 2021: BS 163 completed
Thu Jul 15 14:42:59 2021: BS 164 completed
Thu Jul 15 14:43:21 2021: BS 165 completed
Thu Jul 15 14:43:44 2021: BS 166 completed
Thu Jul 15 14:44:06 2021: BS 167 completed
Thu Jul 15 14:44:29 2021: BS 168 completed
Thu Jul 15 14:44:51 2021: BS 169 completed
Thu Jul 15 14:45:14 2021: BS 170 completed
Thu Jul 15 14:45:36 2021: BS 171 completed
Thu Jul 15 14:45:58 2021: BS 172 completed
Thu Jul 15 14:46:21 2021: BS 173 completed
Thu Jul 15 14:46:43 2021: BS 174 completed
Thu Jul 15 14:47:06 2021: BS 175 completed
Thu Jul 15 14:47:28 2021: BS 176 completed
Thu Jul 15 14:47:51 2021: BS 177 completed
Thu Jul 15 14:48:13 2021: BS 178 completed
Thu Jul 15 14:48:36 2021: BS 179 completed
Thu Jul 15 14:48:58 2021: BS 180 completed
Thu Jul 15 14:49:21 2021: BS 181 completed
Thu Jul 15 14:49:43 2021: BS 182 completed
Thu Jul 15 14:50:06 2021: BS 183 completed
Thu Jul 15 14:50:28 2021: BS 184 completed
Thu Jul 15 14:50:51 2021: BS 185 completed
Thu Jul 15 14:51:13 2021: BS 186 completed
Thu Jul 15 14:51:36 2021: BS 187 completed
Thu Jul 15 14:51:58 2021: BS 188 completed
Thu Jul 15 14:52:20 2021: BS 189 completed
Thu Jul 15 14:52:43 2021: BS 190 completed
Thu Jul 15 14:53:05 2021: BS 191 completed
Thu Jul 15 14:53:28 2021: BS 192 completed
Thu Jul 15 14:53:50 2021: BS 193 completed
Thu Jul 15 14:54:13 2021: BS 194 completed
Thu Jul 15 14:54:35 2021: BS 195 completed
Thu Jul 15 14:54:58 2021: BS 196 completed
Thu Jul 15 14:55:20 2021: BS 197 completed
Thu Jul 15 14:55:43 2021: BS 198 completed
Thu Jul 15 14:56:05 2021: BS 199 completed
Thu Jul 15 14:56:28 2021: BS 200 completed
Thu Jul 15 14:56:50 2021: BS 201 completed
Thu Jul 15 14:57:58 2021: BS 204 completed
Thu Jul 15 14:58:20 2021: BS 205 completed
Thu Jul 15 14:58:42 2021: BS 206 completed
Thu Jul 15 14:59:05 2021: BS 207 completed
Thu Jul 15 14:59:27 2021: BS 208 completed
Thu Jul 15 14:59:50 2021: BS 209 completed
Thu Jul 15 15:00:12 2021: BS 210 completed
Thu Jul 15 15:00:35 2021: BS 211 completed
Thu Jul 15 15:00:57 2021: BS 212 completed
Thu Jul 15 15:01:20 2021: BS 213 completed
Thu Jul 15 15:01:42 2021: BS 214 completed
Thu Jul 15 15:02:05 2021: BS 215 completed
Thu Jul 15 15:02:27 2021: BS 216 completed
Thu Jul 15 15:02:50 2021: BS 217 completed
Thu Jul 15 15:03:12 2021: BS 218 completed
Thu Jul 15 15:03:35 2021: BS 219 completed
Thu Jul 15 15:03:57 2021: BS 220 completed
Thu Jul 15 15:04:20 2021: BS 221 completed
Thu Jul 15 15:04:42 2021: BS 222 completed
Thu Jul 15 15:05:04 2021: BS 223 completed
Thu Jul 15 15:05:27 2021: BS 224 completed
Thu Jul 15 15:05:49 2021: BS 225 completed
Thu Jul 15 15:06:12 2021: BS 226 completed
Thu Jul 15 15:06:34 2021: BS 227 completed
Thu Jul 15 15:06:57 2021: BS 228 completed
Thu Jul 15 15:07:19 2021: BS 229 completed
Thu Jul 15 15:07:42 2021: BS 230 completed
Thu Jul 15 15:08:04 2021: BS 231 completed
Thu Jul 15 15:08:27 2021: BS 232 completed
Thu Jul 15 15:08:49 2021: BS 233 completed
Thu Jul 15 15:09:12 2021: BS 234 completed
Thu Jul 15 15:09:34 2021: BS 235 completed
Thu Jul 15 15:09:57 2021: BS 236 completed
Thu Jul 15 15:10:19 2021: BS 237 completed
Thu Jul 15 15:10:42 2021: BS 238 completed
Thu Jul 15 15:11:04 2021: BS 239 completed
Thu Jul 15 15:11:26 2021: BS 240 completed
Thu Jul 15 15:11:49 2021: BS 241 completed
Thu Jul 15 15:12:11 2021: BS 242 completed
Thu Jul 15 15:12:34 2021: BS 243 completed
Thu Jul 15 15:12:56 2021: BS 244 completed
Thu Jul 15 15:13:19 2021: BS 245 completed
Thu Jul 15 15:13:41 2021: BS 246 completed
Thu Jul 15 15:14:04 2021: BS 247 completed
Thu Jul 15 15:14:26 2021: BS 248 completed
Thu Jul 15 15:14:49 2021: BS 249 completed
Thu Jul 15 15:15:11 2021: BS 250 completed
Thu Jul 15 15:15:34 2021: BS 251 completed
Thu Jul 15 15:15:56 2021: BS 252 completed
Thu Jul 15 15:16:19 2021: BS 253 completed
Thu Jul 15 15:16:41 2021: BS 254 completed
Thu Jul 15 15:17:04 2021: BS 255 completed
Thu Jul 15 15:17:26 2021: BS 256 completed
Thu Jul 15 15:17:48 2021: BS 257 completed
Thu Jul 15 15:18:11 2021: BS 258 completed
Thu Jul 15 15:18:33 2021: BS 259 completed
Thu Jul 15 15:18:56 2021: BS 260 completed
Thu Jul 15 15:19:18 2021: BS 261 completed
Thu Jul 15 15:19:41 2021: BS 262 completed
Thu Jul 15 15:20:03 2021: BS 263 completed
Thu Jul 15 15:20:26 2021: BS 264 completed
Thu Jul 15 15:20:48 2021: BS 265 completed
Thu Jul 15 15:21:11 2021: BS 266 completed
Thu Jul 15 15:21:33 2021: BS 267 completed
Thu Jul 15 15:21:56 2021: BS 268 completed
Thu Jul 15 15:22:18 2021: BS 269 completed
Thu Jul 15 15:22:41 2021: BS 270 completed
Thu Jul 15 15:23:03 2021: BS 271 completed
Thu Jul 15 15:23:26 2021: BS 272 completed
Thu Jul 15 15:23:48 2021: BS 273 completed
Thu Jul 15 15:24:11 2021: BS 274 completed
Thu Jul 15 15:24:33 2021: BS 275 completed
Thu Jul 15 15:24:55 2021: BS 276 completed
Thu Jul 15 15:25:18 2021: BS 277 completed
Thu Jul 15 15:25:40 2021: BS 278 completed
Thu Jul 15 15:26:03 2021: BS 279 completed
Thu Jul 15 15:26:25 2021: BS 280 completed
Thu Jul 15 15:26:48 2021: BS 281 completed
Thu Jul 15 15:27:10 2021: BS 282 completed
Thu Jul 15 15:27:33 2021: BS 283 completed
Thu Jul 15 15:27:55 2021: BS 284 completed
Thu Jul 15 15:28:18 2021: BS 285 completed
Thu Jul 15 15:28:40 2021: BS 286 completed
Thu Jul 15 15:29:03 2021: BS 287 completed
Thu Jul 15 15:29:25 2021: BS 288 completed
Thu Jul 15 15:29:48 2021: BS 289 completed
Thu Jul 15 15:30:10 2021: BS 290 completed
Thu Jul 15 15:30:33 2021: BS 291 completed
Thu Jul 15 15:30:55 2021: BS 292 completed
Thu Jul 15 15:31:17 2021: BS 293 completed
Thu Jul 15 15:31:40 2021: BS 294 completed
Thu Jul 15 15:32:02 2021: BS 295 completed
Thu Jul 15 15:32:25 2021: BS 296 completed
Thu Jul 15 15:32:47 2021: BS 297 completed
Thu Jul 15 15:33:10 2021: BS 298 completed
Thu Jul 15 15:33:32 2021: BS 299 completed
Thu Jul 15 15:33:55 2021: BS 300 completed
Thu Jul 15 15:34:17 2021: BS 301 completed
Thu Jul 15 15:34:40 2021: BS 302 completed
Thu Jul 15 15:35:02 2021: BS 303 completed
Thu Jul 15 15:35:25 2021: BS 304 completed
Thu Jul 15 15:35:47 2021: BS 305 completed
Thu Jul 15 15:36:10 2021: BS 306 completed
Thu Jul 15 15:36:32 2021: BS 307 completed
Thu Jul 15 15:36:55 2021: BS 308 completed
Thu Jul 15 15:37:17 2021: BS 309 completed
Thu Jul 15 15:37:39 2021: BS 310 completed
Thu Jul 15 15:38:02 2021: BS 311 completed
Thu Jul 15 15:38:24 2021: BS 312 completed
Thu Jul 15 15:38:47 2021: BS 313 completed
Thu Jul 15 15:39:09 2021: BS 314 completed
Thu Jul 15 15:39:32 2021: BS 315 completed
Thu Jul 15 15:39:54 2021: BS 316 completed
Thu Jul 15 15:40:17 2021: BS 317 completed
Thu Jul 15 15:40:39 2021: BS 318 completed
Thu Jul 15 15:41:02 2021: BS 319 completed
Thu Jul 15 15:41:24 2021: BS 320 completed
Thu Jul 15 15:41:47 2021: BS 321 completed
Thu Jul 15 15:42:09 2021: BS 322 completed
Thu Jul 15 15:42:32 2021: BS 323 completed
Thu Jul 15 15:42:54 2021: BS 324 completed
Thu Jul 15 15:43:17 2021: BS 325 completed
Thu Jul 15 15:43:39 2021: BS 326 completed
Thu Jul 15 15:44:01 2021: BS 327 completed
Thu Jul 15 15:44:24 2021: BS 328 completed
Thu Jul 15 15:44:46 2021: BS 329 completed
Thu Jul 15 15:45:09 2021: BS 330 completed
Thu Jul 15 15:45:31 2021: BS 331 completed
Thu Jul 15 15:45:54 2021: BS 332 completed
Thu Jul 15 15:46:16 2021: BS 333 completed
Thu Jul 15 15:46:39 2021: BS 334 completed
Thu Jul 15 15:47:01 2021: BS 335 completed
Thu Jul 15 15:47:24 2021: BS 336 completed
Thu Jul 15 15:47:46 2021: BS 337 completed
Thu Jul 15 15:48:09 2021: BS 338 completed
Thu Jul 15 15:48:31 2021: BS 339 completed
Thu Jul 15 15:48:54 2021: BS 340 completed
Thu Jul 15 15:49:16 2021: BS 341 completed
Thu Jul 15 15:49:39 2021: BS 342 completed
Thu Jul 15 15:50:01 2021: BS 343 completed
Thu Jul 15 15:50:23 2021: BS 344 completed
Thu Jul 15 15:50:46 2021: BS 345 completed
Thu Jul 15 15:51:08 2021: BS 346 completed
Thu Jul 15 15:51:31 2021: BS 347 completed
Thu Jul 15 15:51:53 2021: BS 348 completed
Thu Jul 15 15:52:16 2021: BS 349 completed
Thu Jul 15 15:52:38 2021: BS 350 completed
Thu Jul 15 15:53:01 2021: BS 351 completed
Thu Jul 15 15:53:23 2021: BS 352 completed
Thu Jul 15 15:53:46 2021: BS 353 completed
Thu Jul 15 15:54:08 2021: BS 354 completed
Thu Jul 15 15:54:31 2021: BS 355 completed
Thu Jul 15 15:54:53 2021: BS 356 completed
Thu Jul 15 15:55:16 2021: BS 357 completed
Thu Jul 15 15:55:38 2021: BS 358 completed
Thu Jul 15 15:56:01 2021: BS 359 completed
Thu Jul 15 15:56:23 2021: BS 360 completed
Thu Jul 15 15:56:45 2021: BS 361 completed
Thu Jul 15 15:57:08 2021: BS 362 completed
Thu Jul 15 15:57:30 2021: BS 363 completed
Thu Jul 15 15:57:53 2021: BS 364 completed
Thu Jul 15 15:58:15 2021: BS 365 completed
Thu Jul 15 15:58:38 2021: BS 366 completed
Thu Jul 15 15:59:00 2021: BS 367 completed
Thu Jul 15 15:59:23 2021: BS 368 completed
Thu Jul 15 15:59:45 2021: BS 369 completed
Thu Jul 15 16:00:08 2021: BS 370 completed
Thu Jul 15 16:00:30 2021: BS 371 completed
Thu Jul 15 16:00:53 2021: BS 372 completed
Thu Jul 15 16:01:15 2021: BS 373 completed
Thu Jul 15 16:01:38 2021: BS 374 completed
Thu Jul 15 16:02:00 2021: BS 375 completed
Thu Jul 15 16:02:23 2021: BS 376 completed
Thu Jul 15 16:02:45 2021: BS 377 completed
Thu Jul 15 16:03:08 2021: BS 378 completed
Thu Jul 15 16:03:30 2021: BS 379 completed
Thu Jul 15 16:03:52 2021: BS 380 completed
Thu Jul 15 16:04:15 2021: BS 381 completed
Thu Jul 15 16:04:37 2021: BS 382 completed
Thu Jul 15 16:05:00 2021: BS 383 completed
Thu Jul 15 16:05:22 2021: BS 384 completed
Thu Jul 15 16:05:45 2021: BS 385 completed
Thu Jul 15 16:06:07 2021: BS 386 completed
Thu Jul 15 16:06:30 2021: BS 387 completed
Thu Jul 15 16:06:52 2021: BS 388 completed
Thu Jul 15 16:07:15 2021: BS 389 completed
Thu Jul 15 16:07:37 2021: BS 390 completed
Thu Jul 15 16:08:00 2021: BS 391 completed
Thu Jul 15 16:08:22 2021: BS 392 completed
Thu Jul 15 16:08:45 2021: BS 393 completed
Thu Jul 15 16:09:07 2021: BS 394 completed
Thu Jul 15 16:09:29 2021: BS 395 completed
Thu Jul 15 16:09:52 2021: BS 396 completed
Thu Jul 15 16:10:14 2021: BS 397 completed
Thu Jul 15 16:10:37 2021: BS 398 completed
Thu Jul 15 16:10:59 2021: BS 399 completed
Thu Jul 15 16:11:22 2021: BS 400 completed
Thu Jul 15 16:11:44 2021: BS 401 completed
Thu Jul 15 16:12:07 2021: BS 402 completed
Thu Jul 15 16:12:29 2021: BS 403 completed
Thu Jul 15 16:12:52 2021: BS 404 completed
Thu Jul 15 16:13:14 2021: BS 405 completed
Thu Jul 15 16:13:37 2021: BS 406 completed
Thu Jul 15 16:13:59 2021: BS 407 completed
Thu Jul 15 16:14:22 2021: BS 408 completed
Thu Jul 15 16:14:44 2021: BS 409 completed
Thu Jul 15 16:15:07 2021: BS 410 completed
Thu Jul 15 16:15:29 2021: BS 411 completed
Thu Jul 15 16:15:52 2021: BS 412 completed
Thu Jul 15 16:16:14 2021: BS 413 completed
Thu Jul 15 16:16:36 2021: BS 414 completed
Thu Jul 15 16:16:59 2021: BS 415 completed
Thu Jul 15 16:17:21 2021: BS 416 completed
Thu Jul 15 16:17:44 2021: BS 417 completed
Thu Jul 15 16:18:06 2021: BS 418 completed
Thu Jul 15 16:18:29 2021: BS 419 completed
Thu Jul 15 16:18:51 2021: BS 420 completed
Thu Jul 15 16:19:14 2021: BS 421 completed
Thu Jul 15 16:19:36 2021: BS 422 completed
Thu Jul 15 16:19:59 2021: BS 423 completed
Thu Jul 15 16:20:21 2021: BS 424 completed
Thu Jul 15 16:20:44 2021: BS 425 completed
Thu Jul 15 16:21:06 2021: BS 426 completed
Thu Jul 15 16:21:29 2021: BS 427 completed
Thu Jul 15 16:21:51 2021: BS 428 completed
Thu Jul 15 16:22:14 2021: BS 429 completed
Thu Jul 15 16:22:36 2021: BS 430 completed
Thu Jul 15 16:22:58 2021: BS 431 completed
Thu Jul 15 16:23:21 2021: BS 432 completed
Thu Jul 15 16:23:43 2021: BS 433 completed
Thu Jul 15 16:24:06 2021: BS 434 completed
Thu Jul 15 16:24:28 2021: BS 435 completed
Thu Jul 15 16:24:51 2021: BS 436 completed
Thu Jul 15 16:25:13 2021: BS 437 completed
Thu Jul 15 16:25:36 2021: BS 438 completed
Thu Jul 15 16:25:58 2021: BS 439 completed
Thu Jul 15 16:26:21 2021: BS 440 completed
Thu Jul 15 16:26:43 2021: BS 441 completed
Thu Jul 15 16:27:06 2021: BS 442 completed
Thu Jul 15 16:27:28 2021: BS 443 completed
Thu Jul 15 16:27:51 2021: BS 444 completed
Thu Jul 15 16:28:13 2021: BS 445 completed
Thu Jul 15 16:28:36 2021: BS 446 completed
Thu Jul 15 16:28:58 2021: BS 447 completed
Thu Jul 15 16:29:20 2021: BS 448 completed
Thu Jul 15 16:29:43 2021: BS 449 completed
Thu Jul 15 16:30:05 2021: BS 450 completed
Thu Jul 15 16:30:28 2021: BS 451 completed
Thu Jul 15 16:30:50 2021: BS 452 completed
Thu Jul 15 16:31:13 2021: BS 453 completed
Thu Jul 15 16:31:35 2021: BS 454 completed
Thu Jul 15 16:31:58 2021: BS 455 completed
Thu Jul 15 16:32:20 2021: BS 456 completed
Thu Jul 15 16:32:43 2021: BS 457 completed
Thu Jul 15 16:33:05 2021: BS 458 completed
Thu Jul 15 16:33:28 2021: BS 459 completed
Thu Jul 15 16:33:50 2021: BS 460 completed
Thu Jul 15 16:34:13 2021: BS 461 completed
Thu Jul 15 16:34:35 2021: BS 462 completed
Thu Jul 15 16:34:58 2021: BS 463 completed
Thu Jul 15 16:35:20 2021: BS 464 completed
Thu Jul 15 16:35:42 2021: BS 465 completed
Thu Jul 15 16:36:05 2021: BS 466 completed
Thu Jul 15 16:36:27 2021: BS 467 completed
Thu Jul 15 16:36:50 2021: BS 468 completed
Thu Jul 15 16:37:12 2021: BS 469 completed
Thu Jul 15 16:37:35 2021: BS 470 completed
Thu Jul 15 16:37:57 2021: BS 471 completed
Thu Jul 15 16:38:20 2021: BS 472 completed
Thu Jul 15 16:38:42 2021: BS 473 completed
Thu Jul 15 16:39:05 2021: BS 474 completed
Thu Jul 15 16:39:27 2021: BS 475 completed
Thu Jul 15 16:39:50 2021: BS 476 completed
Thu Jul 15 16:40:12 2021: BS 477 completed
Thu Jul 15 16:40:35 2021: BS 478 completed
Thu Jul 15 16:40:57 2021: BS 479 completed
Thu Jul 15 16:41:20 2021: BS 480 completed
Thu Jul 15 16:41:42 2021: BS 481 completed
Thu Jul 15 16:42:05 2021: BS 482 completed
Thu Jul 15 16:42:27 2021: BS 483 completed
Thu Jul 15 16:42:49 2021: BS 484 completed
Thu Jul 15 16:43:12 2021: BS 485 completed
Thu Jul 15 16:43:34 2021: BS 486 completed
Thu Jul 15 16:43:57 2021: BS 487 completed
Thu Jul 15 16:44:19 2021: BS 488 completed
Thu Jul 15 16:44:42 2021: BS 489 completed
Thu Jul 15 16:45:04 2021: BS 490 completed
Thu Jul 15 16:45:27 2021: BS 491 completed
Thu Jul 15 16:45:49 2021: BS 492 completed
Thu Jul 15 16:46:12 2021: BS 493 completed
Thu Jul 15 16:46:34 2021: BS 494 completed
Thu Jul 15 16:46:57 2021: BS 495 completed
Thu Jul 15 16:47:19 2021: BS 496 completed
Thu Jul 15 16:47:42 2021: BS 497 completed
Thu Jul 15 16:48:04 2021: BS 498 completed
Thu Jul 15 16:48:27 2021: BS 499 completed
Thu Jul 15 16:48:49 2021: BS 500 completed
Thu Jul 15 16:49:11 2021: BS 501 completed
Thu Jul 15 16:49:34 2021: BS 502 completed
Thu Jul 15 16:49:56 2021: BS 503 completed
Thu Jul 15 16:50:19 2021: BS 504 completed
Thu Jul 15 16:50:41 2021: BS 505 completed
Thu Jul 15 16:51:04 2021: BS 506 completed
Thu Jul 15 16:51:26 2021: BS 507 completed
Thu Jul 15 16:51:49 2021: BS 508 completed
Thu Jul 15 16:52:11 2021: BS 509 completed
Thu Jul 15 16:52:34 2021: BS 510 completed
Thu Jul 15 16:52:56 2021: BS 511 completed
Thu Jul 15 16:53:19 2021: BS 512 completed
Thu Jul 15 16:53:41 2021: BS 513 completed
Thu Jul 15 16:54:04 2021: BS 514 completed
Thu Jul 15 16:54:26 2021: BS 515 completed
Thu Jul 15 16:54:49 2021: BS 516 completed
Thu Jul 15 16:55:11 2021: BS 517 completed
Thu Jul 15 16:55:33 2021: BS 518 completed
Thu Jul 15 16:55:56 2021: BS 519 completed
Thu Jul 15 16:56:18 2021: BS 520 completed
Thu Jul 15 16:56:41 2021: BS 521 completed
Thu Jul 15 16:57:03 2021: BS 522 completed
Thu Jul 15 16:57:26 2021: BS 523 completed
Thu Jul 15 16:57:48 2021: BS 524 completed
Thu Jul 15 16:58:11 2021: BS 525 completed
Thu Jul 15 16:58:33 2021: BS 526 completed
Thu Jul 15 16:58:56 2021: BS 527 completed
Thu Jul 15 16:59:18 2021: BS 528 completed
Thu Jul 15 16:59:41 2021: BS 529 completed
Thu Jul 15 17:00:03 2021: BS 530 completed
Thu Jul 15 17:00:26 2021: BS 531 completed
Thu Jul 15 17:00:48 2021: BS 532 completed
Thu Jul 15 17:01:10 2021: BS 533 completed
Thu Jul 15 17:01:33 2021: BS 534 completed
Thu Jul 15 17:01:55 2021: BS 535 completed
Thu Jul 15 17:02:18 2021: BS 536 completed
Thu Jul 15 17:02:40 2021: BS 537 completed
Thu Jul 15 17:03:03 2021: BS 538 completed
Thu Jul 15 17:03:25 2021: BS 539 completed
Thu Jul 15 17:03:48 2021: BS 540 completed
Thu Jul 15 17:04:10 2021: BS 541 completed
Thu Jul 15 17:04:33 2021: BS 542 completed
Thu Jul 15 17:04:55 2021: BS 543 completed
Thu Jul 15 17:05:18 2021: BS 544 completed
Thu Jul 15 17:05:40 2021: BS 545 completed
Thu Jul 15 17:06:03 2021: BS 546 completed
Thu Jul 15 17:06:25 2021: BS 547 completed
Thu Jul 15 17:06:48 2021: BS 548 completed
Thu Jul 15 17:07:10 2021: BS 549 completed
Thu Jul 15 17:07:32 2021: BS 550 completed
Thu Jul 15 17:07:55 2021: BS 551 completed
Thu Jul 15 17:08:17 2021: BS 552 completed
Thu Jul 15 17:08:40 2021: BS 553 completed
Thu Jul 15 17:09:02 2021: BS 554 completed
Thu Jul 15 17:09:25 2021: BS 555 completed
Thu Jul 15 17:09:47 2021: BS 556 completed
Thu Jul 15 17:10:10 2021: BS 557 completed
Thu Jul 15 17:10:32 2021: BS 558 completed
Thu Jul 15 17:10:55 2021: BS 559 completed
Thu Jul 15 17:11:17 2021: BS 560 completed
Thu Jul 15 17:11:40 2021: BS 561 completed
Thu Jul 15 17:12:02 2021: BS 562 completed
Thu Jul 15 17:12:25 2021: BS 563 completed
Thu Jul 15 17:12:47 2021: BS 564 completed
Thu Jul 15 17:13:10 2021: BS 565 completed
Thu Jul 15 17:13:32 2021: BS 566 completed
Thu Jul 15 17:13:54 2021: BS 567 completed
Thu Jul 15 17:14:17 2021: BS 568 completed
Thu Jul 15 17:14:39 2021: BS 569 completed
Thu Jul 15 17:15:02 2021: BS 570 completed
Thu Jul 15 17:15:24 2021: BS 571 completed
Thu Jul 15 17:15:47 2021: BS 572 completed
Thu Jul 15 17:16:09 2021: BS 573 completed
Thu Jul 15 17:16:32 2021: BS 574 completed
Thu Jul 15 17:16:54 2021: BS 575 completed
Thu Jul 15 17:17:17 2021: BS 576 completed
Thu Jul 15 17:17:39 2021: BS 577 completed
Thu Jul 15 17:18:02 2021: BS 578 completed
Thu Jul 15 17:18:24 2021: BS 579 completed
Thu Jul 15 17:18:48 2021: BS 580 completed
Thu Jul 15 17:19:09 2021: BS 581 completed
Thu Jul 15 17:19:32 2021: BS 582 completed
Thu Jul 15 17:19:54 2021: BS 583 completed
Thu Jul 15 17:20:17 2021: BS 584 completed
Thu Jul 15 17:20:39 2021: BS 585 completed
Thu Jul 15 17:21:01 2021: BS 586 completed
Thu Jul 15 17:21:24 2021: BS 587 completed
Thu Jul 15 17:21:46 2021: BS 588 completed
Thu Jul 15 17:22:09 2021: BS 589 completed
Thu Jul 15 17:22:31 2021: BS 590 completed
Thu Jul 15 17:22:54 2021: BS 591 completed
Thu Jul 15 17:23:16 2021: BS 592 completed
Thu Jul 15 17:23:39 2021: BS 593 completed
Thu Jul 15 17:24:01 2021: BS 594 completed
Thu Jul 15 17:24:24 2021: BS 595 completed
Thu Jul 15 17:24:46 2021: BS 596 completed
Thu Jul 15 17:25:09 2021: BS 597 completed
Thu Jul 15 17:25:31 2021: BS 598 completed
Thu Jul 15 17:25:54 2021: BS 599 completed
Thu Jul 15 17:26:16 2021: BS 600 completed
Thu Jul 15 17:26:39 2021: BS 601 completed
Thu Jul 15 17:27:01 2021: BS 602 completed
Thu Jul 15 17:27:24 2021: BS 603 completed
Thu Jul 15 17:27:46 2021: BS 604 completed
Thu Jul 15 17:28:08 2021: BS 605 completed
Thu Jul 15 17:28:31 2021: BS 606 completed
Thu Jul 15 17:28:53 2021: BS 607 completed
Thu Jul 15 17:29:16 2021: BS 608 completed
Thu Jul 15 17:29:38 2021: BS 609 completed
Thu Jul 15 17:30:01 2021: BS 610 completed
Thu Jul 15 17:30:23 2021: BS 611 completed
Thu Jul 15 17:30:46 2021: BS 612 completed
Thu Jul 15 17:31:08 2021: BS 613 completed
Thu Jul 15 17:31:31 2021: BS 614 completed
Thu Jul 15 17:31:53 2021: BS 615 completed
Thu Jul 15 17:32:16 2021: BS 616 completed
Thu Jul 15 17:32:38 2021: BS 617 completed
Thu Jul 15 17:33:01 2021: BS 618 completed
Thu Jul 15 17:33:23 2021: BS 619 completed
Thu Jul 15 17:33:45 2021: BS 620 completed
Thu Jul 15 17:34:08 2021: BS 621 completed
Thu Jul 15 17:34:30 2021: BS 622 completed
Thu Jul 15 17:34:53 2021: BS 623 completed
Thu Jul 15 17:35:15 2021: BS 624 completed
Thu Jul 15 17:35:38 2021: BS 625 completed
Thu Jul 15 17:36:00 2021: BS 626 completed
Thu Jul 15 17:36:23 2021: BS 627 completed
Thu Jul 15 17:36:45 2021: BS 628 completed
Thu Jul 15 17:37:08 2021: BS 629 completed
Thu Jul 15 17:37:30 2021: BS 630 completed
Thu Jul 15 17:37:53 2021: BS 631 completed
Thu Jul 15 17:38:15 2021: BS 632 completed
Thu Jul 15 17:38:38 2021: BS 633 completed
Thu Jul 15 17:39:00 2021: BS 634 completed
Thu Jul 15 17:39:23 2021: BS 635 completed
Thu Jul 15 17:39:45 2021: BS 636 completed
Thu Jul 15 17:40:07 2021: BS 637 completed
Thu Jul 15 17:40:30 2021: BS 638 completed
Thu Jul 15 17:40:52 2021: BS 639 completed
Thu Jul 15 17:41:15 2021: BS 640 completed
Thu Jul 15 17:41:37 2021: BS 641 completed
Thu Jul 15 17:42:00 2021: BS 642 completed
Thu Jul 15 17:42:22 2021: BS 643 completed
Thu Jul 15 17:42:45 2021: BS 644 completed
Thu Jul 15 17:43:07 2021: BS 645 completed
Thu Jul 15 17:43:30 2021: BS 646 completed
Thu Jul 15 17:43:52 2021: BS 647 completed
Thu Jul 15 17:44:15 2021: BS 648 completed
Thu Jul 15 17:44:37 2021: BS 649 completed
Thu Jul 15 17:45:00 2021: BS 650 completed
Thu Jul 15 17:45:22 2021: BS 651 completed
Thu Jul 15 17:45:45 2021: BS 652 completed
Thu Jul 15 17:46:07 2021: BS 653 completed
Thu Jul 15 17:46:29 2021: BS 654 completed
Thu Jul 15 17:46:52 2021: BS 655 completed
Thu Jul 15 17:47:14 2021: BS 656 completed
Thu Jul 15 17:47:37 2021: BS 657 completed
Thu Jul 15 17:47:59 2021: BS 658 completed
Thu Jul 15 17:48:22 2021: BS 659 completed
Thu Jul 15 17:48:44 2021: BS 660 completed
Thu Jul 15 17:49:07 2021: BS 661 completed
Thu Jul 15 17:49:29 2021: BS 662 completed
Thu Jul 15 17:49:52 2021: BS 663 completed
Thu Jul 15 17:50:14 2021: BS 664 completed
Thu Jul 15 17:50:37 2021: BS 665 completed
Thu Jul 15 17:50:59 2021: BS 666 completed
Thu Jul 15 17:51:22 2021: BS 667 completed
Thu Jul 15 17:51:44 2021: BS 668 completed
Thu Jul 15 17:52:07 2021: BS 669 completed
Thu Jul 15 17:52:29 2021: BS 670 completed
Thu Jul 15 17:52:51 2021: BS 671 completed
Thu Jul 15 17:53:14 2021: BS 672 completed
Thu Jul 15 17:53:36 2021: BS 673 completed
Thu Jul 15 17:53:59 2021: BS 674 completed
Thu Jul 15 17:54:21 2021: BS 675 completed
Thu Jul 15 17:54:44 2021: BS 676 completed
Thu Jul 15 17:55:06 2021: BS 677 completed
Thu Jul 15 17:55:29 2021: BS 678 completed
Thu Jul 15 17:55:51 2021: BS 679 completed
Thu Jul 15 17:56:14 2021: BS 680 completed
Thu Jul 15 17:56:36 2021: BS 681 completed
Thu Jul 15 17:56:59 2021: BS 682 completed
Thu Jul 15 17:57:21 2021: BS 683 completed
Thu Jul 15 17:57:44 2021: BS 684 completed
Thu Jul 15 17:58:06 2021: BS 685 completed
Thu Jul 15 17:58:29 2021: BS 686 completed
Thu Jul 15 17:58:51 2021: BS 687 completed
Thu Jul 15 17:59:13 2021: BS 688 completed
Thu Jul 15 17:59:36 2021: BS 689 completed
Thu Jul 15 17:59:58 2021: BS 690 completed
Thu Jul 15 18:00:21 2021: BS 691 completed
Thu Jul 15 18:00:43 2021: BS 692 completed
Thu Jul 15 18:01:06 2021: BS 693 completed
Thu Jul 15 18:01:28 2021: BS 694 completed
Thu Jul 15 18:01:51 2021: BS 695 completed
Thu Jul 15 18:02:13 2021: BS 696 completed
Thu Jul 15 18:02:36 2021: BS 697 completed
Thu Jul 15 18:02:58 2021: BS 698 completed
Thu Jul 15 18:03:21 2021: BS 699 completed
Thu Jul 15 18:03:43 2021: BS 700 completed
Thu Jul 15 18:04:06 2021: BS 701 completed
Thu Jul 15 18:04:28 2021: BS 702 completed
Thu Jul 15 18:04:51 2021: BS 703 completed
Thu Jul 15 18:05:13 2021: BS 704 completed
Thu Jul 15 18:05:36 2021: BS 705 completed
Thu Jul 15 18:05:58 2021: BS 706 completed
Thu Jul 15 18:06:20 2021: BS 707 completed
Thu Jul 15 18:06:43 2021: BS 708 completed
Thu Jul 15 18:07:05 2021: BS 709 completed
Thu Jul 15 18:07:28 2021: BS 710 completed
Thu Jul 15 18:07:50 2021: BS 711 completed
Thu Jul 15 18:08:13 2021: BS 712 completed
Thu Jul 15 18:08:35 2021: BS 713 completed
Thu Jul 15 18:08:58 2021: BS 714 completed
Thu Jul 15 18:09:20 2021: BS 715 completed
Thu Jul 15 18:09:43 2021: BS 716 completed
Thu Jul 15 18:10:05 2021: BS 717 completed
Thu Jul 15 18:10:28 2021: BS 718 completed
Thu Jul 15 18:10:50 2021: BS 719 completed
Thu Jul 15 18:11:13 2021: BS 720 completed
Thu Jul 15 18:11:35 2021: BS 721 completed
Thu Jul 15 18:11:58 2021: BS 722 completed
Thu Jul 15 18:12:20 2021: BS 723 completed
Thu Jul 15 18:12:42 2021: BS 724 completed
Thu Jul 15 18:13:05 2021: BS 725 completed
Thu Jul 15 18:13:27 2021: BS 726 completed
Thu Jul 15 18:13:50 2021: BS 727 completed
Thu Jul 15 18:14:12 2021: BS 728 completed
Thu Jul 15 18:14:35 2021: BS 729 completed
Thu Jul 15 18:14:57 2021: BS 730 completed
Thu Jul 15 18:15:20 2021: BS 731 completed
Thu Jul 15 18:15:42 2021: BS 732 completed
Thu Jul 15 18:16:05 2021: BS 733 completed
Thu Jul 15 18:16:27 2021: BS 734 completed
Thu Jul 15 18:16:50 2021: BS 735 completed
Thu Jul 15 18:17:12 2021: BS 736 completed
Thu Jul 15 18:17:35 2021: BS 737 completed
Thu Jul 15 18:17:57 2021: BS 738 completed
Thu Jul 15 18:18:20 2021: BS 739 completed
Thu Jul 15 18:18:42 2021: BS 740 completed
Thu Jul 15 18:19:04 2021: BS 741 completed
Thu Jul 15 18:19:27 2021: BS 742 completed
Thu Jul 15 18:19:49 2021: BS 743 completed
Thu Jul 15 18:20:12 2021: BS 744 completed
Thu Jul 15 18:20:34 2021: BS 745 completed
Thu Jul 15 18:20:57 2021: BS 746 completed
Thu Jul 15 18:21:19 2021: BS 747 completed
Thu Jul 15 18:21:42 2021: BS 748 completed
Thu Jul 15 18:22:04 2021: BS 749 completed
Thu Jul 15 18:22:27 2021: BS 750 completed
Thu Jul 15 18:22:49 2021: BS 751 completed
Thu Jul 15 18:23:12 2021: BS 752 completed
Thu Jul 15 18:23:34 2021: BS 753 completed
Thu Jul 15 18:23:57 2021: BS 754 completed
Thu Jul 15 18:24:19 2021: BS 755 completed
Thu Jul 15 18:24:42 2021: BS 756 completed
Thu Jul 15 18:25:04 2021: BS 757 completed
Thu Jul 15 18:25:26 2021: BS 758 completed
Thu Jul 15 18:25:49 2021: BS 759 completed
Thu Jul 15 18:26:11 2021: BS 760 completed
Thu Jul 15 18:26:34 2021: BS 761 completed
Thu Jul 15 18:26:56 2021: BS 762 completed
Thu Jul 15 18:27:19 2021: BS 763 completed
Thu Jul 15 18:27:41 2021: BS 764 completed
Thu Jul 15 18:28:04 2021: BS 765 completed
Thu Jul 15 18:28:26 2021: BS 766 completed
Thu Jul 15 18:28:49 2021: BS 767 completed
Thu Jul 15 18:29:11 2021: BS 768 completed
Thu Jul 15 18:29:34 2021: BS 769 completed
Thu Jul 15 18:29:56 2021: BS 770 completed
Thu Jul 15 18:30:19 2021: BS 771 completed
Thu Jul 15 18:30:41 2021: BS 772 completed
Thu Jul 15 18:31:03 2021: BS 773 completed
Thu Jul 15 18:31:26 2021: BS 774 completed
Thu Jul 15 18:31:48 2021: BS 775 completed
Thu Jul 15 18:32:11 2021: BS 776 completed
Thu Jul 15 18:32:33 2021: BS 777 completed
Thu Jul 15 18:32:56 2021: BS 778 completed
Thu Jul 15 18:33:18 2021: BS 779 completed
Thu Jul 15 18:33:41 2021: BS 780 completed
Thu Jul 15 18:34:03 2021: BS 781 completed
Thu Jul 15 18:34:26 2021: BS 782 completed
Thu Jul 15 18:34:48 2021: BS 783 completed
Thu Jul 15 18:35:11 2021: BS 784 completed
Thu Jul 15 18:35:33 2021: BS 785 completed
Thu Jul 15 18:35:56 2021: BS 786 completed
Thu Jul 15 18:36:18 2021: BS 787 completed
Thu Jul 15 18:36:41 2021: BS 788 completed
Thu Jul 15 18:37:03 2021: BS 789 completed
Thu Jul 15 18:37:26 2021: BS 790 completed
Thu Jul 15 18:37:48 2021: BS 791 completed
Thu Jul 15 18:38:10 2021: BS 792 completed
Thu Jul 15 18:38:33 2021: BS 793 completed
Thu Jul 15 18:38:55 2021: BS 794 completed
Thu Jul 15 18:39:18 2021: BS 795 completed
Thu Jul 15 18:39:40 2021: BS 796 completed
Thu Jul 15 18:40:03 2021: BS 797 completed
Thu Jul 15 18:40:25 2021: BS 798 completed
Thu Jul 15 18:40:48 2021: BS 799 completed
Thu Jul 15 18:41:10 2021: BS 800 completed
Thu Jul 15 18:41:33 2021: BS 801 completed
Thu Jul 15 18:41:55 2021: BS 802 completed
Thu Jul 15 18:42:18 2021: BS 803 completed
Thu Jul 15 18:42:40 2021: BS 804 completed
Thu Jul 15 18:43:03 2021: BS 805 completed
Thu Jul 15 18:43:25 2021: BS 806 completed
Thu Jul 15 18:43:48 2021: BS 807 completed
Thu Jul 15 18:44:10 2021: BS 808 completed
Thu Jul 15 18:44:32 2021: BS 809 completed
Thu Jul 15 18:44:55 2021: BS 810 completed
Thu Jul 15 18:45:17 2021: BS 811 completed
Thu Jul 15 18:45:40 2021: BS 812 completed
Thu Jul 15 18:46:02 2021: BS 813 completed
Thu Jul 15 18:46:25 2021: BS 814 completed
Thu Jul 15 18:46:47 2021: BS 815 completed
Thu Jul 15 18:47:10 2021: BS 816 completed
Thu Jul 15 18:47:32 2021: BS 817 completed
Thu Jul 15 18:47:55 2021: BS 818 completed
Thu Jul 15 18:48:17 2021: BS 819 completed
Thu Jul 15 18:48:40 2021: BS 820 completed
Thu Jul 15 18:49:02 2021: BS 821 completed
Thu Jul 15 18:49:25 2021: BS 822 completed
Thu Jul 15 18:49:47 2021: BS 823 completed
Thu Jul 15 18:50:10 2021: BS 824 completed
Thu Jul 15 18:50:32 2021: BS 825 completed
Thu Jul 15 18:50:54 2021: BS 826 completed
Thu Jul 15 18:51:17 2021: BS 827 completed
Thu Jul 15 18:51:39 2021: BS 828 completed
Thu Jul 15 18:52:02 2021: BS 829 completed
Thu Jul 15 18:52:24 2021: BS 830 completed
Thu Jul 15 18:52:47 2021: BS 831 completed
Thu Jul 15 18:53:09 2021: BS 832 completed
Thu Jul 15 18:53:32 2021: BS 833 completed
Thu Jul 15 18:53:54 2021: BS 834 completed
Thu Jul 15 18:54:17 2021: BS 835 completed
Thu Jul 15 18:54:39 2021: BS 836 completed
Thu Jul 15 18:55:02 2021: BS 837 completed
Thu Jul 15 18:55:24 2021: BS 838 completed
Thu Jul 15 18:55:47 2021: BS 839 completed
Thu Jul 15 18:56:09 2021: BS 840 completed
Thu Jul 15 18:56:32 2021: BS 841 completed
Thu Jul 15 18:56:54 2021: BS 842 completed
Thu Jul 15 18:57:16 2021: BS 843 completed
Thu Jul 15 18:57:39 2021: BS 844 completed
Thu Jul 15 18:58:01 2021: BS 845 completed
Thu Jul 15 18:58:24 2021: BS 846 completed
Thu Jul 15 18:58:46 2021: BS 847 completed
Thu Jul 15 18:59:09 2021: BS 848 completed
Thu Jul 15 18:59:31 2021: BS 849 completed
Thu Jul 15 18:59:54 2021: BS 850 completed
Thu Jul 15 19:00:16 2021: BS 851 completed
Thu Jul 15 19:00:39 2021: BS 852 completed
Thu Jul 15 19:01:01 2021: BS 853 completed
Thu Jul 15 19:01:24 2021: BS 854 completed
Thu Jul 15 19:01:46 2021: BS 855 completed
Thu Jul 15 19:02:09 2021: BS 856 completed
Thu Jul 15 19:02:31 2021: BS 857 completed
Thu Jul 15 19:02:54 2021: BS 858 completed
Thu Jul 15 19:03:16 2021: BS 859 completed
Thu Jul 15 19:03:38 2021: BS 860 completed
Thu Jul 15 19:04:01 2021: BS 861 completed
Thu Jul 15 19:04:23 2021: BS 862 completed
Thu Jul 15 19:04:46 2021: BS 863 completed
Thu Jul 15 19:05:08 2021: BS 864 completed
Thu Jul 15 19:05:31 2021: BS 865 completed
Thu Jul 15 19:05:53 2021: BS 866 completed
Thu Jul 15 19:06:16 2021: BS 867 completed
Thu Jul 15 19:06:38 2021: BS 868 completed
Thu Jul 15 19:07:01 2021: BS 869 completed
Thu Jul 15 19:07:23 2021: BS 870 completed
Thu Jul 15 19:07:46 2021: BS 871 completed
Thu Jul 15 19:08:08 2021: BS 872 completed
Thu Jul 15 19:08:31 2021: BS 873 completed
Thu Jul 15 19:08:53 2021: BS 874 completed
Thu Jul 15 19:09:16 2021: BS 875 completed
Thu Jul 15 19:09:38 2021: BS 876 completed
Thu Jul 15 19:10:01 2021: BS 877 completed
Thu Jul 15 19:10:23 2021: BS 878 completed
Thu Jul 15 19:10:45 2021: BS 879 completed
Thu Jul 15 19:11:08 2021: BS 880 completed
Thu Jul 15 19:11:30 2021: BS 881 completed
Thu Jul 15 19:11:53 2021: BS 882 completed
Thu Jul 15 19:12:15 2021: BS 883 completed
Thu Jul 15 19:12:38 2021: BS 884 completed
Thu Jul 15 19:13:00 2021: BS 885 completed
Thu Jul 15 19:13:23 2021: BS 886 completed
Thu Jul 15 19:13:45 2021: BS 887 completed
Thu Jul 15 19:14:08 2021: BS 888 completed
Thu Jul 15 19:14:30 2021: BS 889 completed
Thu Jul 15 19:14:53 2021: BS 890 completed
Thu Jul 15 19:15:15 2021: BS 891 completed
Thu Jul 15 19:15:38 2021: BS 892 completed
Thu Jul 15 19:16:00 2021: BS 893 completed
Thu Jul 15 19:16:23 2021: BS 894 completed
Thu Jul 15 19:16:45 2021: BS 895 completed
Thu Jul 15 19:17:07 2021: BS 896 completed
Thu Jul 15 19:17:30 2021: BS 897 completed
Thu Jul 15 19:17:52 2021: BS 898 completed
Thu Jul 15 19:18:15 2021: BS 899 completed
Thu Jul 15 19:18:37 2021: BS 900 completed
Thu Jul 15 19:19:00 2021: BS 901 completed
Thu Jul 15 19:19:22 2021: BS 902 completed
Thu Jul 15 19:19:45 2021: BS 903 completed
Thu Jul 15 19:20:07 2021: BS 904 completed
Thu Jul 15 19:20:30 2021: BS 905 completed
Thu Jul 15 19:20:52 2021: BS 906 completed
Thu Jul 15 19:21:15 2021: BS 907 completed
Thu Jul 15 19:21:37 2021: BS 908 completed
Thu Jul 15 19:22:00 2021: BS 909 completed
Thu Jul 15 19:22:22 2021: BS 910 completed
Thu Jul 15 19:22:45 2021: BS 911 completed
Thu Jul 15 19:23:07 2021: BS 912 completed
Thu Jul 15 19:23:29 2021: BS 913 completed
Thu Jul 15 19:23:52 2021: BS 914 completed
Thu Jul 15 19:24:14 2021: BS 915 completed
Thu Jul 15 19:24:37 2021: BS 916 completed
Thu Jul 15 19:24:59 2021: BS 917 completed
Thu Jul 15 19:25:22 2021: BS 918 completed
Thu Jul 15 19:25:44 2021: BS 919 completed
Thu Jul 15 19:26:07 2021: BS 920 completed
Thu Jul 15 19:26:29 2021: BS 921 completed
Thu Jul 15 19:26:52 2021: BS 922 completed
Thu Jul 15 19:27:14 2021: BS 923 completed
Thu Jul 15 19:27:37 2021: BS 924 completed
Thu Jul 15 19:27:59 2021: BS 925 completed
Thu Jul 15 19:28:22 2021: BS 926 completed
Thu Jul 15 19:28:44 2021: BS 927 completed
Thu Jul 15 19:29:06 2021: BS 928 completed
Thu Jul 15 19:29:29 2021: BS 929 completed
Thu Jul 15 19:29:51 2021: BS 930 completed
Thu Jul 15 19:30:14 2021: BS 931 completed
Thu Jul 15 19:30:36 2021: BS 932 completed
Thu Jul 15 19:30:59 2021: BS 933 completed
Thu Jul 15 19:31:21 2021: BS 934 completed
Thu Jul 15 19:31:44 2021: BS 935 completed
Thu Jul 15 19:32:06 2021: BS 936 completed
Thu Jul 15 19:32:29 2021: BS 937 completed
Thu Jul 15 19:32:51 2021: BS 938 completed
Thu Jul 15 19:33:14 2021: BS 939 completed
Thu Jul 15 19:33:36 2021: BS 940 completed
Thu Jul 15 19:33:59 2021: BS 941 completed
Thu Jul 15 19:34:21 2021: BS 942 completed
Thu Jul 15 19:34:44 2021: BS 943 completed
Thu Jul 15 19:35:06 2021: BS 944 completed
Thu Jul 15 19:35:29 2021: BS 945 completed
Thu Jul 15 19:35:51 2021: BS 946 completed
Thu Jul 15 19:36:13 2021: BS 947 completed
Thu Jul 15 19:36:36 2021: BS 948 completed
Thu Jul 15 19:36:58 2021: BS 949 completed
Thu Jul 15 19:37:21 2021: BS 950 completed
Thu Jul 15 19:37:43 2021: BS 951 completed
Thu Jul 15 19:38:06 2021: BS 952 completed
Thu Jul 15 19:38:28 2021: BS 953 completed
Thu Jul 15 19:38:51 2021: BS 954 completed
Thu Jul 15 19:39:13 2021: BS 955 completed
Thu Jul 15 19:39:36 2021: BS 956 completed
Thu Jul 15 19:39:58 2021: BS 957 completed
Thu Jul 15 19:40:21 2021: BS 958 completed
Thu Jul 15 19:40:43 2021: BS 959 completed
Thu Jul 15 19:41:06 2021: BS 960 completed
Thu Jul 15 19:41:28 2021: BS 961 completed
Thu Jul 15 19:41:51 2021: BS 962 completed
Thu Jul 15 19:42:13 2021: BS 963 completed
Thu Jul 15 19:42:35 2021: BS 964 completed
Thu Jul 15 19:42:58 2021: BS 965 completed
Thu Jul 15 19:43:20 2021: BS 966 completed
Thu Jul 15 19:43:43 2021: BS 967 completed
Thu Jul 15 19:44:05 2021: BS 968 completed
Thu Jul 15 19:44:28 2021: BS 969 completed
Thu Jul 15 19:44:50 2021: BS 970 completed
Thu Jul 15 19:45:13 2021: BS 971 completed
Thu Jul 15 19:45:35 2021: BS 972 completed
Thu Jul 15 19:45:58 2021: BS 973 completed
Thu Jul 15 19:46:20 2021: BS 974 completed
Thu Jul 15 19:46:43 2021: BS 975 completed
Thu Jul 15 19:47:05 2021: BS 976 completed
Thu Jul 15 19:47:28 2021: BS 977 completed
Thu Jul 15 19:47:50 2021: BS 978 completed
Thu Jul 15 19:48:13 2021: BS 979 completed
Thu Jul 15 19:48:35 2021: BS 980 completed
Thu Jul 15 19:48:57 2021: BS 981 completed
Thu Jul 15 19:49:20 2021: BS 982 completed
Thu Jul 15 19:49:42 2021: BS 983 completed
Thu Jul 15 19:50:05 2021: BS 984 completed
Thu Jul 15 19:50:27 2021: BS 985 completed
Thu Jul 15 19:50:50 2021: BS 986 completed
Thu Jul 15 19:51:12 2021: BS 987 completed
Thu Jul 15 19:51:35 2021: BS 988 completed
Thu Jul 15 19:51:57 2021: BS 989 completed
Thu Jul 15 19:52:20 2021: BS 990 completed
Thu Jul 15 19:52:42 2021: BS 991 completed
Thu Jul 15 19:53:05 2021: BS 992 completed
Thu Jul 15 19:53:27 2021: BS 993 completed
Thu Jul 15 19:53:50 2021: BS 994 completed
Thu Jul 15 19:54:12 2021: BS 995 completed
Thu Jul 15 19:54:35 2021: BS 996 completed
Thu Jul 15 19:54:57 2021: BS 997 completed
Thu Jul 15 19:55:20 2021: BS 998 completed
Thu Jul 15 19:55:42 2021: BS 999 completed
Thu Jul 15 19:56:04 2021: BS 1000 completed
Thu Jul 15 19:56:27 2021: BS 1001 completed
Thu Jul 15 19:56:49 2021: BS 1002 completed
Thu Jul 15 19:57:12 2021: BS 1003 completed
Thu Jul 15 19:57:34 2021: BS 1004 completed
Thu Jul 15 19:57:57 2021: BS 1005 completed
Thu Jul 15 19:58:19 2021: BS 1006 completed
Thu Jul 15 19:58:42 2021: BS 1007 completed
Thu Jul 15 19:59:04 2021: BS 1008 completed
Thu Jul 15 19:59:27 2021: BS 1009 completed
Thu Jul 15 19:59:49 2021: BS 1010 completed
Thu Jul 15 20:00:12 2021: BS 1011 completed
Thu Jul 15 20:00:34 2021: BS 1012 completed
Thu Jul 15 20:00:57 2021: BS 1013 completed
Thu Jul 15 20:01:19 2021: BS 1014 completed
Thu Jul 15 20:01:41 2021: BS 1015 completed
Thu Jul 15 20:02:04 2021: BS 1016 completed
Thu Jul 15 20:02:26 2021: BS 1017 completed
Thu Jul 15 20:02:49 2021: BS 1018 completed
Thu Jul 15 20:03:11 2021: BS 1019 completed
Thu Jul 15 20:03:34 2021: BS 1020 completed
Thu Jul 15 20:03:56 2021: BS 1021 completed
Thu Jul 15 20:04:19 2021: BS 1022 completed
Thu Jul 15 20:04:41 2021: BS 1023 completed
Thu Jul 15 20:05:04 2021: BS 1024 completed
Thu Jul 15 20:05:26 2021: BS 1025 completed
Thu Jul 15 20:05:49 2021: BS 1026 completed
Thu Jul 15 20:06:11 2021: BS 1027 completed
Thu Jul 15 20:06:34 2021: BS 1028 completed
Thu Jul 15 20:06:56 2021: BS 1029 completed
Thu Jul 15 20:07:19 2021: BS 1030 completed
Thu Jul 15 20:07:41 2021: BS 1031 completed
Thu Jul 15 20:08:04 2021: BS 1032 completed
Thu Jul 15 20:08:26 2021: BS 1033 completed
Thu Jul 15 20:08:48 2021: BS 1034 completed
Thu Jul 15 20:09:11 2021: BS 1035 completed
Thu Jul 15 20:09:33 2021: BS 1036 completed
Thu Jul 15 20:09:56 2021: BS 1037 completed
Thu Jul 15 20:10:18 2021: BS 1038 completed
Thu Jul 15 20:10:41 2021: BS 1039 completed
Thu Jul 15 20:11:03 2021: BS 1040 completed
Thu Jul 15 20:11:26 2021: BS 1041 completed
Thu Jul 15 20:11:48 2021: BS 1042 completed
Thu Jul 15 20:12:11 2021: BS 1043 completed
Thu Jul 15 20:12:33 2021: BS 1044 completed
Thu Jul 15 20:12:56 2021: BS 1045 completed
Thu Jul 15 20:13:18 2021: BS 1046 completed
Thu Jul 15 20:13:41 2021: BS 1047 completed
Thu Jul 15 20:14:03 2021: BS 1048 completed
Thu Jul 15 20:14:25 2021: BS 1049 completed
Thu Jul 15 20:14:48 2021: BS 1050 completed
Thu Jul 15 20:15:10 2021: BS 1051 completed
Thu Jul 15 20:15:33 2021: BS 1052 completed
Thu Jul 15 20:15:55 2021: BS 1053 completed
Thu Jul 15 20:16:18 2021: BS 1054 completed
Thu Jul 15 20:16:40 2021: BS 1055 completed
Thu Jul 15 20:17:03 2021: BS 1056 completed
Thu Jul 15 20:17:25 2021: BS 1057 completed
Thu Jul 15 20:17:48 2021: BS 1058 completed
Thu Jul 15 20:18:10 2021: BS 1059 completed
Thu Jul 15 20:18:33 2021: BS 1060 completed
Thu Jul 15 20:18:55 2021: BS 1061 completed
Thu Jul 15 20:19:18 2021: BS 1062 completed
Thu Jul 15 20:19:40 2021: BS 1063 completed
Thu Jul 15 20:20:03 2021: BS 1064 completed
Thu Jul 15 20:20:25 2021: BS 1065 completed
Thu Jul 15 20:20:47 2021: BS 1066 completed
Thu Jul 15 20:21:10 2021: BS 1067 completed
Thu Jul 15 20:21:32 2021: BS 1068 completed
Thu Jul 15 20:21:55 2021: BS 1069 completed
Thu Jul 15 20:22:17 2021: BS 1070 completed
Thu Jul 15 20:22:40 2021: BS 1071 completed
Thu Jul 15 20:23:02 2021: BS 1072 completed
Thu Jul 15 20:23:25 2021: BS 1073 completed
Thu Jul 15 20:23:47 2021: BS 1074 completed
Thu Jul 15 20:24:10 2021: BS 1075 completed
Thu Jul 15 20:24:32 2021: BS 1076 completed
Thu Jul 15 20:24:55 2021: BS 1077 completed
Thu Jul 15 20:25:17 2021: BS 1078 completed
Thu Jul 15 20:25:40 2021: BS 1079 completed
Thu Jul 15 20:26:02 2021: BS 1080 completed
Thu Jul 15 20:26:25 2021: BS 1081 completed
Thu Jul 15 20:26:47 2021: BS 1082 completed
Thu Jul 15 20:27:10 2021: BS 1083 completed
Thu Jul 15 20:27:32 2021: BS 1084 completed
Thu Jul 15 20:27:54 2021: BS 1085 completed
Thu Jul 15 20:28:17 2021: BS 1086 completed
Thu Jul 15 20:28:39 2021: BS 1087 completed
Thu Jul 15 20:29:02 2021: BS 1088 completed
Thu Jul 15 20:29:24 2021: BS 1089 completed
Thu Jul 15 20:29:47 2021: BS 1090 completed
Thu Jul 15 20:30:09 2021: BS 1091 completed
Thu Jul 15 20:30:32 2021: BS 1092 completed
Thu Jul 15 20:30:54 2021: BS 1093 completed
Thu Jul 15 20:31:17 2021: BS 1094 completed
Thu Jul 15 20:31:39 2021: BS 1095 completed
Thu Jul 15 20:32:02 2021: BS 1096 completed
Thu Jul 15 20:32:24 2021: BS 1097 completed
Thu Jul 15 20:32:47 2021: BS 1098 completed
Thu Jul 15 20:33:09 2021: BS 1099 completed
Thu Jul 15 20:33:31 2021: BS 1100 completed
Thu Jul 15 20:33:54 2021: BS 1101 completed
Thu Jul 15 20:34:16 2021: BS 1102 completed
Thu Jul 15 20:34:39 2021: BS 1103 completed
Thu Jul 15 20:35:01 2021: BS 1104 completed
Thu Jul 15 20:35:24 2021: BS 1105 completed
Thu Jul 15 20:35:46 2021: BS 1106 completed
Thu Jul 15 20:36:09 2021: BS 1107 completed
Thu Jul 15 20:36:31 2021: BS 1108 completed
Thu Jul 15 20:36:54 2021: BS 1109 completed
Thu Jul 15 20:37:16 2021: BS 1110 completed
Thu Jul 15 20:37:39 2021: BS 1111 completed
Thu Jul 15 20:38:01 2021: BS 1112 completed
Thu Jul 15 20:38:24 2021: BS 1113 completed
Thu Jul 15 20:38:46 2021: BS 1114 completed
Thu Jul 15 20:39:09 2021: BS 1115 completed
Thu Jul 15 20:39:31 2021: BS 1116 completed
Thu Jul 15 20:39:54 2021: BS 1117 completed
Thu Jul 15 20:40:16 2021: BS 1118 completed
Thu Jul 15 20:40:38 2021: BS 1119 completed
Thu Jul 15 20:41:01 2021: BS 1120 completed
Thu Jul 15 20:41:23 2021: BS 1121 completed
Thu Jul 15 20:41:46 2021: BS 1122 completed
Thu Jul 15 20:42:08 2021: BS 1123 completed
Thu Jul 15 20:42:31 2021: BS 1124 completed
Thu Jul 15 20:42:53 2021: BS 1125 completed
Thu Jul 15 20:43:16 2021: BS 1126 completed
Thu Jul 15 20:43:38 2021: BS 1127 completed
Thu Jul 15 20:44:01 2021: BS 1128 completed
Thu Jul 15 20:44:23 2021: BS 1129 completed
Thu Jul 15 20:44:46 2021: BS 1130 completed
Thu Jul 15 20:45:08 2021: BS 1131 completed
Thu Jul 15 20:45:31 2021: BS 1132 completed
Thu Jul 15 20:45:53 2021: BS 1133 completed
Thu Jul 15 20:46:16 2021: BS 1134 completed
Thu Jul 15 20:46:38 2021: BS 1135 completed
Thu Jul 15 20:47:00 2021: BS 1136 completed
Thu Jul 15 20:47:23 2021: BS 1137 completed
Thu Jul 15 20:47:45 2021: BS 1138 completed
Thu Jul 15 20:48:08 2021: BS 1139 completed
Thu Jul 15 20:48:30 2021: BS 1140 completed
Thu Jul 15 20:48:53 2021: BS 1141 completed
Thu Jul 15 20:49:15 2021: BS 1142 completed
Thu Jul 15 20:49:38 2021: BS 1143 completed
Thu Jul 15 20:50:00 2021: BS 1144 completed
Thu Jul 15 20:50:23 2021: BS 1145 completed
Thu Jul 15 20:50:45 2021: BS 1146 completed
Thu Jul 15 20:51:08 2021: BS 1147 completed
Thu Jul 15 20:51:30 2021: BS 1148 completed
Thu Jul 15 20:51:53 2021: BS 1149 completed
Thu Jul 15 20:52:15 2021: BS 1150 completed
Thu Jul 15 20:52:38 2021: BS 1151 completed
Thu Jul 15 20:53:00 2021: BS 1152 completed
Thu Jul 15 20:53:22 2021: BS 1153 completed
Thu Jul 15 20:53:45 2021: BS 1154 completed
Thu Jul 15 20:54:07 2021: BS 1155 completed
Thu Jul 15 20:54:30 2021: BS 1156 completed
Thu Jul 15 20:54:52 2021: BS 1157 completed
Thu Jul 15 20:55:15 2021: BS 1158 completed
Thu Jul 15 20:55:37 2021: BS 1159 completed
Thu Jul 15 20:56:00 2021: BS 1160 completed
Thu Jul 15 20:56:22 2021: BS 1161 completed
Thu Jul 15 20:56:45 2021: BS 1162 completed
Thu Jul 15 20:57:07 2021: BS 1163 completed
Thu Jul 15 20:57:30 2021: BS 1164 completed
Thu Jul 15 20:57:52 2021: BS 1165 completed
Thu Jul 15 20:58:15 2021: BS 1166 completed
Thu Jul 15 20:58:37 2021: BS 1167 completed
Thu Jul 15 20:59:00 2021: BS 1168 completed
Thu Jul 15 20:59:22 2021: BS 1169 completed
Thu Jul 15 20:59:44 2021: BS 1170 completed
Thu Jul 15 21:00:07 2021: BS 1171 completed
Thu Jul 15 21:00:29 2021: BS 1172 completed
Thu Jul 15 21:00:52 2021: BS 1173 completed
Thu Jul 15 21:01:14 2021: BS 1174 completed
Thu Jul 15 21:01:37 2021: BS 1175 completed
Thu Jul 15 21:01:59 2021: BS 1176 completed
Thu Jul 15 21:02:22 2021: BS 1177 completed
Thu Jul 15 21:02:44 2021: BS 1178 completed
Thu Jul 15 21:03:07 2021: BS 1179 completed
Thu Jul 15 21:03:29 2021: BS 1180 completed
Thu Jul 15 21:03:52 2021: BS 1181 completed
Thu Jul 15 21:04:14 2021: BS 1182 completed
Thu Jul 15 21:04:37 2021: BS 1183 completed
Thu Jul 15 21:04:59 2021: BS 1184 completed
Thu Jul 15 21:05:22 2021: BS 1185 completed
Thu Jul 15 21:05:44 2021: BS 1186 completed
Thu Jul 15 21:06:06 2021: BS 1187 completed
Thu Jul 15 21:06:29 2021: BS 1188 completed
Thu Jul 15 21:06:51 2021: BS 1189 completed
Thu Jul 15 21:07:14 2021: BS 1190 completed
Thu Jul 15 21:07:36 2021: BS 1191 completed
Thu Jul 15 21:07:59 2021: BS 1192 completed
Thu Jul 15 21:08:21 2021: BS 1193 completed
Thu Jul 15 21:08:44 2021: BS 1194 completed
Thu Jul 15 21:09:06 2021: BS 1195 completed
Thu Jul 15 21:09:29 2021: BS 1196 completed
Thu Jul 15 21:09:51 2021: BS 1197 completed
Thu Jul 15 21:10:14 2021: BS 1198 completed
Thu Jul 15 21:10:36 2021: BS 1199 completed
Thu Jul 15 21:10:59 2021: BS 1200 completed
Thu Jul 15 21:11:21 2021: BS 1201 completed
Thu Jul 15 21:11:44 2021: BS 1202 completed
Thu Jul 15 21:12:06 2021: BS 1203 completed
Thu Jul 15 21:12:28 2021: BS 1204 completed
Thu Jul 15 21:12:51 2021: BS 1205 completed
Thu Jul 15 21:13:13 2021: BS 1206 completed
Thu Jul 15 21:13:36 2021: BS 1207 completed
Thu Jul 15 21:13:58 2021: BS 1208 completed
Thu Jul 15 21:14:21 2021: BS 1209 completed
Thu Jul 15 21:14:43 2021: BS 1210 completed
Thu Jul 15 21:15:06 2021: BS 1211 completed
Thu Jul 15 21:15:28 2021: BS 1212 completed
Thu Jul 15 21:15:51 2021: BS 1213 completed
Thu Jul 15 21:16:13 2021: BS 1214 completed
Thu Jul 15 21:16:36 2021: BS 1215 completed
Thu Jul 15 21:16:58 2021: BS 1216 completed
Thu Jul 15 21:17:21 2021: BS 1217 completed
Thu Jul 15 21:17:43 2021: BS 1218 completed
Thu Jul 15 21:18:06 2021: BS 1219 completed
Thu Jul 15 21:18:28 2021: BS 1220 completed
Thu Jul 15 21:18:51 2021: BS 1221 completed
Thu Jul 15 21:19:13 2021: BS 1222 completed
Thu Jul 15 21:19:35 2021: BS 1223 completed
Thu Jul 15 21:19:58 2021: BS 1224 completed
Thu Jul 15 21:20:20 2021: BS 1225 completed
Thu Jul 15 21:20:43 2021: BS 1226 completed
Thu Jul 15 21:21:05 2021: BS 1227 completed
Thu Jul 15 21:21:28 2021: BS 1228 completed
Thu Jul 15 21:21:50 2021: BS 1229 completed
Thu Jul 15 21:22:13 2021: BS 1230 completed
Thu Jul 15 21:22:35 2021: BS 1231 completed
Thu Jul 15 21:22:58 2021: BS 1232 completed
Thu Jul 15 21:23:20 2021: BS 1233 completed
Thu Jul 15 21:23:43 2021: BS 1234 completed
Thu Jul 15 21:24:05 2021: BS 1235 completed
Thu Jul 15 21:24:28 2021: BS 1236 completed
Thu Jul 15 21:24:50 2021: BS 1237 completed
Thu Jul 15 21:25:12 2021: BS 1238 completed
Thu Jul 15 21:25:35 2021: BS 1239 completed
Thu Jul 15 21:25:57 2021: BS 1240 completed
Thu Jul 15 21:26:20 2021: BS 1241 completed
Thu Jul 15 21:26:42 2021: BS 1242 completed
Thu Jul 15 21:27:05 2021: BS 1243 completed
Thu Jul 15 21:27:27 2021: BS 1244 completed
Thu Jul 15 21:27:50 2021: BS 1245 completed
Thu Jul 15 21:28:12 2021: BS 1246 completed
Thu Jul 15 21:28:35 2021: BS 1247 completed
Thu Jul 15 21:28:57 2021: BS 1248 completed
Thu Jul 15 21:29:20 2021: BS 1249 completed
Thu Jul 15 21:29:42 2021: BS 1250 completed
Thu Jul 15 21:30:05 2021: BS 1251 completed
Thu Jul 15 21:30:27 2021: BS 1252 completed
Thu Jul 15 21:30:50 2021: BS 1253 completed
Thu Jul 15 21:31:12 2021: BS 1254 completed
Thu Jul 15 21:31:34 2021: BS 1255 completed
Thu Jul 15 21:31:57 2021: BS 1256 completed
Thu Jul 15 21:32:19 2021: BS 1257 completed
Thu Jul 15 21:32:42 2021: BS 1258 completed
Thu Jul 15 21:33:04 2021: BS 1259 completed
Thu Jul 15 21:33:27 2021: BS 1260 completed
Thu Jul 15 21:33:49 2021: BS 1261 completed
Thu Jul 15 21:34:12 2021: BS 1262 completed
Thu Jul 15 21:34:34 2021: BS 1263 completed
Thu Jul 15 21:34:57 2021: BS 1264 completed
Thu Jul 15 21:35:19 2021: BS 1265 completed
Thu Jul 15 21:35:42 2021: BS 1266 completed
Thu Jul 15 21:36:04 2021: BS 1267 completed
Thu Jul 15 21:36:27 2021: BS 1268 completed
Thu Jul 15 21:36:49 2021: BS 1269 completed
Thu Jul 15 21:37:12 2021: BS 1270 completed
Thu Jul 15 21:37:34 2021: BS 1271 completed
Thu Jul 15 21:37:57 2021: BS 1272 completed
Thu Jul 15 21:38:19 2021: BS 1273 completed
Thu Jul 15 21:38:41 2021: BS 1274 completed
Thu Jul 15 21:39:04 2021: BS 1275 completed
Thu Jul 15 21:39:26 2021: BS 1276 completed
Thu Jul 15 21:39:49 2021: BS 1277 completed
Thu Jul 15 21:40:11 2021: BS 1278 completed
Thu Jul 15 21:40:34 2021: BS 1279 completed
Thu Jul 15 21:40:56 2021: BS 1280 completed
Thu Jul 15 21:41:19 2021: BS 1281 completed
Thu Jul 15 21:41:41 2021: BS 1282 completed
Thu Jul 15 21:42:04 2021: BS 1283 completed
Thu Jul 15 21:42:26 2021: BS 1284 completed
Thu Jul 15 21:42:49 2021: BS 1285 completed
Thu Jul 15 21:43:11 2021: BS 1286 completed
Thu Jul 15 21:43:34 2021: BS 1287 completed
Thu Jul 15 21:43:56 2021: BS 1288 completed
Thu Jul 15 21:44:19 2021: BS 1289 completed
Thu Jul 15 21:44:41 2021: BS 1290 completed
Thu Jul 15 21:45:03 2021: BS 1291 completed
Thu Jul 15 21:45:26 2021: BS 1292 completed
Thu Jul 15 21:45:48 2021: BS 1293 completed
Thu Jul 15 21:46:11 2021: BS 1294 completed
Thu Jul 15 21:46:33 2021: BS 1295 completed
Thu Jul 15 21:46:56 2021: BS 1296 completed
Thu Jul 15 21:47:18 2021: BS 1297 completed
Thu Jul 15 21:47:41 2021: BS 1298 completed
Thu Jul 15 21:48:03 2021: BS 1299 completed
Thu Jul 15 21:48:26 2021: BS 1300 completed
Thu Jul 15 21:48:48 2021: BS 1301 completed
Thu Jul 15 21:49:11 2021: BS 1302 completed
Thu Jul 15 21:49:33 2021: BS 1303 completed
Thu Jul 15 21:49:56 2021: BS 1304 completed
Thu Jul 15 21:50:18 2021: BS 1305 completed
Thu Jul 15 21:50:41 2021: BS 1306 completed
Thu Jul 15 21:51:03 2021: BS 1307 completed
Thu Jul 15 21:51:25 2021: BS 1308 completed
Thu Jul 15 21:51:48 2021: BS 1309 completed
Thu Jul 15 21:52:10 2021: BS 1310 completed
Thu Jul 15 21:52:33 2021: BS 1311 completed
Thu Jul 15 21:52:55 2021: BS 1312 completed
Thu Jul 15 21:53:18 2021: BS 1313 completed
Thu Jul 15 21:53:40 2021: BS 1314 completed
Thu Jul 15 21:54:03 2021: BS 1315 completed
Thu Jul 15 21:54:25 2021: BS 1316 completed
Thu Jul 15 21:54:48 2021: BS 1317 completed
Thu Jul 15 21:55:10 2021: BS 1318 completed
Thu Jul 15 21:55:33 2021: BS 1319 completed
Thu Jul 15 21:55:55 2021: BS 1320 completed
Thu Jul 15 21:56:18 2021: BS 1321 completed
Thu Jul 15 21:56:40 2021: BS 1322 completed
Thu Jul 15 21:57:03 2021: BS 1323 completed
Thu Jul 15 21:57:25 2021: BS 1324 completed
Thu Jul 15 21:57:48 2021: BS 1325 completed
Thu Jul 15 21:58:10 2021: BS 1326 completed
Thu Jul 15 21:58:32 2021: BS 1327 completed
Thu Jul 15 21:58:55 2021: BS 1328 completed
Thu Jul 15 21:59:17 2021: BS 1329 completed
Thu Jul 15 21:59:40 2021: BS 1330 completed
Thu Jul 15 22:00:02 2021: BS 1331 completed
Thu Jul 15 22:00:25 2021: BS 1332 completed
Thu Jul 15 22:00:47 2021: BS 1333 completed
Thu Jul 15 22:01:10 2021: BS 1334 completed
Thu Jul 15 22:01:32 2021: BS 1335 completed
Thu Jul 15 22:01:55 2021: BS 1336 completed
Thu Jul 15 22:02:17 2021: BS 1337 completed
Thu Jul 15 22:02:40 2021: BS 1338 completed
Thu Jul 15 22:03:02 2021: BS 1339 completed
Thu Jul 15 22:03:25 2021: BS 1340 completed
Thu Jul 15 22:03:47 2021: BS 1341 completed
Thu Jul 15 22:04:09 2021: BS 1342 completed
Thu Jul 15 22:04:32 2021: BS 1343 completed
Thu Jul 15 22:04:54 2021: BS 1344 completed
Thu Jul 15 22:05:17 2021: BS 1345 completed
Thu Jul 15 22:05:39 2021: BS 1346 completed
Thu Jul 15 22:06:02 2021: BS 1347 completed
Thu Jul 15 22:06:24 2021: BS 1348 completed
Thu Jul 15 22:06:47 2021: BS 1349 completed
Thu Jul 15 22:07:09 2021: BS 1350 completed
Thu Jul 15 22:07:32 2021: BS 1351 completed
Thu Jul 15 22:07:54 2021: BS 1352 completed
Thu Jul 15 22:08:17 2021: BS 1353 completed
Thu Jul 15 22:08:39 2021: BS 1354 completed
Thu Jul 15 22:09:02 2021: BS 1355 completed
Thu Jul 15 22:09:24 2021: BS 1356 completed
Thu Jul 15 22:09:47 2021: BS 1357 completed
Thu Jul 15 22:10:09 2021: BS 1358 completed
Thu Jul 15 22:10:31 2021: BS 1359 completed
Thu Jul 15 22:10:54 2021: BS 1360 completed
Thu Jul 15 22:11:16 2021: BS 1361 completed
Thu Jul 15 22:11:39 2021: BS 1362 completed
Thu Jul 15 22:12:01 2021: BS 1363 completed
Thu Jul 15 22:12:24 2021: BS 1364 completed
Thu Jul 15 22:12:46 2021: BS 1365 completed
Thu Jul 15 22:13:09 2021: BS 1366 completed
Thu Jul 15 22:13:31 2021: BS 1367 completed
Thu Jul 15 22:13:54 2021: BS 1368 completed
Thu Jul 15 22:14:16 2021: BS 1369 completed
Thu Jul 15 22:14:39 2021: BS 1370 completed
Thu Jul 15 22:15:01 2021: BS 1371 completed
Thu Jul 15 22:15:24 2021: BS 1372 completed
Thu Jul 15 22:15:46 2021: BS 1373 completed
Thu Jul 15 22:16:09 2021: BS 1374 completed
Thu Jul 15 22:16:31 2021: BS 1375 completed
Thu Jul 15 22:16:53 2021: BS 1376 completed
Thu Jul 15 22:17:16 2021: BS 1377 completed
Thu Jul 15 22:17:38 2021: BS 1378 completed
Thu Jul 15 22:18:01 2021: BS 1379 completed
Thu Jul 15 22:18:23 2021: BS 1380 completed
Thu Jul 15 22:18:46 2021: BS 1381 completed
Thu Jul 15 22:19:08 2021: BS 1382 completed
Thu Jul 15 22:19:31 2021: BS 1383 completed
Thu Jul 15 22:19:53 2021: BS 1384 completed
Thu Jul 15 22:20:16 2021: BS 1385 completed
Thu Jul 15 22:20:38 2021: BS 1386 completed
Thu Jul 15 22:21:01 2021: BS 1387 completed
Thu Jul 15 22:21:23 2021: BS 1388 completed
Thu Jul 15 22:21:46 2021: BS 1389 completed
Thu Jul 15 22:22:08 2021: BS 1390 completed
Thu Jul 15 22:22:31 2021: BS 1391 completed
Thu Jul 15 22:22:53 2021: BS 1392 completed
Thu Jul 15 22:23:16 2021: BS 1393 completed
Thu Jul 15 22:23:38 2021: BS 1394 completed
Thu Jul 15 22:24:00 2021: BS 1395 completed
Thu Jul 15 22:24:23 2021: BS 1396 completed
Thu Jul 15 22:24:45 2021: BS 1397 completed
Thu Jul 15 22:25:08 2021: BS 1398 completed
Thu Jul 15 22:25:30 2021: BS 1399 completed
Thu Jul 15 22:25:53 2021: BS 1400 completed
Thu Jul 15 22:26:15 2021: BS 1401 completed
Thu Jul 15 22:26:38 2021: BS 1402 completed
Thu Jul 15 22:27:00 2021: BS 1403 completed
Thu Jul 15 22:27:23 2021: BS 1404 completed
Thu Jul 15 22:27:45 2021: BS 1405 completed
Thu Jul 15 22:28:08 2021: BS 1406 completed
Thu Jul 15 22:28:30 2021: BS 1407 completed
Thu Jul 15 22:28:53 2021: BS 1408 completed
Thu Jul 15 22:29:15 2021: BS 1409 completed
Thu Jul 15 22:29:38 2021: BS 1410 completed
Thu Jul 15 22:30:00 2021: BS 1411 completed
Thu Jul 15 22:30:22 2021: BS 1412 completed
Thu Jul 15 22:30:45 2021: BS 1413 completed
Thu Jul 15 22:31:07 2021: BS 1414 completed
Thu Jul 15 22:31:30 2021: BS 1415 completed
Thu Jul 15 22:31:52 2021: BS 1416 completed
Thu Jul 15 22:32:15 2021: BS 1417 completed
Thu Jul 15 22:32:37 2021: BS 1418 completed
Thu Jul 15 22:33:00 2021: BS 1419 completed
Thu Jul 15 22:33:22 2021: BS 1420 completed
Thu Jul 15 22:33:45 2021: BS 1421 completed
Thu Jul 15 22:34:07 2021: BS 1422 completed
Thu Jul 15 22:34:30 2021: BS 1423 completed
Thu Jul 15 22:34:52 2021: BS 1424 completed
Thu Jul 15 22:35:15 2021: BS 1425 completed
Thu Jul 15 22:35:37 2021: BS 1426 completed
Thu Jul 15 22:36:00 2021: BS 1427 completed
Thu Jul 15 22:36:22 2021: BS 1428 completed
Thu Jul 15 22:36:44 2021: BS 1429 completed
Thu Jul 15 22:37:07 2021: BS 1430 completed
Thu Jul 15 22:37:29 2021: BS 1431 completed
Thu Jul 15 22:37:52 2021: BS 1432 completed
Thu Jul 15 22:38:14 2021: BS 1433 completed
Thu Jul 15 22:38:37 2021: BS 1434 completed
Thu Jul 15 22:38:59 2021: BS 1435 completed
Thu Jul 15 22:39:22 2021: BS 1436 completed
Thu Jul 15 22:39:44 2021: BS 1437 completed
Thu Jul 15 22:40:07 2021: BS 1438 completed
Thu Jul 15 22:40:29 2021: BS 1439 completed
Thu Jul 15 22:40:52 2021: BS 1440 completed
Thu Jul 15 22:41:14 2021: BS 1441 completed
Thu Jul 15 22:41:37 2021: BS 1442 completed
Thu Jul 15 22:41:59 2021: BS 1443 completed
Thu Jul 15 22:42:22 2021: BS 1444 completed
Thu Jul 15 22:42:44 2021: BS 1445 completed
Thu Jul 15 22:43:06 2021: BS 1446 completed
Thu Jul 15 22:43:29 2021: BS 1447 completed
Thu Jul 15 22:43:51 2021: BS 1448 completed
Thu Jul 15 22:44:14 2021: BS 1449 completed
Thu Jul 15 22:44:36 2021: BS 1450 completed
Thu Jul 15 22:44:59 2021: BS 1451 completed
Thu Jul 15 22:45:21 2021: BS 1452 completed
Thu Jul 15 22:45:44 2021: BS 1453 completed
Thu Jul 15 22:46:06 2021: BS 1454 completed
Thu Jul 15 22:46:29 2021: BS 1455 completed
Thu Jul 15 22:46:51 2021: BS 1456 completed
Thu Jul 15 22:47:14 2021: BS 1457 completed
Thu Jul 15 22:47:36 2021: BS 1458 completed
Thu Jul 15 22:47:59 2021: BS 1459 completed
Thu Jul 15 22:48:21 2021: BS 1460 completed
Thu Jul 15 22:48:44 2021: BS 1461 completed
Thu Jul 15 22:49:06 2021: BS 1462 completed
Thu Jul 15 22:49:28 2021: BS 1463 completed
Thu Jul 15 22:49:51 2021: BS 1464 completed
Thu Jul 15 22:50:13 2021: BS 1465 completed
Thu Jul 15 22:50:36 2021: BS 1466 completed
Thu Jul 15 22:50:58 2021: BS 1467 completed
Thu Jul 15 22:51:21 2021: BS 1468 completed
Thu Jul 15 22:51:43 2021: BS 1469 completed
Thu Jul 15 22:52:06 2021: BS 1470 completed
Thu Jul 15 22:52:28 2021: BS 1471 completed
Thu Jul 15 22:52:51 2021: BS 1472 completed
Thu Jul 15 22:53:13 2021: BS 1473 completed
Thu Jul 15 22:53:36 2021: BS 1474 completed
Thu Jul 15 22:53:58 2021: BS 1475 completed
Thu Jul 15 22:54:21 2021: BS 1476 completed
Thu Jul 15 22:54:43 2021: BS 1477 completed
Thu Jul 15 22:55:06 2021: BS 1478 completed
Thu Jul 15 22:55:28 2021: BS 1479 completed
Thu Jul 15 22:55:50 2021: BS 1480 completed
Thu Jul 15 22:56:13 2021: BS 1481 completed
Thu Jul 15 22:56:35 2021: BS 1482 completed
Thu Jul 15 22:56:58 2021: BS 1483 completed
Thu Jul 15 22:57:20 2021: BS 1484 completed
Thu Jul 15 22:57:43 2021: BS 1485 completed
Thu Jul 15 22:58:05 2021: BS 1486 completed
Thu Jul 15 22:58:28 2021: BS 1487 completed
Thu Jul 15 22:58:50 2021: BS 1488 completed
Thu Jul 15 22:59:13 2021: BS 1489 completed
Thu Jul 15 22:59:35 2021: BS 1490 completed
Thu Jul 15 22:59:58 2021: BS 1491 completed
Thu Jul 15 23:00:20 2021: BS 1492 completed
Thu Jul 15 23:00:43 2021: BS 1493 completed
Thu Jul 15 23:01:05 2021: BS 1494 completed
Thu Jul 15 23:01:28 2021: BS 1495 completed
Thu Jul 15 23:01:50 2021: BS 1496 completed
Thu Jul 15 23:02:12 2021: BS 1497 completed
Thu Jul 15 23:02:35 2021: BS 1498 completed
Thu Jul 15 23:02:57 2021: BS 1499 completed
Thu Jul 15 23:03:20 2021: BS 1500 completed
Thu Jul 15 23:03:42 2021: BS 1501 completed
Thu Jul 15 23:04:05 2021: BS 1502 completed
Thu Jul 15 23:04:27 2021: BS 1503 completed
Thu Jul 15 23:04:50 2021: BS 1504 completed
Thu Jul 15 23:05:12 2021: BS 1505 completed
Thu Jul 15 23:05:35 2021: BS 1506 completed
Thu Jul 15 23:05:57 2021: BS 1507 completed
Thu Jul 15 23:06:20 2021: BS 1508 completed
Thu Jul 15 23:06:42 2021: BS 1509 completed
Thu Jul 15 23:07:05 2021: BS 1510 completed
Thu Jul 15 23:07:27 2021: BS 1511 completed
Thu Jul 15 23:07:50 2021: BS 1512 completed
Thu Jul 15 23:08:12 2021: BS 1513 completed
Thu Jul 15 23:08:34 2021: BS 1514 completed
Thu Jul 15 23:08:57 2021: BS 1515 completed
Thu Jul 15 23:09:19 2021: BS 1516 completed
Thu Jul 15 23:09:42 2021: BS 1517 completed
Thu Jul 15 23:10:04 2021: BS 1518 completed
Thu Jul 15 23:10:27 2021: BS 1519 completed
Thu Jul 15 23:10:49 2021: BS 1520 completed
Thu Jul 15 23:11:12 2021: BS 1521 completed
Thu Jul 15 23:11:34 2021: BS 1522 completed
Thu Jul 15 23:11:57 2021: BS 1523 completed
Thu Jul 15 23:12:19 2021: BS 1524 completed
Thu Jul 15 23:12:42 2021: BS 1525 completed
Thu Jul 15 23:13:04 2021: BS 1526 completed
Thu Jul 15 23:13:27 2021: BS 1527 completed
Thu Jul 15 23:13:49 2021: BS 1528 completed
Thu Jul 15 23:14:12 2021: BS 1529 completed
Thu Jul 15 23:14:34 2021: BS 1530 completed
Thu Jul 15 23:14:56 2021: BS 1531 completed
Thu Jul 15 23:15:19 2021: BS 1532 completed
Thu Jul 15 23:15:41 2021: BS 1533 completed
Thu Jul 15 23:16:04 2021: BS 1534 completed
Thu Jul 15 23:16:26 2021: BS 1535 completed
Thu Jul 15 23:16:49 2021: BS 1536 completed
Thu Jul 15 23:17:11 2021: BS 1537 completed
Thu Jul 15 23:17:34 2021: BS 1538 completed
Thu Jul 15 23:17:56 2021: BS 1539 completed
Thu Jul 15 23:18:19 2021: BS 1540 completed
Thu Jul 15 23:18:41 2021: BS 1541 completed
Thu Jul 15 23:19:04 2021: BS 1542 completed
Thu Jul 15 23:19:26 2021: BS 1543 completed
Thu Jul 15 23:19:49 2021: BS 1544 completed
Thu Jul 15 23:20:11 2021: BS 1545 completed
Thu Jul 15 23:20:34 2021: BS 1546 completed
Thu Jul 15 23:20:56 2021: BS 1547 completed
Thu Jul 15 23:21:18 2021: BS 1548 completed
Thu Jul 15 23:21:41 2021: BS 1549 completed
Thu Jul 15 23:22:03 2021: BS 1550 completed
Thu Jul 15 23:22:26 2021: BS 1551 completed
Thu Jul 15 23:22:48 2021: BS 1552 completed
Thu Jul 15 23:23:11 2021: BS 1553 completed
Thu Jul 15 23:23:33 2021: BS 1554 completed
Thu Jul 15 23:23:56 2021: BS 1555 completed
Thu Jul 15 23:24:18 2021: BS 1556 completed
Thu Jul 15 23:24:41 2021: BS 1557 completed
Thu Jul 15 23:25:03 2021: BS 1558 completed
Thu Jul 15 23:25:26 2021: BS 1559 completed
Thu Jul 15 23:25:48 2021: BS 1560 completed
Thu Jul 15 23:26:11 2021: BS 1561 completed
Thu Jul 15 23:26:33 2021: BS 1562 completed
Thu Jul 15 23:26:56 2021: BS 1563 completed
Thu Jul 15 23:27:18 2021: BS 1564 completed
Thu Jul 15 23:27:41 2021: BS 1565 completed
Thu Jul 15 23:28:03 2021: BS 1566 completed
Thu Jul 15 23:28:25 2021: BS 1567 completed
Thu Jul 15 23:28:48 2021: BS 1568 completed
Thu Jul 15 23:29:10 2021: BS 1569 completed
Thu Jul 15 23:29:33 2021: BS 1570 completed
Thu Jul 15 23:29:55 2021: BS 1571 completed
Thu Jul 15 23:30:18 2021: BS 1572 completed
Thu Jul 15 23:30:40 2021: BS 1573 completed
Thu Jul 15 23:31:03 2021: BS 1574 completed
Thu Jul 15 23:31:25 2021: BS 1575 completed
Thu Jul 15 23:31:48 2021: BS 1576 completed
Thu Jul 15 23:32:10 2021: BS 1577 completed
Thu Jul 15 23:32:33 2021: BS 1578 completed
Thu Jul 15 23:32:55 2021: BS 1579 completed
Thu Jul 15 23:33:18 2021: BS 1580 completed
Thu Jul 15 23:33:40 2021: BS 1581 completed
Thu Jul 15 23:34:03 2021: BS 1582 completed
Thu Jul 15 23:34:25 2021: BS 1583 completed
Thu Jul 15 23:34:47 2021: BS 1584 completed
Thu Jul 15 23:35:10 2021: BS 1585 completed
Thu Jul 15 23:35:32 2021: BS 1586 completed
Thu Jul 15 23:35:55 2021: BS 1587 completed
Thu Jul 15 23:36:17 2021: BS 1588 completed
Thu Jul 15 23:36:40 2021: BS 1589 completed
Thu Jul 15 23:37:02 2021: BS 1590 completed
Thu Jul 15 23:37:25 2021: BS 1591 completed
Thu Jul 15 23:37:47 2021: BS 1592 completed
Thu Jul 15 23:38:10 2021: BS 1593 completed
Thu Jul 15 23:38:32 2021: BS 1594 completed
Thu Jul 15 23:38:55 2021: BS 1595 completed
Thu Jul 15 23:39:17 2021: BS 1596 completed
Thu Jul 15 23:39:40 2021: BS 1597 completed
Thu Jul 15 23:40:02 2021: BS 1598 completed
Thu Jul 15 23:40:24 2021: BS 1599 completed
Thu Jul 15 23:40:47 2021: BS 1600 completed
Thu Jul 15 23:41:09 2021: BS 1601 completed
Thu Jul 15 23:41:32 2021: BS 1602 completed
Thu Jul 15 23:41:54 2021: BS 1603 completed
Thu Jul 15 23:42:17 2021: BS 1604 completed
Thu Jul 15 23:42:39 2021: BS 1605 completed
Thu Jul 15 23:43:02 2021: BS 1606 completed
Thu Jul 15 23:43:24 2021: BS 1607 completed
Thu Jul 15 23:43:47 2021: BS 1608 completed
Thu Jul 15 23:44:09 2021: BS 1609 completed
Thu Jul 15 23:44:32 2021: BS 1610 completed
Thu Jul 15 23:44:54 2021: BS 1611 completed
Thu Jul 15 23:45:17 2021: BS 1612 completed
Thu Jul 15 23:45:39 2021: BS 1613 completed
Thu Jul 15 23:46:02 2021: BS 1614 completed
Thu Jul 15 23:46:24 2021: BS 1615 completed
Thu Jul 15 23:46:47 2021: BS 1616 completed
Thu Jul 15 23:47:09 2021: BS 1617 completed
Thu Jul 15 23:47:31 2021: BS 1618 completed
Thu Jul 15 23:47:54 2021: BS 1619 completed
Thu Jul 15 23:48:16 2021: BS 1620 completed
Thu Jul 15 23:48:39 2021: BS 1621 completed
Thu Jul 15 23:49:01 2021: BS 1622 completed
Thu Jul 15 23:49:24 2021: BS 1623 completed
Thu Jul 15 23:49:46 2021: BS 1624 completed
Thu Jul 15 23:50:09 2021: BS 1625 completed
Thu Jul 15 23:50:31 2021: BS 1626 completed
Thu Jul 15 23:50:54 2021: BS 1627 completed
Thu Jul 15 23:51:16 2021: BS 1628 completed
Thu Jul 15 23:51:39 2021: BS 1629 completed
Thu Jul 15 23:52:01 2021: BS 1630 completed
Thu Jul 15 23:52:24 2021: BS 1631 completed
Thu Jul 15 23:52:46 2021: BS 1632 completed
Thu Jul 15 23:53:09 2021: BS 1633 completed
Thu Jul 15 23:53:31 2021: BS 1634 completed
Thu Jul 15 23:53:53 2021: BS 1635 completed
Thu Jul 15 23:54:16 2021: BS 1636 completed
Thu Jul 15 23:54:38 2021: BS 1637 completed
Thu Jul 15 23:55:01 2021: BS 1638 completed
Thu Jul 15 23:55:23 2021: BS 1639 completed
Thu Jul 15 23:55:46 2021: BS 1640 completed
Thu Jul 15 23:56:08 2021: BS 1641 completed
Thu Jul 15 23:56:31 2021: BS 1642 completed
Thu Jul 15 23:56:53 2021: BS 1643 completed
Thu Jul 15 23:57:16 2021: BS 1644 completed
Thu Jul 15 23:57:38 2021: BS 1645 completed
Thu Jul 15 23:58:01 2021: BS 1646 completed
Thu Jul 15 23:58:23 2021: BS 1647 completed
Thu Jul 15 23:58:46 2021: BS 1648 completed
Thu Jul 15 23:59:08 2021: BS 1649 completed
Thu Jul 15 23:59:31 2021: BS 1650 completed
Thu Jul 15 23:59:53 2021: BS 1651 completed
Fri Jul 16 00:00:15 2021: BS 1652 completed
Fri Jul 16 00:00:38 2021: BS 1653 completed
Fri Jul 16 00:01:00 2021: BS 1654 completed
Fri Jul 16 00:01:23 2021: BS 1655 completed
Fri Jul 16 00:01:45 2021: BS 1656 completed
Fri Jul 16 00:02:08 2021: BS 1657 completed
Fri Jul 16 00:02:30 2021: BS 1658 completed
Fri Jul 16 00:02:53 2021: BS 1659 completed
Fri Jul 16 00:03:15 2021: BS 1660 completed
Fri Jul 16 00:03:38 2021: BS 1661 completed
Fri Jul 16 00:04:00 2021: BS 1662 completed
Fri Jul 16 00:04:23 2021: BS 1663 completed
Fri Jul 16 00:04:45 2021: BS 1664 completed
Fri Jul 16 00:05:08 2021: BS 1665 completed
Fri Jul 16 00:05:30 2021: BS 1666 completed
Fri Jul 16 00:05:53 2021: BS 1667 completed
Fri Jul 16 00:06:15 2021: BS 1668 completed
Fri Jul 16 00:06:37 2021: BS 1669 completed
Fri Jul 16 00:07:00 2021: BS 1670 completed
Fri Jul 16 00:07:22 2021: BS 1671 completed
Fri Jul 16 00:07:45 2021: BS 1672 completed
Fri Jul 16 00:08:07 2021: BS 1673 completed
Fri Jul 16 00:08:30 2021: BS 1674 completed
Fri Jul 16 00:08:52 2021: BS 1675 completed
Fri Jul 16 00:09:15 2021: BS 1676 completed
Fri Jul 16 00:09:37 2021: BS 1677 completed
Fri Jul 16 00:10:00 2021: BS 1678 completed
Fri Jul 16 00:10:22 2021: BS 1679 completed
Fri Jul 16 00:10:45 2021: BS 1680 completed
Fri Jul 16 00:11:07 2021: BS 1681 completed
Fri Jul 16 00:11:30 2021: BS 1682 completed
Fri Jul 16 00:11:52 2021: BS 1683 completed
Fri Jul 16 00:12:15 2021: BS 1684 completed
Fri Jul 16 00:12:37 2021: BS 1685 completed
Fri Jul 16 00:12:59 2021: BS 1686 completed
Fri Jul 16 00:13:22 2021: BS 1687 completed
Fri Jul 16 00:13:44 2021: BS 1688 completed
Fri Jul 16 00:14:07 2021: BS 1689 completed
Fri Jul 16 00:14:29 2021: BS 1690 completed
Fri Jul 16 00:14:52 2021: BS 1691 completed
Fri Jul 16 00:15:14 2021: BS 1692 completed
Fri Jul 16 00:15:37 2021: BS 1693 completed
Fri Jul 16 00:15:59 2021: BS 1694 completed
Fri Jul 16 00:16:22 2021: BS 1695 completed
Fri Jul 16 00:16:44 2021: BS 1696 completed
Fri Jul 16 00:17:07 2021: BS 1697 completed
Fri Jul 16 00:17:29 2021: BS 1698 completed
Fri Jul 16 00:17:52 2021: BS 1699 completed
Fri Jul 16 00:18:14 2021: BS 1700 completed
Fri Jul 16 00:18:37 2021: BS 1701 completed
Fri Jul 16 00:18:59 2021: BS 1702 completed
Fri Jul 16 00:19:21 2021: BS 1703 completed
Fri Jul 16 00:19:44 2021: BS 1704 completed
Fri Jul 16 00:20:06 2021: BS 1705 completed
Fri Jul 16 00:20:29 2021: BS 1706 completed
Fri Jul 16 00:20:51 2021: BS 1707 completed
Fri Jul 16 00:21:14 2021: BS 1708 completed
Fri Jul 16 00:21:36 2021: BS 1709 completed
Fri Jul 16 00:21:59 2021: BS 1710 completed
Fri Jul 16 00:22:21 2021: BS 1711 completed
Fri Jul 16 00:22:44 2021: BS 1712 completed
Fri Jul 16 00:23:06 2021: BS 1713 completed
Fri Jul 16 00:23:29 2021: BS 1714 completed
Fri Jul 16 00:23:51 2021: BS 1715 completed
Fri Jul 16 00:24:14 2021: BS 1716 completed
Fri Jul 16 00:24:36 2021: BS 1717 completed
Fri Jul 16 00:24:59 2021: BS 1718 completed
Fri Jul 16 00:25:21 2021: BS 1719 completed
Fri Jul 16 00:25:44 2021: BS 1720 completed
Fri Jul 16 00:26:06 2021: BS 1721 completed
Fri Jul 16 00:26:28 2021: BS 1722 completed
Fri Jul 16 00:26:51 2021: BS 1723 completed
Fri Jul 16 00:27:13 2021: BS 1724 completed
Fri Jul 16 00:27:36 2021: BS 1725 completed
Fri Jul 16 00:27:58 2021: BS 1726 completed
Fri Jul 16 00:28:21 2021: BS 1727 completed
Fri Jul 16 00:28:43 2021: BS 1728 completed
Fri Jul 16 00:29:06 2021: BS 1729 completed
Fri Jul 16 00:29:28 2021: BS 1730 completed
Fri Jul 16 00:29:51 2021: BS 1731 completed
Fri Jul 16 00:30:13 2021: BS 1732 completed
Fri Jul 16 00:30:36 2021: BS 1733 completed
Fri Jul 16 00:30:58 2021: BS 1734 completed
Fri Jul 16 00:31:21 2021: BS 1735 completed
Fri Jul 16 00:31:43 2021: BS 1736 completed
Fri Jul 16 00:32:05 2021: BS 1737 completed
Fri Jul 16 00:32:28 2021: BS 1738 completed
Fri Jul 16 00:32:50 2021: BS 1739 completed
Fri Jul 16 00:33:13 2021: BS 1740 completed
Fri Jul 16 00:33:35 2021: BS 1741 completed
Fri Jul 16 00:33:58 2021: BS 1742 completed
Fri Jul 16 00:34:20 2021: BS 1743 completed
Fri Jul 16 00:34:43 2021: BS 1744 completed
Fri Jul 16 00:35:05 2021: BS 1745 completed
Fri Jul 16 00:35:28 2021: BS 1746 completed
Fri Jul 16 00:35:50 2021: BS 1747 completed
Fri Jul 16 00:36:13 2021: BS 1748 completed
Fri Jul 16 00:36:35 2021: BS 1749 completed
Fri Jul 16 00:36:58 2021: BS 1750 completed
Fri Jul 16 00:37:20 2021: BS 1751 completed
Fri Jul 16 00:37:43 2021: BS 1752 completed
Fri Jul 16 00:38:05 2021: BS 1753 completed
Fri Jul 16 00:38:27 2021: BS 1754 completed
Fri Jul 16 00:38:50 2021: BS 1755 completed
Fri Jul 16 00:39:12 2021: BS 1756 completed
Fri Jul 16 00:39:35 2021: BS 1757 completed
Fri Jul 16 00:39:57 2021: BS 1758 completed
Fri Jul 16 00:40:20 2021: BS 1759 completed
Fri Jul 16 00:40:42 2021: BS 1760 completed
Fri Jul 16 00:41:05 2021: BS 1761 completed
Fri Jul 16 00:41:27 2021: BS 1762 completed
Fri Jul 16 00:41:50 2021: BS 1763 completed
Fri Jul 16 00:42:12 2021: BS 1764 completed
Fri Jul 16 00:42:35 2021: BS 1765 completed
Fri Jul 16 00:42:57 2021: BS 1766 completed
Fri Jul 16 00:43:20 2021: BS 1767 completed
Fri Jul 16 00:43:42 2021: BS 1768 completed
Fri Jul 16 00:44:05 2021: BS 1769 completed
Fri Jul 16 00:44:27 2021: BS 1770 completed
Fri Jul 16 00:44:50 2021: BS 1771 completed
Fri Jul 16 00:45:12 2021: BS 1772 completed
Fri Jul 16 00:45:34 2021: BS 1773 completed
Fri Jul 16 00:45:57 2021: BS 1774 completed
Fri Jul 16 00:46:19 2021: BS 1775 completed
Fri Jul 16 00:46:42 2021: BS 1776 completed
Fri Jul 16 00:47:04 2021: BS 1777 completed
Fri Jul 16 00:47:27 2021: BS 1778 completed
Fri Jul 16 00:47:49 2021: BS 1779 completed
Fri Jul 16 00:48:12 2021: BS 1780 completed
Fri Jul 16 00:48:34 2021: BS 1781 completed
Fri Jul 16 00:48:57 2021: BS 1782 completed
Fri Jul 16 00:49:19 2021: BS 1783 completed
Fri Jul 16 00:49:42 2021: BS 1784 completed
Fri Jul 16 00:50:04 2021: BS 1785 completed
Fri Jul 16 00:50:27 2021: BS 1786 completed
Fri Jul 16 00:50:49 2021: BS 1787 completed
Fri Jul 16 00:51:12 2021: BS 1788 completed
Fri Jul 16 00:51:34 2021: BS 1789 completed
Fri Jul 16 00:51:56 2021: BS 1790 completed
Fri Jul 16 00:52:19 2021: BS 1791 completed
Fri Jul 16 00:52:41 2021: BS 1792 completed
Fri Jul 16 00:53:04 2021: BS 1793 completed
Fri Jul 16 00:53:26 2021: BS 1794 completed
Fri Jul 16 00:53:49 2021: BS 1795 completed
Fri Jul 16 00:54:11 2021: BS 1796 completed
Fri Jul 16 00:54:34 2021: BS 1797 completed
Fri Jul 16 00:54:56 2021: BS 1798 completed
Fri Jul 16 00:55:19 2021: BS 1799 completed
Fri Jul 16 00:55:41 2021: BS 1800 completed
Fri Jul 16 00:56:04 2021: BS 1801 completed
Fri Jul 16 00:56:26 2021: BS 1802 completed
Fri Jul 16 00:56:49 2021: BS 1803 completed
Fri Jul 16 00:57:11 2021: BS 1804 completed
Fri Jul 16 00:57:34 2021: BS 1805 completed
Fri Jul 16 00:57:56 2021: BS 1806 completed
Fri Jul 16 00:58:18 2021: BS 1807 completed
Fri Jul 16 00:58:41 2021: BS 1808 completed
Fri Jul 16 00:59:03 2021: BS 1809 completed
Fri Jul 16 00:59:26 2021: BS 1810 completed
Fri Jul 16 00:59:48 2021: BS 1811 completed
Fri Jul 16 01:00:11 2021: BS 1812 completed
Fri Jul 16 01:00:33 2021: BS 1813 completed
Fri Jul 16 01:00:56 2021: BS 1814 completed
Fri Jul 16 01:01:18 2021: BS 1815 completed
Fri Jul 16 01:01:41 2021: BS 1816 completed
Fri Jul 16 01:02:03 2021: BS 1817 completed
Fri Jul 16 01:02:26 2021: BS 1818 completed
Fri Jul 16 01:02:48 2021: BS 1819 completed
Fri Jul 16 01:03:11 2021: BS 1820 completed
Fri Jul 16 01:03:33 2021: BS 1821 completed
Fri Jul 16 01:03:56 2021: BS 1822 completed
Fri Jul 16 01:04:18 2021: BS 1823 completed
Fri Jul 16 01:04:40 2021: BS 1824 completed
Fri Jul 16 01:05:03 2021: BS 1825 completed
Fri Jul 16 01:05:25 2021: BS 1826 completed
Fri Jul 16 01:05:48 2021: BS 1827 completed
Fri Jul 16 01:06:10 2021: BS 1828 completed
Fri Jul 16 01:06:33 2021: BS 1829 completed
Fri Jul 16 01:06:55 2021: BS 1830 completed
Fri Jul 16 01:07:18 2021: BS 1831 completed
Fri Jul 16 01:07:40 2021: BS 1832 completed
Fri Jul 16 01:08:03 2021: BS 1833 completed
Fri Jul 16 01:08:25 2021: BS 1834 completed
Fri Jul 16 01:08:48 2021: BS 1835 completed
Fri Jul 16 01:09:10 2021: BS 1836 completed
Fri Jul 16 01:09:33 2021: BS 1837 completed
Fri Jul 16 01:09:55 2021: BS 1838 completed
Fri Jul 16 01:10:18 2021: BS 1839 completed
Fri Jul 16 01:10:40 2021: BS 1840 completed
Fri Jul 16 01:11:02 2021: BS 1841 completed
Fri Jul 16 01:11:25 2021: BS 1842 completed
Fri Jul 16 01:11:47 2021: BS 1843 completed
Fri Jul 16 01:12:10 2021: BS 1844 completed
Fri Jul 16 01:12:32 2021: BS 1845 completed
Fri Jul 16 01:12:55 2021: BS 1846 completed
Fri Jul 16 01:13:17 2021: BS 1847 completed
Fri Jul 16 01:13:40 2021: BS 1848 completed
Fri Jul 16 01:14:02 2021: BS 1849 completed
Fri Jul 16 01:14:25 2021: BS 1850 completed
Fri Jul 16 01:14:47 2021: BS 1851 completed
Fri Jul 16 01:15:10 2021: BS 1852 completed
Fri Jul 16 01:15:32 2021: BS 1853 completed
Fri Jul 16 01:15:55 2021: BS 1854 completed
Fri Jul 16 01:16:17 2021: BS 1855 completed
Fri Jul 16 01:16:40 2021: BS 1856 completed
Fri Jul 16 01:17:02 2021: BS 1857 completed
Fri Jul 16 01:17:24 2021: BS 1858 completed
Fri Jul 16 01:17:47 2021: BS 1859 completed
Fri Jul 16 01:18:09 2021: BS 1860 completed
Fri Jul 16 01:18:32 2021: BS 1861 completed
Fri Jul 16 01:18:54 2021: BS 1862 completed
Fri Jul 16 01:19:17 2021: BS 1863 completed
Fri Jul 16 01:19:39 2021: BS 1864 completed
Fri Jul 16 01:20:02 2021: BS 1865 completed
Fri Jul 16 01:20:24 2021: BS 1866 completed
Fri Jul 16 01:20:47 2021: BS 1867 completed
Fri Jul 16 01:21:09 2021: BS 1868 completed
Fri Jul 16 01:21:32 2021: BS 1869 completed
Fri Jul 16 01:21:54 2021: BS 1870 completed
Fri Jul 16 01:22:17 2021: BS 1871 completed
Fri Jul 16 01:22:39 2021: BS 1872 completed
Fri Jul 16 01:23:02 2021: BS 1873 completed
Fri Jul 16 01:23:24 2021: BS 1874 completed
Fri Jul 16 01:23:47 2021: BS 1875 completed
Fri Jul 16 01:24:09 2021: BS 1876 completed
Fri Jul 16 01:24:31 2021: BS 1877 completed
Fri Jul 16 01:24:54 2021: BS 1878 completed
Fri Jul 16 01:25:16 2021: BS 1879 completed
Fri Jul 16 01:25:39 2021: BS 1880 completed
Fri Jul 16 01:26:01 2021: BS 1881 completed
Fri Jul 16 01:26:24 2021: BS 1882 completed
Fri Jul 16 01:26:46 2021: BS 1883 completed
Fri Jul 16 01:27:09 2021: BS 1884 completed
Fri Jul 16 01:27:31 2021: BS 1885 completed
Fri Jul 16 01:27:54 2021: BS 1886 completed
Fri Jul 16 01:28:16 2021: BS 1887 completed
Fri Jul 16 01:28:39 2021: BS 1888 completed
Fri Jul 16 01:29:01 2021: BS 1889 completed
Fri Jul 16 01:29:24 2021: BS 1890 completed
Fri Jul 16 01:29:46 2021: BS 1891 completed
Fri Jul 16 01:30:09 2021: BS 1892 completed
Fri Jul 16 01:30:31 2021: BS 1893 completed
Fri Jul 16 01:30:53 2021: BS 1894 completed
Fri Jul 16 01:31:16 2021: BS 1895 completed
Fri Jul 16 01:31:38 2021: BS 1896 completed
Fri Jul 16 01:32:01 2021: BS 1897 completed
Fri Jul 16 01:32:23 2021: BS 1898 completed
Fri Jul 16 01:32:46 2021: BS 1899 completed
Fri Jul 16 01:33:08 2021: BS 1900 completed
Fri Jul 16 01:33:31 2021: BS 1901 completed
Fri Jul 16 01:33:53 2021: BS 1902 completed
Fri Jul 16 01:34:16 2021: BS 1903 completed
Fri Jul 16 01:34:38 2021: BS 1904 completed
Fri Jul 16 01:35:01 2021: BS 1905 completed
Fri Jul 16 01:35:23 2021: BS 1906 completed
Fri Jul 16 01:35:46 2021: BS 1907 completed
Fri Jul 16 01:36:08 2021: BS 1908 completed
Fri Jul 16 01:36:30 2021: BS 1909 completed
Fri Jul 16 01:36:53 2021: BS 1910 completed
Fri Jul 16 01:37:15 2021: BS 1911 completed
Fri Jul 16 01:37:38 2021: BS 1912 completed
Fri Jul 16 01:38:00 2021: BS 1913 completed
Fri Jul 16 01:38:23 2021: BS 1914 completed
Fri Jul 16 01:38:45 2021: BS 1915 completed
Fri Jul 16 01:39:08 2021: BS 1916 completed
Fri Jul 16 01:39:30 2021: BS 1917 completed
Fri Jul 16 01:39:53 2021: BS 1918 completed
Fri Jul 16 01:40:15 2021: BS 1919 completed
Fri Jul 16 01:40:38 2021: BS 1920 completed
Fri Jul 16 01:41:00 2021: BS 1921 completed
Fri Jul 16 01:41:23 2021: BS 1922 completed
Fri Jul 16 01:41:45 2021: BS 1923 completed
Fri Jul 16 01:42:08 2021: BS 1924 completed
Fri Jul 16 01:42:30 2021: BS 1925 completed
Fri Jul 16 01:42:52 2021: BS 1926 completed
Fri Jul 16 01:43:15 2021: BS 1927 completed
Fri Jul 16 01:43:37 2021: BS 1928 completed
Fri Jul 16 01:44:00 2021: BS 1929 completed
Fri Jul 16 01:44:22 2021: BS 1930 completed
Fri Jul 16 01:44:45 2021: BS 1931 completed
Fri Jul 16 01:45:07 2021: BS 1932 completed
Fri Jul 16 01:45:30 2021: BS 1933 completed
Fri Jul 16 01:45:52 2021: BS 1934 completed
Fri Jul 16 01:46:15 2021: BS 1935 completed
Fri Jul 16 01:46:37 2021: BS 1936 completed
Fri Jul 16 01:47:00 2021: BS 1937 completed
Fri Jul 16 01:47:22 2021: BS 1938 completed
Fri Jul 16 01:47:45 2021: BS 1939 completed
Fri Jul 16 01:48:07 2021: BS 1940 completed
Fri Jul 16 01:48:30 2021: BS 1941 completed
Fri Jul 16 01:48:52 2021: BS 1942 completed
Fri Jul 16 01:49:15 2021: BS 1943 completed
Fri Jul 16 01:49:37 2021: BS 1944 completed
Fri Jul 16 01:49:59 2021: BS 1945 completed
Fri Jul 16 01:50:22 2021: BS 1946 completed
Fri Jul 16 01:50:44 2021: BS 1947 completed
Fri Jul 16 01:51:07 2021: BS 1948 completed
Fri Jul 16 01:51:29 2021: BS 1949 completed
Fri Jul 16 01:51:52 2021: BS 1950 completed
Fri Jul 16 01:52:14 2021: BS 1951 completed
Fri Jul 16 01:52:37 2021: BS 1952 completed
Fri Jul 16 01:52:59 2021: BS 1953 completed
Fri Jul 16 01:53:22 2021: BS 1954 completed
Fri Jul 16 01:53:44 2021: BS 1955 completed
Fri Jul 16 01:54:07 2021: BS 1956 completed
Fri Jul 16 01:54:29 2021: BS 1957 completed
Fri Jul 16 01:54:52 2021: BS 1958 completed
Fri Jul 16 01:55:14 2021: BS 1959 completed
Fri Jul 16 01:55:37 2021: BS 1960 completed
Fri Jul 16 01:55:59 2021: BS 1961 completed
Fri Jul 16 01:56:21 2021: BS 1962 completed
Fri Jul 16 01:56:44 2021: BS 1963 completed
Fri Jul 16 01:57:06 2021: BS 1964 completed
Fri Jul 16 01:57:29 2021: BS 1965 completed
Fri Jul 16 01:57:51 2021: BS 1966 completed
Fri Jul 16 01:58:14 2021: BS 1967 completed
Fri Jul 16 01:58:36 2021: BS 1968 completed
Fri Jul 16 01:58:59 2021: BS 1969 completed
Fri Jul 16 01:59:21 2021: BS 1970 completed
Fri Jul 16 01:59:44 2021: BS 1971 completed
Fri Jul 16 02:00:06 2021: BS 1972 completed
Fri Jul 16 02:00:29 2021: BS 1973 completed
Fri Jul 16 02:00:51 2021: BS 1974 completed
Fri Jul 16 02:01:14 2021: BS 1975 completed
Fri Jul 16 02:01:36 2021: BS 1976 completed
Fri Jul 16 02:01:58 2021: BS 1977 completed
Fri Jul 16 02:02:21 2021: BS 1978 completed
Fri Jul 16 02:02:43 2021: BS 1979 completed
Fri Jul 16 02:03:06 2021: BS 1980 completed
Fri Jul 16 02:03:28 2021: BS 1981 completed
Fri Jul 16 02:03:51 2021: BS 1982 completed
Fri Jul 16 02:04:13 2021: BS 1983 completed
Fri Jul 16 02:04:36 2021: BS 1984 completed
Fri Jul 16 02:04:58 2021: BS 1985 completed
Fri Jul 16 02:05:21 2021: BS 1986 completed
Fri Jul 16 02:05:43 2021: BS 1987 completed
Fri Jul 16 02:06:06 2021: BS 1988 completed
Fri Jul 16 02:06:28 2021: BS 1989 completed
Fri Jul 16 02:06:51 2021: BS 1990 completed
Fri Jul 16 02:07:13 2021: BS 1991 completed
Fri Jul 16 02:07:36 2021: BS 1992 completed
Fri Jul 16 02:07:58 2021: BS 1993 completed
Fri Jul 16 02:08:21 2021: BS 1994 completed
Fri Jul 16 02:08:43 2021: BS 1995 completed
Fri Jul 16 02:09:05 2021: BS 1996 completed
Fri Jul 16 02:09:28 2021: BS 1997 completed
Fri Jul 16 02:09:50 2021: BS 1998 completed
Fri Jul 16 02:10:13 2021: BS 1999 completed
Fri Jul 16 02:10:35 2021: BS 2000 completed
Fri Jul 16 02:10:58 2021: BS 2001 completed
Fri Jul 16 02:11:20 2021: BS 2002 completed
Fri Jul 16 02:11:43 2021: BS 2003 completed
Fri Jul 16 02:12:05 2021: BS 2004 completed
Fri Jul 16 02:12:28 2021: BS 2005 completed
Fri Jul 16 02:12:50 2021: BS 2006 completed
Fri Jul 16 02:13:13 2021: BS 2007 completed
Fri Jul 16 02:13:35 2021: BS 2008 completed
Fri Jul 16 02:13:58 2021: BS 2009 completed
Fri Jul 16 02:14:20 2021: BS 2010 completed
Fri Jul 16 02:14:43 2021: BS 2011 completed
Fri Jul 16 02:15:05 2021: BS 2012 completed
Fri Jul 16 02:15:27 2021: BS 2013 completed
Fri Jul 16 02:15:50 2021: BS 2014 completed
Fri Jul 16 02:16:12 2021: BS 2015 completed
Fri Jul 16 02:16:35 2021: BS 2016 completed
Fri Jul 16 02:16:57 2021: BS 2017 completed
Fri Jul 16 02:17:20 2021: BS 2018 completed
Fri Jul 16 02:17:42 2021: BS 2019 completed
Fri Jul 16 02:18:05 2021: BS 2020 completed
Fri Jul 16 02:18:27 2021: BS 2021 completed
Fri Jul 16 02:18:50 2021: BS 2022 completed
Fri Jul 16 02:19:12 2021: BS 2023 completed
Fri Jul 16 02:19:35 2021: BS 2024 completed
Fri Jul 16 02:19:57 2021: BS 2025 completed
Fri Jul 16 02:20:20 2021: BS 2026 completed
Fri Jul 16 02:20:42 2021: BS 2027 completed
Fri Jul 16 02:21:05 2021: BS 2028 completed
Fri Jul 16 02:21:27 2021: BS 2029 completed
Fri Jul 16 02:21:49 2021: BS 2030 completed
Fri Jul 16 02:22:12 2021: BS 2031 completed
Fri Jul 16 02:22:34 2021: BS 2032 completed
Fri Jul 16 02:22:57 2021: BS 2033 completed
Fri Jul 16 02:23:19 2021: BS 2034 completed
Fri Jul 16 02:23:42 2021: BS 2035 completed
Fri Jul 16 02:24:04 2021: BS 2036 completed
Fri Jul 16 02:24:27 2021: BS 2037 completed
Fri Jul 16 02:24:49 2021: BS 2038 completed
Fri Jul 16 02:25:12 2021: BS 2039 completed
Fri Jul 16 02:25:34 2021: BS 2040 completed
Fri Jul 16 02:25:57 2021: BS 2041 completed
Fri Jul 16 02:26:19 2021: BS 2042 completed
Fri Jul 16 02:26:42 2021: BS 2043 completed
Fri Jul 16 02:27:04 2021: BS 2044 completed
Fri Jul 16 02:27:27 2021: BS 2045 completed
Fri Jul 16 02:27:49 2021: BS 2046 completed
Fri Jul 16 02:28:12 2021: BS 2047 completed
Fri Jul 16 02:28:34 2021: BS 2048 completed
Fri Jul 16 02:28:56 2021: BS 2049 completed
Fri Jul 16 02:29:19 2021: BS 2050 completed
Fri Jul 16 02:29:41 2021: BS 2051 completed
Fri Jul 16 02:30:04 2021: BS 2052 completed
Fri Jul 16 02:30:26 2021: BS 2053 completed
Fri Jul 16 02:30:49 2021: BS 2054 completed
Fri Jul 16 02:31:11 2021: BS 2055 completed
Fri Jul 16 02:31:34 2021: BS 2056 completed
Fri Jul 16 02:31:56 2021: BS 2057 completed
Fri Jul 16 02:32:19 2021: BS 2058 completed
Fri Jul 16 02:32:41 2021: BS 2059 completed
Fri Jul 16 02:33:04 2021: BS 2060 completed
Fri Jul 16 02:33:26 2021: BS 2061 completed
Fri Jul 16 02:33:49 2021: BS 2062 completed
Fri Jul 16 02:34:11 2021: BS 2063 completed
Fri Jul 16 02:34:34 2021: BS 2064 completed
Fri Jul 16 02:34:56 2021: BS 2065 completed
Fri Jul 16 02:35:18 2021: BS 2066 completed
Fri Jul 16 02:35:41 2021: BS 2067 completed
Fri Jul 16 02:36:03 2021: BS 2068 completed
Fri Jul 16 02:36:26 2021: BS 2069 completed
Fri Jul 16 02:36:48 2021: BS 2070 completed
Fri Jul 16 02:37:11 2021: BS 2071 completed
Fri Jul 16 02:37:33 2021: BS 2072 completed
Fri Jul 16 02:37:56 2021: BS 2073 completed
Fri Jul 16 02:38:18 2021: BS 2074 completed
Fri Jul 16 02:38:41 2021: BS 2075 completed
Fri Jul 16 02:39:03 2021: BS 2076 completed
Fri Jul 16 02:39:26 2021: BS 2077 completed
Fri Jul 16 02:39:48 2021: BS 2078 completed
Fri Jul 16 02:40:11 2021: BS 2079 completed
Fri Jul 16 02:40:33 2021: BS 2080 completed
Fri Jul 16 02:40:56 2021: BS 2081 completed
Fri Jul 16 02:41:18 2021: BS 2082 completed
Fri Jul 16 02:41:40 2021: BS 2083 completed
Fri Jul 16 02:42:03 2021: BS 2084 completed
Fri Jul 16 02:42:25 2021: BS 2085 completed
Fri Jul 16 02:42:48 2021: BS 2086 completed
Fri Jul 16 02:43:10 2021: BS 2087 completed
Fri Jul 16 02:43:33 2021: BS 2088 completed
Fri Jul 16 02:43:55 2021: BS 2089 completed
Fri Jul 16 02:44:18 2021: BS 2090 completed
Fri Jul 16 02:44:40 2021: BS 2091 completed
Fri Jul 16 02:45:03 2021: BS 2092 completed
Fri Jul 16 02:45:25 2021: BS 2093 completed
Fri Jul 16 02:45:48 2021: BS 2094 completed
Fri Jul 16 02:46:10 2021: BS 2095 completed
Fri Jul 16 02:46:33 2021: BS 2096 completed
Fri Jul 16 02:46:55 2021: BS 2097 completed
Fri Jul 16 02:47:17 2021: BS 2098 completed
Fri Jul 16 02:47:40 2021: BS 2099 completed
Fri Jul 16 02:48:02 2021: BS 2100 completed
Fri Jul 16 02:48:25 2021: BS 2101 completed
Fri Jul 16 02:48:47 2021: BS 2102 completed
Fri Jul 16 02:49:10 2021: BS 2103 completed
Fri Jul 16 02:49:32 2021: BS 2104 completed
Fri Jul 16 02:49:55 2021: BS 2105 completed
Fri Jul 16 02:50:17 2021: BS 2106 completed
Fri Jul 16 02:50:40 2021: BS 2107 completed
Fri Jul 16 02:51:02 2021: BS 2108 completed
Fri Jul 16 02:51:25 2021: BS 2109 completed
Fri Jul 16 02:51:47 2021: BS 2110 completed
Fri Jul 16 02:52:10 2021: BS 2111 completed
Fri Jul 16 02:52:32 2021: BS 2112 completed
Fri Jul 16 02:52:55 2021: BS 2113 completed
Fri Jul 16 02:53:17 2021: BS 2114 completed
Fri Jul 16 02:53:40 2021: BS 2115 completed
Fri Jul 16 02:54:02 2021: BS 2116 completed
Fri Jul 16 02:54:24 2021: BS 2117 completed
Fri Jul 16 02:54:47 2021: BS 2118 completed
Fri Jul 16 02:55:09 2021: BS 2119 completed
Fri Jul 16 02:55:32 2021: BS 2120 completed
Fri Jul 16 02:55:54 2021: BS 2121 completed
Fri Jul 16 02:56:17 2021: BS 2122 completed
Fri Jul 16 02:56:39 2021: BS 2123 completed
Fri Jul 16 02:57:02 2021: BS 2124 completed
Fri Jul 16 02:57:24 2021: BS 2125 completed
Fri Jul 16 02:57:47 2021: BS 2126 completed
Fri Jul 16 02:58:09 2021: BS 2127 completed
Fri Jul 16 02:58:32 2021: BS 2128 completed
Fri Jul 16 02:58:54 2021: BS 2129 completed
Fri Jul 16 02:59:17 2021: BS 2130 completed
Fri Jul 16 02:59:39 2021: BS 2131 completed
Fri Jul 16 03:00:02 2021: BS 2132 completed
Fri Jul 16 03:00:24 2021: BS 2133 completed
Fri Jul 16 03:00:46 2021: BS 2134 completed
Fri Jul 16 03:01:09 2021: BS 2135 completed
Fri Jul 16 03:01:31 2021: BS 2136 completed
Fri Jul 16 03:01:54 2021: BS 2137 completed
Fri Jul 16 03:02:16 2021: BS 2138 completed
Fri Jul 16 03:02:39 2021: BS 2139 completed
Fri Jul 16 03:03:01 2021: BS 2140 completed
Fri Jul 16 03:03:24 2021: BS 2141 completed
Fri Jul 16 03:03:46 2021: BS 2142 completed
Fri Jul 16 03:04:09 2021: BS 2143 completed
Fri Jul 16 03:04:31 2021: BS 2144 completed
Fri Jul 16 03:04:54 2021: BS 2145 completed
Fri Jul 16 03:05:16 2021: BS 2146 completed
Fri Jul 16 03:05:39 2021: BS 2147 completed
Fri Jul 16 03:06:01 2021: BS 2148 completed
Fri Jul 16 03:06:24 2021: BS 2149 completed
Fri Jul 16 03:06:46 2021: BS 2150 completed
Fri Jul 16 03:07:08 2021: BS 2151 completed
Fri Jul 16 03:07:31 2021: BS 2152 completed
Fri Jul 16 03:07:53 2021: BS 2153 completed
Fri Jul 16 03:08:16 2021: BS 2154 completed
Fri Jul 16 03:08:38 2021: BS 2155 completed
Fri Jul 16 03:09:01 2021: BS 2156 completed
Fri Jul 16 03:09:23 2021: BS 2157 completed
Fri Jul 16 03:09:46 2021: BS 2158 completed
Fri Jul 16 03:10:08 2021: BS 2159 completed
Fri Jul 16 03:10:31 2021: BS 2160 completed
Fri Jul 16 03:10:53 2021: BS 2161 completed
Fri Jul 16 03:11:16 2021: BS 2162 completed
Fri Jul 16 03:11:38 2021: BS 2163 completed
Fri Jul 16 03:12:01 2021: BS 2164 completed
Fri Jul 16 03:12:23 2021: BS 2165 completed
Fri Jul 16 03:12:46 2021: BS 2166 completed
Fri Jul 16 03:13:08 2021: BS 2167 completed
Fri Jul 16 03:13:30 2021: BS 2168 completed
Fri Jul 16 03:13:53 2021: BS 2169 completed
Fri Jul 16 03:14:15 2021: BS 2170 completed
Fri Jul 16 03:14:38 2021: BS 2171 completed
Fri Jul 16 03:15:00 2021: BS 2172 completed
Fri Jul 16 03:15:23 2021: BS 2173 completed
Fri Jul 16 03:15:45 2021: BS 2174 completed
Fri Jul 16 03:16:08 2021: BS 2175 completed
Fri Jul 16 03:16:30 2021: BS 2176 completed
Fri Jul 16 03:16:53 2021: BS 2177 completed
Fri Jul 16 03:17:15 2021: BS 2178 completed
Fri Jul 16 03:17:38 2021: BS 2179 completed
Fri Jul 16 03:18:00 2021: BS 2180 completed
Fri Jul 16 03:18:23 2021: BS 2181 completed
Fri Jul 16 03:18:45 2021: BS 2182 completed
Fri Jul 16 03:19:08 2021: BS 2183 completed
Fri Jul 16 03:19:30 2021: BS 2184 completed
Fri Jul 16 03:19:52 2021: BS 2185 completed
Fri Jul 16 03:20:15 2021: BS 2186 completed
Fri Jul 16 03:20:37 2021: BS 2187 completed
Fri Jul 16 03:21:00 2021: BS 2188 completed
Fri Jul 16 03:21:22 2021: BS 2189 completed
Fri Jul 16 03:21:45 2021: BS 2190 completed
Fri Jul 16 03:22:07 2021: BS 2191 completed
Fri Jul 16 03:22:30 2021: BS 2192 completed
Fri Jul 16 03:22:52 2021: BS 2193 completed
Fri Jul 16 03:23:15 2021: BS 2194 completed
Fri Jul 16 03:23:37 2021: BS 2195 completed
Fri Jul 16 03:24:00 2021: BS 2196 completed
Fri Jul 16 03:24:22 2021: BS 2197 completed
Fri Jul 16 03:24:45 2021: BS 2198 completed
Fri Jul 16 03:25:07 2021: BS 2199 completed
Fri Jul 16 03:25:30 2021: BS 2200 completed
Fri Jul 16 03:25:52 2021: BS 2201 completed
Fri Jul 16 03:26:14 2021: BS 2202 completed
Fri Jul 16 03:26:37 2021: BS 2203 completed
Fri Jul 16 03:26:59 2021: BS 2204 completed
Fri Jul 16 03:27:22 2021: BS 2205 completed
Fri Jul 16 03:27:44 2021: BS 2206 completed
Fri Jul 16 03:28:07 2021: BS 2207 completed
Fri Jul 16 03:28:29 2021: BS 2208 completed
Fri Jul 16 03:28:52 2021: BS 2209 completed
Fri Jul 16 03:29:14 2021: BS 2210 completed
Fri Jul 16 03:29:37 2021: BS 2211 completed
Fri Jul 16 03:29:59 2021: BS 2212 completed
Fri Jul 16 03:30:22 2021: BS 2213 completed
Fri Jul 16 03:30:44 2021: BS 2214 completed
Fri Jul 16 03:31:07 2021: BS 2215 completed
Fri Jul 16 03:31:29 2021: BS 2216 completed
Fri Jul 16 03:31:52 2021: BS 2217 completed
Fri Jul 16 03:32:14 2021: BS 2218 completed
Fri Jul 16 03:32:37 2021: BS 2219 completed
Fri Jul 16 03:32:59 2021: BS 2220 completed
Fri Jul 16 03:33:21 2021: BS 2221 completed
Fri Jul 16 03:33:44 2021: BS 2222 completed
Fri Jul 16 03:34:06 2021: BS 2223 completed
Fri Jul 16 03:34:29 2021: BS 2224 completed
Fri Jul 16 03:34:51 2021: BS 2225 completed
Fri Jul 16 03:35:14 2021: BS 2226 completed
Fri Jul 16 03:35:36 2021: BS 2227 completed
Fri Jul 16 03:35:59 2021: BS 2228 completed
Fri Jul 16 03:36:21 2021: BS 2229 completed
Fri Jul 16 03:36:44 2021: BS 2230 completed
Fri Jul 16 03:37:06 2021: BS 2231 completed
Fri Jul 16 03:37:29 2021: BS 2232 completed
Fri Jul 16 03:37:51 2021: BS 2233 completed
Fri Jul 16 03:38:14 2021: BS 2234 completed
Fri Jul 16 03:38:36 2021: BS 2235 completed
Fri Jul 16 03:38:59 2021: BS 2236 completed
Fri Jul 16 03:39:21 2021: BS 2237 completed
Fri Jul 16 03:39:43 2021: BS 2238 completed
Fri Jul 16 03:40:06 2021: BS 2239 completed
Fri Jul 16 03:40:28 2021: BS 2240 completed
Fri Jul 16 03:40:51 2021: BS 2241 completed
Fri Jul 16 03:41:13 2021: BS 2242 completed
Fri Jul 16 03:41:36 2021: BS 2243 completed
Fri Jul 16 03:41:58 2021: BS 2244 completed
Fri Jul 16 03:42:21 2021: BS 2245 completed
Fri Jul 16 03:42:43 2021: BS 2246 completed
Fri Jul 16 03:43:06 2021: BS 2247 completed
Fri Jul 16 03:43:28 2021: BS 2248 completed
Fri Jul 16 03:43:51 2021: BS 2249 completed
Fri Jul 16 03:44:13 2021: BS 2250 completed
Fri Jul 16 03:44:36 2021: BS 2251 completed
Fri Jul 16 03:44:58 2021: BS 2252 completed
Fri Jul 16 03:45:21 2021: BS 2253 completed
Fri Jul 16 03:45:43 2021: BS 2254 completed
Fri Jul 16 03:46:05 2021: BS 2255 completed
Fri Jul 16 03:46:28 2021: BS 2256 completed
Fri Jul 16 03:46:50 2021: BS 2257 completed
Fri Jul 16 03:47:13 2021: BS 2258 completed
Fri Jul 16 03:47:35 2021: BS 2259 completed
Fri Jul 16 03:47:58 2021: BS 2260 completed
Fri Jul 16 03:48:20 2021: BS 2261 completed
Fri Jul 16 03:48:43 2021: BS 2262 completed
Fri Jul 16 03:49:05 2021: BS 2263 completed
Fri Jul 16 03:49:28 2021: BS 2264 completed
Fri Jul 16 03:49:50 2021: BS 2265 completed
Fri Jul 16 03:50:13 2021: BS 2266 completed
Fri Jul 16 03:50:35 2021: BS 2267 completed
Fri Jul 16 03:50:58 2021: BS 2268 completed
Fri Jul 16 03:51:20 2021: BS 2269 completed
Fri Jul 16 03:51:43 2021: BS 2270 completed
Fri Jul 16 03:52:05 2021: BS 2271 completed
Fri Jul 16 03:52:27 2021: BS 2272 completed
Fri Jul 16 03:52:50 2021: BS 2273 completed
Fri Jul 16 03:53:12 2021: BS 2274 completed
Fri Jul 16 03:53:35 2021: BS 2275 completed
Fri Jul 16 03:53:57 2021: BS 2276 completed
Fri Jul 16 03:54:20 2021: BS 2277 completed
Fri Jul 16 03:54:42 2021: BS 2278 completed
Fri Jul 16 03:55:05 2021: BS 2279 completed
Fri Jul 16 03:55:27 2021: BS 2280 completed
Fri Jul 16 03:55:50 2021: BS 2281 completed
Fri Jul 16 03:56:12 2021: BS 2282 completed
Fri Jul 16 03:56:35 2021: BS 2283 completed
Fri Jul 16 03:56:57 2021: BS 2284 completed
Fri Jul 16 03:57:20 2021: BS 2285 completed
Fri Jul 16 03:57:42 2021: BS 2286 completed
Fri Jul 16 03:58:05 2021: BS 2287 completed
Fri Jul 16 03:58:27 2021: BS 2288 completed
Fri Jul 16 03:58:49 2021: BS 2289 completed
Fri Jul 16 03:59:12 2021: BS 2290 completed
Fri Jul 16 03:59:34 2021: BS 2291 completed
Fri Jul 16 03:59:57 2021: BS 2292 completed
Fri Jul 16 04:00:19 2021: BS 2293 completed
Fri Jul 16 04:00:42 2021: BS 2294 completed
Fri Jul 16 04:01:04 2021: BS 2295 completed
Fri Jul 16 04:01:27 2021: BS 2296 completed
Fri Jul 16 04:01:49 2021: BS 2297 completed
Fri Jul 16 04:02:12 2021: BS 2298 completed
Fri Jul 16 04:02:34 2021: BS 2299 completed
Fri Jul 16 04:02:57 2021: BS 2300 completed
Fri Jul 16 04:03:19 2021: BS 2301 completed
Fri Jul 16 04:03:42 2021: BS 2302 completed
Fri Jul 16 04:04:04 2021: BS 2303 completed
Fri Jul 16 04:04:27 2021: BS 2304 completed
Fri Jul 16 04:04:49 2021: BS 2305 completed
Fri Jul 16 04:05:11 2021: BS 2306 completed
Fri Jul 16 04:05:34 2021: BS 2307 completed
Fri Jul 16 04:05:56 2021: BS 2308 completed
Fri Jul 16 04:06:19 2021: BS 2309 completed
Fri Jul 16 04:06:41 2021: BS 2310 completed
Fri Jul 16 04:07:04 2021: BS 2311 completed
Fri Jul 16 04:07:26 2021: BS 2312 completed
Fri Jul 16 04:07:49 2021: BS 2313 completed
Fri Jul 16 04:08:11 2021: BS 2314 completed
Fri Jul 16 04:08:34 2021: BS 2315 completed
Fri Jul 16 04:08:56 2021: BS 2316 completed
Fri Jul 16 04:09:19 2021: BS 2317 completed
Fri Jul 16 04:09:41 2021: BS 2318 completed
Fri Jul 16 04:10:04 2021: BS 2319 completed
Fri Jul 16 04:10:26 2021: BS 2320 completed
Fri Jul 16 04:10:49 2021: BS 2321 completed
Fri Jul 16 04:11:11 2021: BS 2322 completed
Fri Jul 16 04:11:33 2021: BS 2323 completed
Fri Jul 16 04:11:56 2021: BS 2324 completed
Fri Jul 16 04:12:18 2021: BS 2325 completed
Fri Jul 16 04:12:41 2021: BS 2326 completed
Fri Jul 16 04:13:03 2021: BS 2327 completed
Fri Jul 16 04:13:26 2021: BS 2328 completed
Fri Jul 16 04:13:48 2021: BS 2329 completed
Fri Jul 16 04:14:11 2021: BS 2330 completed
Fri Jul 16 04:14:33 2021: BS 2331 completed
Fri Jul 16 04:14:56 2021: BS 2332 completed
Fri Jul 16 04:15:18 2021: BS 2333 completed
Fri Jul 16 04:15:41 2021: BS 2334 completed
Fri Jul 16 04:16:03 2021: BS 2335 completed
Fri Jul 16 04:16:26 2021: BS 2336 completed
Fri Jul 16 04:16:48 2021: BS 2337 completed
Fri Jul 16 04:17:11 2021: BS 2338 completed
Fri Jul 16 04:17:33 2021: BS 2339 completed
Fri Jul 16 04:17:55 2021: BS 2340 completed
Fri Jul 16 04:18:18 2021: BS 2341 completed
Fri Jul 16 04:18:40 2021: BS 2342 completed
Fri Jul 16 04:19:03 2021: BS 2343 completed
Fri Jul 16 04:19:25 2021: BS 2344 completed
Fri Jul 16 04:19:48 2021: BS 2345 completed
Fri Jul 16 04:20:10 2021: BS 2346 completed
Fri Jul 16 04:20:33 2021: BS 2347 completed
Fri Jul 16 04:20:55 2021: BS 2348 completed
Fri Jul 16 04:21:18 2021: BS 2349 completed
Fri Jul 16 04:21:40 2021: BS 2350 completed
Fri Jul 16 04:22:03 2021: BS 2351 completed
Fri Jul 16 04:22:25 2021: BS 2352 completed
Fri Jul 16 04:22:48 2021: BS 2353 completed
Fri Jul 16 04:23:10 2021: BS 2354 completed
Fri Jul 16 04:23:33 2021: BS 2355 completed
Fri Jul 16 04:23:55 2021: BS 2356 completed
Fri Jul 16 04:24:17 2021: BS 2357 completed
Fri Jul 16 04:24:40 2021: BS 2358 completed
Fri Jul 16 04:25:02 2021: BS 2359 completed
Fri Jul 16 04:25:25 2021: BS 2360 completed
Fri Jul 16 04:25:47 2021: BS 2361 completed
Fri Jul 16 04:26:10 2021: BS 2362 completed
Fri Jul 16 04:26:32 2021: BS 2363 completed
Fri Jul 16 04:26:55 2021: BS 2364 completed
Fri Jul 16 04:27:17 2021: BS 2365 completed
Fri Jul 16 04:27:40 2021: BS 2366 completed
Fri Jul 16 04:28:02 2021: BS 2367 completed
Fri Jul 16 04:28:25 2021: BS 2368 completed
Fri Jul 16 04:28:47 2021: BS 2369 completed
Fri Jul 16 04:29:10 2021: BS 2370 completed
Fri Jul 16 04:29:32 2021: BS 2371 completed
Fri Jul 16 04:29:55 2021: BS 2372 completed
Fri Jul 16 04:30:17 2021: BS 2373 completed
Fri Jul 16 04:30:39 2021: BS 2374 completed
Fri Jul 16 04:31:02 2021: BS 2375 completed
Fri Jul 16 04:31:24 2021: BS 2376 completed
Fri Jul 16 04:31:47 2021: BS 2377 completed
Fri Jul 16 04:32:09 2021: BS 2378 completed
Fri Jul 16 04:32:32 2021: BS 2379 completed
Fri Jul 16 04:32:54 2021: BS 2380 completed
Fri Jul 16 04:33:17 2021: BS 2381 completed
Fri Jul 16 04:33:39 2021: BS 2382 completed
Fri Jul 16 04:34:02 2021: BS 2383 completed
Fri Jul 16 04:34:24 2021: BS 2384 completed
Fri Jul 16 04:34:47 2021: BS 2385 completed
Fri Jul 16 04:35:09 2021: BS 2386 completed
Fri Jul 16 04:35:32 2021: BS 2387 completed
Fri Jul 16 04:35:54 2021: BS 2388 completed
Fri Jul 16 04:36:17 2021: BS 2389 completed
Fri Jul 16 04:36:39 2021: BS 2390 completed
Fri Jul 16 04:37:01 2021: BS 2391 completed
Fri Jul 16 04:37:24 2021: BS 2392 completed
Fri Jul 16 04:37:46 2021: BS 2393 completed
Fri Jul 16 04:38:09 2021: BS 2394 completed
Fri Jul 16 04:38:31 2021: BS 2395 completed
Fri Jul 16 04:38:54 2021: BS 2396 completed
Fri Jul 16 04:39:16 2021: BS 2397 completed
Fri Jul 16 04:39:39 2021: BS 2398 completed
Fri Jul 16 04:40:01 2021: BS 2399 completed
Fri Jul 16 04:40:24 2021: BS 2400 completed
Fri Jul 16 04:40:46 2021: BS 2401 completed
Fri Jul 16 04:41:09 2021: BS 2402 completed
Fri Jul 16 04:41:31 2021: BS 2403 completed
Fri Jul 16 04:41:54 2021: BS 2404 completed
Fri Jul 16 04:42:16 2021: BS 2405 completed
Fri Jul 16 04:42:39 2021: BS 2406 completed
Fri Jul 16 04:43:01 2021: BS 2407 completed
Fri Jul 16 04:43:24 2021: BS 2408 completed
Fri Jul 16 04:43:46 2021: BS 2409 completed
Fri Jul 16 04:44:08 2021: BS 2410 completed
Fri Jul 16 04:44:31 2021: BS 2411 completed
Fri Jul 16 04:44:53 2021: BS 2412 completed
Fri Jul 16 04:45:16 2021: BS 2413 completed
Fri Jul 16 04:45:38 2021: BS 2414 completed
Fri Jul 16 04:46:01 2021: BS 2415 completed
Fri Jul 16 04:46:23 2021: BS 2416 completed
Fri Jul 16 04:46:46 2021: BS 2417 completed
Fri Jul 16 04:47:08 2021: BS 2418 completed
Fri Jul 16 04:47:31 2021: BS 2419 completed
Fri Jul 16 04:47:53 2021: BS 2420 completed
Fri Jul 16 04:48:16 2021: BS 2421 completed
Fri Jul 16 04:48:38 2021: BS 2422 completed
Fri Jul 16 04:49:01 2021: BS 2423 completed
Fri Jul 16 04:49:23 2021: BS 2424 completed
Fri Jul 16 04:49:45 2021: BS 2425 completed
Fri Jul 16 04:50:08 2021: BS 2426 completed
Fri Jul 16 04:50:30 2021: BS 2427 completed
Fri Jul 16 04:50:53 2021: BS 2428 completed
Fri Jul 16 04:51:15 2021: BS 2429 completed
Fri Jul 16 04:51:38 2021: BS 2430 completed
Fri Jul 16 04:52:00 2021: BS 2431 completed
Fri Jul 16 04:52:23 2021: BS 2432 completed
Fri Jul 16 04:52:45 2021: BS 2433 completed
Fri Jul 16 04:53:08 2021: BS 2434 completed
Fri Jul 16 04:53:30 2021: BS 2435 completed
Fri Jul 16 04:53:53 2021: BS 2436 completed
Fri Jul 16 04:54:15 2021: BS 2437 completed
Fri Jul 16 04:54:38 2021: BS 2438 completed
Fri Jul 16 04:55:00 2021: BS 2439 completed
Fri Jul 16 04:55:23 2021: BS 2440 completed
Fri Jul 16 04:55:45 2021: BS 2441 completed
Fri Jul 16 04:56:08 2021: BS 2442 completed
Fri Jul 16 04:56:30 2021: BS 2443 completed
Fri Jul 16 04:56:52 2021: BS 2444 completed
Fri Jul 16 04:57:15 2021: BS 2445 completed
Fri Jul 16 04:57:37 2021: BS 2446 completed
Fri Jul 16 04:58:00 2021: BS 2447 completed
Fri Jul 16 04:58:22 2021: BS 2448 completed
Fri Jul 16 04:58:45 2021: BS 2449 completed
Fri Jul 16 04:59:07 2021: BS 2450 completed
Fri Jul 16 04:59:30 2021: BS 2451 completed
Fri Jul 16 04:59:52 2021: BS 2452 completed
Fri Jul 16 05:00:15 2021: BS 2453 completed
Fri Jul 16 05:00:37 2021: BS 2454 completed
Fri Jul 16 05:01:00 2021: BS 2455 completed
Fri Jul 16 05:01:22 2021: BS 2456 completed
Fri Jul 16 05:01:45 2021: BS 2457 completed
Fri Jul 16 05:02:07 2021: BS 2458 completed
Fri Jul 16 05:02:30 2021: BS 2459 completed
Fri Jul 16 05:02:52 2021: BS 2460 completed
Fri Jul 16 05:03:14 2021: BS 2461 completed
Fri Jul 16 05:03:37 2021: BS 2462 completed
Fri Jul 16 05:03:59 2021: BS 2463 completed
Fri Jul 16 05:04:22 2021: BS 2464 completed
Fri Jul 16 05:04:44 2021: BS 2465 completed
Fri Jul 16 05:05:07 2021: BS 2466 completed
Fri Jul 16 05:05:29 2021: BS 2467 completed
Fri Jul 16 05:05:52 2021: BS 2468 completed
Fri Jul 16 05:06:14 2021: BS 2469 completed
Fri Jul 16 05:06:37 2021: BS 2470 completed
Fri Jul 16 05:06:59 2021: BS 2471 completed
Fri Jul 16 05:07:22 2021: BS 2472 completed
Fri Jul 16 05:07:44 2021: BS 2473 completed
Fri Jul 16 05:08:07 2021: BS 2474 completed
Fri Jul 16 05:08:29 2021: BS 2475 completed
Fri Jul 16 05:08:52 2021: BS 2476 completed
Fri Jul 16 05:09:14 2021: BS 2477 completed
Fri Jul 16 05:09:36 2021: BS 2478 completed
Fri Jul 16 05:09:59 2021: BS 2479 completed
Fri Jul 16 05:10:21 2021: BS 2480 completed
Fri Jul 16 05:10:44 2021: BS 2481 completed
Fri Jul 16 05:11:06 2021: BS 2482 completed
Fri Jul 16 05:11:29 2021: BS 2483 completed
Fri Jul 16 05:11:51 2021: BS 2484 completed
Fri Jul 16 05:12:14 2021: BS 2485 completed
Fri Jul 16 05:12:36 2021: BS 2486 completed
Fri Jul 16 05:12:59 2021: BS 2487 completed
Fri Jul 16 05:13:21 2021: BS 2488 completed
Fri Jul 16 05:13:44 2021: BS 2489 completed
Fri Jul 16 05:14:06 2021: BS 2490 completed
Fri Jul 16 05:14:29 2021: BS 2491 completed
Fri Jul 16 05:14:51 2021: BS 2492 completed
Fri Jul 16 05:15:14 2021: BS 2493 completed
Fri Jul 16 05:15:36 2021: BS 2494 completed
Fri Jul 16 05:15:58 2021: BS 2495 completed
Fri Jul 16 05:16:21 2021: BS 2496 completed
Fri Jul 16 05:16:43 2021: BS 2497 completed
Fri Jul 16 05:17:06 2021: BS 2498 completed
Fri Jul 16 05:17:28 2021: BS 2499 completed
Fri Jul 16 05:17:51 2021: BS 2500 completed
Fri Jul 16 05:18:13 2021: BS 2501 completed
Fri Jul 16 05:18:36 2021: BS 2502 completed
Fri Jul 16 05:18:58 2021: BS 2503 completed
Fri Jul 16 05:19:21 2021: BS 2504 completed
Fri Jul 16 05:19:43 2021: BS 2505 completed
Fri Jul 16 05:20:06 2021: BS 2506 completed
Fri Jul 16 05:20:28 2021: BS 2507 completed
Fri Jul 16 05:20:51 2021: BS 2508 completed
Fri Jul 16 05:21:13 2021: BS 2509 completed
Fri Jul 16 05:21:36 2021: BS 2510 completed
Fri Jul 16 05:21:58 2021: BS 2511 completed
Fri Jul 16 05:22:20 2021: BS 2512 completed
Fri Jul 16 05:22:43 2021: BS 2513 completed
Fri Jul 16 05:23:05 2021: BS 2514 completed
Fri Jul 16 05:23:28 2021: BS 2515 completed
Fri Jul 16 05:23:50 2021: BS 2516 completed
Fri Jul 16 05:24:13 2021: BS 2517 completed
Fri Jul 16 05:24:35 2021: BS 2518 completed
Fri Jul 16 05:24:58 2021: BS 2519 completed
Fri Jul 16 05:25:20 2021: BS 2520 completed
Fri Jul 16 05:25:43 2021: BS 2521 completed
Fri Jul 16 05:26:05 2021: BS 2522 completed
Fri Jul 16 05:26:28 2021: BS 2523 completed
Fri Jul 16 05:26:50 2021: BS 2524 completed
Fri Jul 16 05:27:13 2021: BS 2525 completed
Fri Jul 16 05:27:35 2021: BS 2526 completed
Fri Jul 16 05:27:58 2021: BS 2527 completed
Fri Jul 16 05:28:20 2021: BS 2528 completed
Fri Jul 16 05:28:42 2021: BS 2529 completed
Fri Jul 16 05:29:05 2021: BS 2530 completed
Fri Jul 16 05:29:27 2021: BS 2531 completed
Fri Jul 16 05:29:50 2021: BS 2532 completed
Fri Jul 16 05:30:12 2021: BS 2533 completed
Fri Jul 16 05:30:35 2021: BS 2534 completed
Fri Jul 16 05:30:57 2021: BS 2535 completed
Fri Jul 16 05:31:20 2021: BS 2536 completed
Fri Jul 16 05:31:42 2021: BS 2537 completed
Fri Jul 16 05:32:05 2021: BS 2538 completed
Fri Jul 16 05:32:27 2021: BS 2539 completed
Fri Jul 16 05:32:50 2021: BS 2540 completed
Fri Jul 16 05:33:12 2021: BS 2541 completed
Fri Jul 16 05:33:35 2021: BS 2542 completed
Fri Jul 16 05:33:57 2021: BS 2543 completed
Fri Jul 16 05:34:20 2021: BS 2544 completed
Fri Jul 16 05:34:42 2021: BS 2545 completed
Fri Jul 16 05:35:04 2021: BS 2546 completed
Fri Jul 16 05:35:27 2021: BS 2547 completed
Fri Jul 16 05:35:49 2021: BS 2548 completed
Fri Jul 16 05:36:12 2021: BS 2549 completed
Fri Jul 16 05:36:34 2021: BS 2550 completed
Fri Jul 16 05:36:57 2021: BS 2551 completed
Fri Jul 16 05:37:19 2021: BS 2552 completed
Fri Jul 16 05:37:42 2021: BS 2553 completed
Fri Jul 16 05:38:04 2021: BS 2554 completed
Fri Jul 16 05:38:27 2021: BS 2555 completed
Fri Jul 16 05:38:49 2021: BS 2556 completed
Fri Jul 16 05:39:12 2021: BS 2557 completed
Fri Jul 16 05:39:34 2021: BS 2558 completed
Fri Jul 16 05:39:57 2021: BS 2559 completed
Fri Jul 16 05:40:19 2021: BS 2560 completed
Fri Jul 16 05:40:42 2021: BS 2561 completed
Fri Jul 16 05:41:04 2021: BS 2562 completed
Fri Jul 16 05:41:27 2021: BS 2563 completed
Fri Jul 16 05:41:49 2021: BS 2564 completed
Fri Jul 16 05:42:11 2021: BS 2565 completed
Fri Jul 16 05:42:34 2021: BS 2566 completed
Fri Jul 16 05:42:56 2021: BS 2567 completed
Fri Jul 16 05:43:19 2021: BS 2568 completed
Fri Jul 16 05:43:41 2021: BS 2569 completed
Fri Jul 16 05:44:04 2021: BS 2570 completed
Fri Jul 16 05:44:26 2021: BS 2571 completed
Fri Jul 16 05:44:49 2021: BS 2572 completed
Fri Jul 16 05:45:11 2021: BS 2573 completed
Fri Jul 16 05:45:34 2021: BS 2574 completed
Fri Jul 16 05:45:56 2021: BS 2575 completed
Fri Jul 16 05:46:19 2021: BS 2576 completed
Fri Jul 16 05:46:41 2021: BS 2577 completed
Fri Jul 16 05:47:04 2021: BS 2578 completed
Fri Jul 16 05:47:26 2021: BS 2579 completed
Fri Jul 16 05:47:48 2021: BS 2580 completed
Fri Jul 16 05:48:11 2021: BS 2581 completed
Fri Jul 16 05:48:33 2021: BS 2582 completed
Fri Jul 16 05:48:56 2021: BS 2583 completed
Fri Jul 16 05:49:18 2021: BS 2584 completed
Fri Jul 16 05:49:41 2021: BS 2585 completed
Fri Jul 16 05:50:03 2021: BS 2586 completed
Fri Jul 16 05:50:26 2021: BS 2587 completed
Fri Jul 16 05:50:48 2021: BS 2588 completed
Fri Jul 16 05:51:11 2021: BS 2589 completed
Fri Jul 16 05:51:33 2021: BS 2590 completed
Fri Jul 16 05:51:56 2021: BS 2591 completed
Fri Jul 16 05:52:18 2021: BS 2592 completed
Fri Jul 16 05:52:41 2021: BS 2593 completed
Fri Jul 16 05:53:03 2021: BS 2594 completed
Fri Jul 16 05:53:26 2021: BS 2595 completed
Fri Jul 16 05:53:48 2021: BS 2596 completed
Fri Jul 16 05:54:11 2021: BS 2597 completed
Fri Jul 16 05:54:33 2021: BS 2598 completed
Fri Jul 16 05:54:55 2021: BS 2599 completed
Fri Jul 16 05:55:18 2021: BS 2600 completed
Fri Jul 16 05:55:40 2021: BS 2601 completed
Fri Jul 16 05:56:03 2021: BS 2602 completed
Fri Jul 16 05:56:25 2021: BS 2603 completed
Fri Jul 16 05:56:48 2021: BS 2604 completed
Fri Jul 16 05:57:10 2021: BS 2605 completed
Fri Jul 16 05:57:33 2021: BS 2606 completed
Fri Jul 16 05:57:55 2021: BS 2607 completed
Fri Jul 16 05:58:18 2021: BS 2608 completed
Fri Jul 16 05:58:40 2021: BS 2609 completed
Fri Jul 16 05:59:03 2021: BS 2610 completed
Fri Jul 16 05:59:25 2021: BS 2611 completed
Fri Jul 16 05:59:48 2021: BS 2612 completed
Fri Jul 16 06:00:10 2021: BS 2613 completed
Fri Jul 16 06:00:32 2021: BS 2614 completed
Fri Jul 16 06:00:55 2021: BS 2615 completed
Fri Jul 16 06:01:17 2021: BS 2616 completed
Fri Jul 16 06:01:40 2021: BS 2617 completed
Fri Jul 16 06:02:02 2021: BS 2618 completed
Fri Jul 16 06:02:25 2021: BS 2619 completed
Fri Jul 16 06:02:47 2021: BS 2620 completed
Fri Jul 16 06:03:10 2021: BS 2621 completed
Fri Jul 16 06:03:32 2021: BS 2622 completed
Fri Jul 16 06:03:55 2021: BS 2623 completed
Fri Jul 16 06:04:17 2021: BS 2624 completed
Fri Jul 16 06:04:40 2021: BS 2625 completed
Fri Jul 16 06:05:02 2021: BS 2626 completed
Fri Jul 16 06:05:25 2021: BS 2627 completed
Fri Jul 16 06:05:47 2021: BS 2628 completed
Fri Jul 16 06:06:10 2021: BS 2629 completed
Fri Jul 16 06:06:32 2021: BS 2630 completed
Fri Jul 16 06:06:54 2021: BS 2631 completed
Fri Jul 16 06:07:17 2021: BS 2632 completed
Fri Jul 16 06:07:39 2021: BS 2633 completed
Fri Jul 16 06:08:02 2021: BS 2634 completed
Fri Jul 16 06:08:24 2021: BS 2635 completed
Fri Jul 16 06:08:47 2021: BS 2636 completed
Fri Jul 16 06:09:09 2021: BS 2637 completed
Fri Jul 16 06:09:32 2021: BS 2638 completed
Fri Jul 16 06:09:54 2021: BS 2639 completed
Fri Jul 16 06:10:17 2021: BS 2640 completed
Fri Jul 16 06:10:39 2021: BS 2641 completed
Fri Jul 16 06:11:02 2021: BS 2642 completed
Fri Jul 16 06:11:24 2021: BS 2643 completed
Fri Jul 16 06:11:47 2021: BS 2644 completed
Fri Jul 16 06:12:09 2021: BS 2645 completed
Fri Jul 16 06:12:32 2021: BS 2646 completed
Fri Jul 16 06:12:54 2021: BS 2647 completed
Fri Jul 16 06:13:17 2021: BS 2648 completed
Fri Jul 16 06:13:39 2021: BS 2649 completed
Fri Jul 16 06:14:01 2021: BS 2650 completed
Fri Jul 16 06:14:24 2021: BS 2651 completed
Fri Jul 16 06:14:46 2021: BS 2652 completed
Fri Jul 16 06:15:09 2021: BS 2653 completed
Fri Jul 16 06:15:31 2021: BS 2654 completed
Fri Jul 16 06:15:54 2021: BS 2655 completed
Fri Jul 16 06:16:16 2021: BS 2656 completed
Fri Jul 16 06:16:39 2021: BS 2657 completed
Fri Jul 16 06:17:01 2021: BS 2658 completed
Fri Jul 16 06:17:24 2021: BS 2659 completed
Fri Jul 16 06:17:46 2021: BS 2660 completed
Fri Jul 16 06:18:09 2021: BS 2661 completed
Fri Jul 16 06:18:31 2021: BS 2662 completed
Fri Jul 16 06:18:54 2021: BS 2663 completed
Fri Jul 16 06:19:16 2021: BS 2664 completed
Fri Jul 16 06:19:39 2021: BS 2665 completed
Fri Jul 16 06:20:01 2021: BS 2666 completed
Fri Jul 16 06:20:23 2021: BS 2667 completed
Fri Jul 16 06:20:46 2021: BS 2668 completed
Fri Jul 16 06:21:08 2021: BS 2669 completed
Fri Jul 16 06:21:31 2021: BS 2670 completed
Fri Jul 16 06:21:53 2021: BS 2671 completed
Fri Jul 16 06:22:16 2021: BS 2672 completed
Fri Jul 16 06:22:38 2021: BS 2673 completed
Fri Jul 16 06:23:01 2021: BS 2674 completed
Fri Jul 16 06:23:23 2021: BS 2675 completed
Fri Jul 16 06:23:46 2021: BS 2676 completed
Fri Jul 16 06:24:08 2021: BS 2677 completed
Fri Jul 16 06:24:31 2021: BS 2678 completed
Fri Jul 16 06:24:53 2021: BS 2679 completed
Fri Jul 16 06:25:16 2021: BS 2680 completed
Fri Jul 16 06:25:38 2021: BS 2681 completed
Fri Jul 16 06:26:01 2021: BS 2682 completed
Fri Jul 16 06:26:23 2021: BS 2683 completed
Fri Jul 16 06:26:45 2021: BS 2684 completed
Fri Jul 16 06:27:08 2021: BS 2685 completed
Fri Jul 16 06:27:30 2021: BS 2686 completed
Fri Jul 16 06:27:53 2021: BS 2687 completed
Fri Jul 16 06:28:15 2021: BS 2688 completed
Fri Jul 16 06:28:38 2021: BS 2689 completed
Fri Jul 16 06:29:00 2021: BS 2690 completed
Fri Jul 16 06:29:23 2021: BS 2691 completed
Fri Jul 16 06:29:45 2021: BS 2692 completed
Fri Jul 16 06:30:08 2021: BS 2693 completed
Fri Jul 16 06:30:30 2021: BS 2694 completed
Fri Jul 16 06:30:53 2021: BS 2695 completed
Fri Jul 16 06:31:15 2021: BS 2696 completed
Fri Jul 16 06:31:38 2021: BS 2697 completed
Fri Jul 16 06:32:00 2021: BS 2698 completed
Fri Jul 16 06:32:23 2021: BS 2699 completed
Fri Jul 16 06:32:45 2021: BS 2700 completed
Fri Jul 16 06:33:07 2021: BS 2701 completed
Fri Jul 16 06:33:30 2021: BS 2702 completed
Fri Jul 16 06:33:52 2021: BS 2703 completed
Fri Jul 16 06:34:15 2021: BS 2704 completed
Fri Jul 16 06:34:37 2021: BS 2705 completed
Fri Jul 16 06:35:00 2021: BS 2706 completed
Fri Jul 16 06:35:22 2021: BS 2707 completed
Fri Jul 16 06:35:45 2021: BS 2708 completed
Fri Jul 16 06:36:07 2021: BS 2709 completed
Fri Jul 16 06:36:30 2021: BS 2710 completed
Fri Jul 16 06:36:52 2021: BS 2711 completed
Fri Jul 16 06:37:15 2021: BS 2712 completed
Fri Jul 16 06:37:37 2021: BS 2713 completed
Fri Jul 16 06:38:00 2021: BS 2714 completed
Fri Jul 16 06:38:22 2021: BS 2715 completed
Fri Jul 16 06:38:45 2021: BS 2716 completed
Fri Jul 16 06:39:07 2021: BS 2717 completed
Fri Jul 16 06:39:29 2021: BS 2718 completed
Fri Jul 16 06:39:52 2021: BS 2719 completed
Fri Jul 16 06:40:14 2021: BS 2720 completed
Fri Jul 16 06:40:37 2021: BS 2721 completed
Fri Jul 16 06:40:59 2021: BS 2722 completed
Fri Jul 16 06:41:22 2021: BS 2723 completed
Fri Jul 16 06:41:44 2021: BS 2724 completed
Fri Jul 16 06:42:07 2021: BS 2725 completed
Fri Jul 16 06:42:29 2021: BS 2726 completed
Fri Jul 16 06:42:52 2021: BS 2727 completed
Fri Jul 16 06:43:14 2021: BS 2728 completed
Fri Jul 16 06:43:37 2021: BS 2729 completed
Fri Jul 16 06:43:59 2021: BS 2730 completed
Fri Jul 16 06:44:22 2021: BS 2731 completed
Fri Jul 16 06:44:44 2021: BS 2732 completed
Fri Jul 16 06:45:07 2021: BS 2733 completed
Fri Jul 16 06:45:29 2021: BS 2734 completed
Fri Jul 16 06:45:51 2021: BS 2735 completed
Fri Jul 16 06:46:14 2021: BS 2736 completed
Fri Jul 16 06:46:36 2021: BS 2737 completed
Fri Jul 16 06:46:59 2021: BS 2738 completed
Fri Jul 16 06:47:21 2021: BS 2739 completed
Fri Jul 16 06:47:44 2021: BS 2740 completed
Fri Jul 16 06:48:06 2021: BS 2741 completed
Fri Jul 16 06:48:29 2021: BS 2742 completed
Fri Jul 16 06:48:51 2021: BS 2743 completed
Fri Jul 16 06:49:14 2021: BS 2744 completed
Fri Jul 16 06:49:36 2021: BS 2745 completed
Fri Jul 16 06:49:59 2021: BS 2746 completed
Fri Jul 16 06:50:21 2021: BS 2747 completed
Fri Jul 16 06:50:44 2021: BS 2748 completed
Fri Jul 16 06:51:06 2021: BS 2749 completed
Fri Jul 16 06:51:29 2021: BS 2750 completed
Fri Jul 16 06:51:51 2021: BS 2751 completed
Fri Jul 16 06:52:13 2021: BS 2752 completed
Fri Jul 16 06:52:36 2021: BS 2753 completed
Fri Jul 16 06:52:58 2021: BS 2754 completed
Fri Jul 16 06:53:21 2021: BS 2755 completed
Fri Jul 16 06:53:43 2021: BS 2756 completed
Fri Jul 16 06:54:06 2021: BS 2757 completed
Fri Jul 16 06:54:28 2021: BS 2758 completed
Fri Jul 16 06:54:51 2021: BS 2759 completed
Fri Jul 16 06:55:13 2021: BS 2760 completed
Fri Jul 16 06:55:36 2021: BS 2761 completed
Fri Jul 16 06:55:58 2021: BS 2762 completed
Fri Jul 16 06:56:21 2021: BS 2763 completed
Fri Jul 16 06:56:43 2021: BS 2764 completed
Fri Jul 16 06:57:06 2021: BS 2765 completed
Fri Jul 16 06:57:28 2021: BS 2766 completed
Fri Jul 16 06:57:51 2021: BS 2767 completed
Fri Jul 16 06:58:13 2021: BS 2768 completed
Fri Jul 16 06:58:36 2021: BS 2769 completed
Fri Jul 16 06:58:58 2021: BS 2770 completed
Fri Jul 16 06:59:20 2021: BS 2771 completed
Fri Jul 16 06:59:43 2021: BS 2772 completed
Fri Jul 16 07:00:05 2021: BS 2773 completed
Fri Jul 16 07:00:28 2021: BS 2774 completed
Fri Jul 16 07:00:50 2021: BS 2775 completed
Fri Jul 16 07:01:13 2021: BS 2776 completed
Fri Jul 16 07:01:35 2021: BS 2777 completed
Fri Jul 16 07:01:58 2021: BS 2778 completed
Fri Jul 16 07:02:20 2021: BS 2779 completed
Fri Jul 16 07:02:43 2021: BS 2780 completed
Fri Jul 16 07:03:05 2021: BS 2781 completed
Fri Jul 16 07:03:28 2021: BS 2782 completed
Fri Jul 16 07:03:50 2021: BS 2783 completed
Fri Jul 16 07:04:13 2021: BS 2784 completed
Fri Jul 16 07:04:35 2021: BS 2785 completed
Fri Jul 16 07:04:58 2021: BS 2786 completed
Fri Jul 16 07:05:20 2021: BS 2787 completed
Fri Jul 16 07:05:42 2021: BS 2788 completed
Fri Jul 16 07:06:05 2021: BS 2789 completed
Fri Jul 16 07:06:27 2021: BS 2790 completed
Fri Jul 16 07:06:50 2021: BS 2791 completed
Fri Jul 16 07:07:12 2021: BS 2792 completed
Fri Jul 16 07:07:35 2021: BS 2793 completed
Fri Jul 16 07:07:57 2021: BS 2794 completed
Fri Jul 16 07:08:20 2021: BS 2795 completed
Fri Jul 16 07:08:42 2021: BS 2796 completed
Fri Jul 16 07:09:05 2021: BS 2797 completed
Fri Jul 16 07:09:27 2021: BS 2798 completed
Fri Jul 16 07:09:50 2021: BS 2799 completed
Fri Jul 16 07:10:12 2021: BS 2800 completed
Fri Jul 16 07:10:35 2021: BS 2801 completed
Fri Jul 16 07:10:57 2021: BS 2802 completed
Fri Jul 16 07:11:20 2021: BS 2803 completed
Fri Jul 16 07:11:42 2021: BS 2804 completed
Fri Jul 16 07:12:04 2021: BS 2805 completed
Fri Jul 16 07:12:27 2021: BS 2806 completed
Fri Jul 16 07:12:49 2021: BS 2807 completed
Fri Jul 16 07:13:12 2021: BS 2808 completed
Fri Jul 16 07:13:34 2021: BS 2809 completed
Fri Jul 16 07:13:57 2021: BS 2810 completed
Fri Jul 16 07:14:19 2021: BS 2811 completed
Fri Jul 16 07:14:42 2021: BS 2812 completed
Fri Jul 16 07:15:04 2021: BS 2813 completed
Fri Jul 16 07:15:27 2021: BS 2814 completed
Fri Jul 16 07:15:49 2021: BS 2815 completed
Fri Jul 16 07:16:12 2021: BS 2816 completed
Fri Jul 16 07:16:34 2021: BS 2817 completed
Fri Jul 16 07:16:57 2021: BS 2818 completed
Fri Jul 16 07:17:19 2021: BS 2819 completed
Fri Jul 16 07:17:42 2021: BS 2820 completed
Fri Jul 16 07:18:04 2021: BS 2821 completed
Fri Jul 16 07:18:26 2021: BS 2822 completed
Fri Jul 16 07:18:49 2021: BS 2823 completed
Fri Jul 16 07:19:11 2021: BS 2824 completed
Fri Jul 16 07:19:34 2021: BS 2825 completed
Fri Jul 16 07:19:56 2021: BS 2826 completed
Fri Jul 16 07:20:19 2021: BS 2827 completed
Fri Jul 16 07:20:41 2021: BS 2828 completed
Fri Jul 16 07:21:04 2021: BS 2829 completed
Fri Jul 16 07:21:26 2021: BS 2830 completed
Fri Jul 16 07:21:49 2021: BS 2831 completed
Fri Jul 16 07:22:11 2021: BS 2832 completed
Fri Jul 16 07:22:34 2021: BS 2833 completed
Fri Jul 16 07:22:56 2021: BS 2834 completed
Fri Jul 16 07:23:19 2021: BS 2835 completed
Fri Jul 16 07:23:41 2021: BS 2836 completed
Fri Jul 16 07:24:04 2021: BS 2837 completed
Fri Jul 16 07:24:26 2021: BS 2838 completed
Fri Jul 16 07:24:48 2021: BS 2839 completed
Fri Jul 16 07:25:11 2021: BS 2840 completed
Fri Jul 16 07:25:33 2021: BS 2841 completed
Fri Jul 16 07:25:56 2021: BS 2842 completed
Fri Jul 16 07:26:18 2021: BS 2843 completed
Fri Jul 16 07:26:41 2021: BS 2844 completed
Fri Jul 16 07:27:03 2021: BS 2845 completed
Fri Jul 16 07:27:26 2021: BS 2846 completed
Fri Jul 16 07:27:48 2021: BS 2847 completed
Fri Jul 16 07:28:11 2021: BS 2848 completed
Fri Jul 16 07:28:33 2021: BS 2849 completed
Fri Jul 16 07:28:56 2021: BS 2850 completed
Fri Jul 16 07:29:18 2021: BS 2851 completed
Fri Jul 16 07:29:41 2021: BS 2852 completed
Fri Jul 16 07:30:03 2021: BS 2853 completed
Fri Jul 16 07:30:26 2021: BS 2854 completed
Fri Jul 16 07:30:48 2021: BS 2855 completed
Fri Jul 16 07:31:10 2021: BS 2856 completed
Fri Jul 16 07:31:33 2021: BS 2857 completed
Fri Jul 16 07:31:55 2021: BS 2858 completed
Fri Jul 16 07:32:18 2021: BS 2859 completed
Fri Jul 16 07:32:40 2021: BS 2860 completed
Fri Jul 16 07:33:03 2021: BS 2861 completed
Fri Jul 16 07:33:25 2021: BS 2862 completed
Fri Jul 16 07:33:48 2021: BS 2863 completed
Fri Jul 16 07:34:10 2021: BS 2864 completed
Fri Jul 16 07:34:33 2021: BS 2865 completed
Fri Jul 16 07:34:55 2021: BS 2866 completed
Fri Jul 16 07:35:18 2021: BS 2867 completed
Fri Jul 16 07:35:40 2021: BS 2868 completed
Fri Jul 16 07:36:03 2021: BS 2869 completed
Fri Jul 16 07:36:25 2021: BS 2870 completed
Fri Jul 16 07:36:48 2021: BS 2871 completed
Fri Jul 16 07:37:10 2021: BS 2872 completed
Fri Jul 16 07:37:32 2021: BS 2873 completed
Fri Jul 16 07:37:55 2021: BS 2874 completed
Fri Jul 16 07:38:17 2021: BS 2875 completed
Fri Jul 16 07:38:40 2021: BS 2876 completed
Fri Jul 16 07:39:02 2021: BS 2877 completed
Fri Jul 16 07:39:25 2021: BS 2878 completed
Fri Jul 16 07:39:31 2021: Acquisition aborted
