# Supplementary material for: Photoredox Cross-Dehydrogenative Coupling of N-Aryl Glycines Mediated by Mesoporous Graphitic Carbon Nitride: An Environmentally Friendly Approach to the Synthesis of Non-Proteinogenic α-Amino Acids (NPAAs) Decorated with Indoles
Source: J Org Chem. 2022 May 27;87(12):7826–37. doi: 10.1021/acs.joc.2c00474 (PMC9207928; doi:10.1021/acs.joc.2c00474)
Supplement: Supplementary file 2 — jo2c00474_si_002.zip [file jo2c00474_si_002.zip › FID for publication_revised/spectra paper/scope/3ag/1H - 3ag/log]

Thu Jul 15 11:54:18 2021: Experiment started
Thu Jul 15 11:54:51 2021: BS 1 completed
Thu Jul 15 11:55:16 2021: BS 2 completed
Thu Jul 15 11:55:42 2021: BS 3 completed
Thu Jul 15 11:56:07 2021: BS 4 completed
Thu Jul 15 11:56:32 2021: BS 5 completed
Thu Jul 15 11:56:57 2021: BS 6 completed
Thu Jul 15 11:57:23 2021: BS 7 completed
Thu Jul 15 11:57:48 2021: BS 8 completed
Thu Jul 15 11:58:13 2021: BS 9 completed
Thu Jul 15 11:58:39 2021: BS 10 completed
Thu Jul 15 11:59:04 2021: BS 11 completed
Thu Jul 15 11:59:29 2021: BS 12 completed
Thu Jul 15 11:59:55 2021: BS 13 completed
Thu Jul 15 12:00:11 2021: Acquisition aborted
