# Supplementary material for: Photoredox Cross-Dehydrogenative Coupling of N-Aryl Glycines Mediated by Mesoporous Graphitic Carbon Nitride: An Environmentally Friendly Approach to the Synthesis of Non-Proteinogenic α-Amino Acids (NPAAs) Decorated with Indoles
Source: J Org Chem. 2022 May 27;87(12):7826–37. doi: 10.1021/acs.joc.2c00474 (PMC9207928; doi:10.1021/acs.joc.2c00474)
Supplement: Supplementary file 2 — jo2c00474_si_002.zip [file jo2c00474_si_002.zip › FID for publication_revised/spectra paper/scope/3ah/13C - 3ah/log]

Thu Jul 22 08:00:55 2021: Experiment started
Thu Jul 22 08:01:19 2021: BS 1 completed
Thu Jul 22 08:01:41 2021: BS 2 completed
Thu Jul 22 08:02:04 2021: BS 3 completed
Thu Jul 22 08:02:26 2021: BS 4 completed
Thu Jul 22 08:02:48 2021: BS 5 completed
Thu Jul 22 08:03:11 2021: BS 6 completed
Thu Jul 22 08:03:33 2021: BS 7 completed
Thu Jul 22 08:03:56 2021: BS 8 completed
Thu Jul 22 08:04:18 2021: BS 9 completed
Thu Jul 22 08:04:41 2021: BS 10 completed
Thu Jul 22 08:05:03 2021: BS 11 completed
Thu Jul 22 08:05:26 2021: BS 12 completed
Thu Jul 22 08:05:48 2021: BS 13 completed
Thu Jul 22 08:06:11 2021: BS 14 completed
Thu Jul 22 08:06:33 2021: BS 15 completed
Thu Jul 22 08:06:56 2021: BS 16 completed
Thu Jul 22 08:07:18 2021: BS 17 completed
Thu Jul 22 08:07:41 2021: BS 18 completed
Thu Jul 22 08:08:03 2021: BS 19 completed
Thu Jul 22 08:08:26 2021: BS 20 completed
Thu Jul 22 08:08:48 2021: BS 21 completed
Thu Jul 22 08:09:10 2021: BS 22 completed
Thu Jul 22 08:09:33 2021: BS 23 completed
Thu Jul 22 08:09:55 2021: BS 24 completed
Thu Jul 22 08:10:18 2021: BS 25 completed
Thu Jul 22 08:10:40 2021: BS 26 completed
Thu Jul 22 08:11:03 2021: BS 27 completed
Thu Jul 22 08:11:25 2021: BS 28 completed
Thu Jul 22 08:11:48 2021: BS 29 completed
Thu Jul 22 08:12:10 2021: BS 30 completed
Thu Jul 22 08:12:33 2021: BS 31 completed
Thu Jul 22 08:12:55 2021: BS 32 completed
Thu Jul 22 08:13:18 2021: BS 33 completed
Thu Jul 22 08:13:40 2021: BS 34 completed
Thu Jul 22 08:14:03 2021: BS 35 completed
Thu Jul 22 08:14:25 2021: BS 36 completed
Thu Jul 22 08:14:48 2021: BS 37 completed
Thu Jul 22 08:15:10 2021: BS 38 completed
Thu Jul 22 08:15:32 2021: BS 39 completed
Thu Jul 22 08:15:55 2021: BS 40 completed
Thu Jul 22 08:16:17 2021: BS 41 completed
Thu Jul 22 08:16:40 2021: BS 42 completed
Thu Jul 22 08:17:02 2021: BS 43 completed
Thu Jul 22 08:17:25 2021: BS 44 completed
Thu Jul 22 08:17:47 2021: BS 45 completed
Thu Jul 22 08:18:10 2021: BS 46 completed
Thu Jul 22 08:18:32 2021: BS 47 completed
Thu Jul 22 08:18:55 2021: BS 48 completed
Thu Jul 22 08:19:17 2021: BS 49 completed
Thu Jul 22 08:19:40 2021: BS 50 completed
Thu Jul 22 08:20:02 2021: BS 51 completed
Thu Jul 22 08:20:25 2021: BS 52 completed
Thu Jul 22 08:20:47 2021: BS 53 completed
Thu Jul 22 08:21:10 2021: BS 54 completed
Thu Jul 22 08:21:32 2021: BS 55 completed
Thu Jul 22 08:21:54 2021: BS 56 completed
Thu Jul 22 08:22:17 2021: BS 57 completed
Thu Jul 22 08:22:39 2021: BS 58 completed
Thu Jul 22 08:23:02 2021: BS 59 completed
Thu Jul 22 08:23:24 2021: BS 60 completed
Thu Jul 22 08:23:47 2021: BS 61 completed
Thu Jul 22 08:24:09 2021: BS 62 completed
Thu Jul 22 08:24:32 2021: BS 63 completed
Thu Jul 22 08:24:54 2021: BS 64 completed
Thu Jul 22 08:25:17 2021: BS 65 completed
Thu Jul 22 08:25:39 2021: BS 66 completed
Thu Jul 22 08:26:02 2021: BS 67 completed
Thu Jul 22 08:26:24 2021: BS 68 completed
Thu Jul 22 08:26:47 2021: BS 69 completed
Thu Jul 22 08:27:09 2021: BS 70 completed
Thu Jul 22 08:27:32 2021: BS 71 completed
Thu Jul 22 08:27:54 2021: BS 72 completed
Thu Jul 22 08:28:17 2021: BS 73 completed
Thu Jul 22 08:28:39 2021: BS 74 completed
Thu Jul 22 08:29:01 2021: BS 75 completed
Thu Jul 22 08:29:24 2021: BS 76 completed
Thu Jul 22 08:29:46 2021: BS 77 completed
Thu Jul 22 08:30:09 2021: BS 78 completed
Thu Jul 22 08:30:31 2021: BS 79 completed
Thu Jul 22 08:30:54 2021: BS 80 completed
Thu Jul 22 08:31:16 2021: BS 81 completed
Thu Jul 22 08:31:39 2021: BS 82 completed
Thu Jul 22 08:32:01 2021: BS 83 completed
Thu Jul 22 08:32:24 2021: BS 84 completed
Thu Jul 22 08:32:46 2021: BS 85 completed
Thu Jul 22 08:33:09 2021: BS 86 completed
Thu Jul 22 08:33:31 2021: BS 87 completed
Thu Jul 22 08:33:54 2021: BS 88 completed
Thu Jul 22 08:34:16 2021: BS 89 completed
Thu Jul 22 08:34:38 2021: BS 90 completed
Thu Jul 22 08:35:01 2021: BS 91 completed
Thu Jul 22 08:35:23 2021: BS 92 completed
Thu Jul 22 08:35:46 2021: BS 93 completed
Thu Jul 22 08:36:08 2021: BS 94 completed
Thu Jul 22 08:36:31 2021: BS 95 completed
Thu Jul 22 08:36:53 2021: BS 96 completed
Thu Jul 22 08:37:16 2021: BS 97 completed
Thu Jul 22 08:37:38 2021: BS 98 completed
Thu Jul 22 08:38:01 2021: BS 99 completed
Thu Jul 22 08:38:23 2021: BS 100 completed
Thu Jul 22 08:38:46 2021: BS 101 completed
Thu Jul 22 08:39:08 2021: BS 102 completed
Thu Jul 22 08:39:31 2021: BS 103 completed
Thu Jul 22 08:39:53 2021: BS 104 completed
Thu Jul 22 08:40:17 2021: BS 105 completed
Thu Jul 22 08:40:38 2021: BS 106 completed
Thu Jul 22 08:41:00 2021: BS 107 completed
Thu Jul 22 08:41:23 2021: BS 108 completed
Thu Jul 22 08:41:45 2021: BS 109 completed
Thu Jul 22 08:42:08 2021: BS 110 completed
Thu Jul 22 08:42:30 2021: BS 111 completed
Thu Jul 22 08:42:53 2021: BS 112 completed
Thu Jul 22 08:43:15 2021: BS 113 completed
Thu Jul 22 08:43:38 2021: BS 114 completed
Thu Jul 22 08:44:00 2021: BS 115 completed
Thu Jul 22 08:44:23 2021: BS 116 completed
Thu Jul 22 08:44:45 2021: BS 117 completed
Thu Jul 22 08:45:08 2021: BS 118 completed
Thu Jul 22 08:45:30 2021: BS 119 completed
Thu Jul 22 08:45:53 2021: BS 120 completed
Thu Jul 22 08:46:15 2021: BS 121 completed
Thu Jul 22 08:46:38 2021: BS 122 completed
Thu Jul 22 08:47:00 2021: BS 123 completed
Thu Jul 22 08:47:23 2021: BS 124 completed
Thu Jul 22 08:47:45 2021: BS 125 completed
Thu Jul 22 08:48:07 2021: BS 126 completed
Thu Jul 22 08:48:30 2021: BS 127 completed
Thu Jul 22 08:48:52 2021: BS 128 completed
Thu Jul 22 08:49:15 2021: BS 129 completed
Thu Jul 22 08:49:37 2021: BS 130 completed
Thu Jul 22 08:50:00 2021: BS 131 completed
Thu Jul 22 08:50:22 2021: BS 132 completed
Thu Jul 22 08:50:45 2021: BS 133 completed
Thu Jul 22 08:51:07 2021: BS 134 completed
Thu Jul 22 08:51:30 2021: BS 135 completed
Thu Jul 22 08:51:52 2021: BS 136 completed
Thu Jul 22 08:52:15 2021: BS 137 completed
Thu Jul 22 08:52:37 2021: BS 138 completed
Thu Jul 22 08:53:00 2021: BS 139 completed
Thu Jul 22 08:53:22 2021: BS 140 completed
Thu Jul 22 08:53:45 2021: BS 141 completed
Thu Jul 22 08:54:07 2021: BS 142 completed
Thu Jul 22 08:54:29 2021: BS 143 completed
Thu Jul 22 08:54:52 2021: BS 144 completed
Thu Jul 22 08:55:14 2021: BS 145 completed
Thu Jul 22 08:55:37 2021: BS 146 completed
Thu Jul 22 08:55:59 2021: BS 147 completed
Thu Jul 22 08:56:22 2021: BS 148 completed
Thu Jul 22 08:56:44 2021: BS 149 completed
Thu Jul 22 08:57:07 2021: BS 150 completed
Thu Jul 22 08:57:29 2021: BS 151 completed
Thu Jul 22 08:57:52 2021: BS 152 completed
Thu Jul 22 08:58:14 2021: BS 153 completed
Thu Jul 22 08:58:37 2021: BS 154 completed
Thu Jul 22 08:58:59 2021: BS 155 completed
Thu Jul 22 08:59:22 2021: BS 156 completed
Thu Jul 22 08:59:44 2021: BS 157 completed
Thu Jul 22 09:00:07 2021: BS 158 completed
Thu Jul 22 09:00:29 2021: BS 159 completed
Thu Jul 22 09:00:51 2021: BS 160 completed
Thu Jul 22 09:01:14 2021: BS 161 completed
Thu Jul 22 09:01:36 2021: BS 162 completed
Thu Jul 22 09:01:59 2021: BS 163 completed
Thu Jul 22 09:02:21 2021: BS 164 completed
Thu Jul 22 09:02:44 2021: BS 165 completed
Thu Jul 22 09:03:06 2021: BS 166 completed
Thu Jul 22 09:03:29 2021: BS 167 completed
Thu Jul 22 09:03:51 2021: BS 168 completed
Thu Jul 22 09:04:14 2021: BS 169 completed
Thu Jul 22 09:04:36 2021: BS 170 completed
Thu Jul 22 09:04:59 2021: BS 171 completed
Thu Jul 22 09:05:21 2021: BS 172 completed
Thu Jul 22 09:05:44 2021: BS 173 completed
Thu Jul 22 09:06:06 2021: BS 174 completed
Thu Jul 22 09:06:28 2021: BS 175 completed
Thu Jul 22 09:06:51 2021: BS 176 completed
Thu Jul 22 09:07:13 2021: BS 177 completed
Thu Jul 22 09:07:36 2021: BS 178 completed
Thu Jul 22 09:07:58 2021: BS 179 completed
Thu Jul 22 09:08:21 2021: BS 180 completed
Thu Jul 22 09:08:43 2021: BS 181 completed
Thu Jul 22 09:09:06 2021: BS 182 completed
Thu Jul 22 09:09:28 2021: BS 183 completed
Thu Jul 22 09:09:51 2021: BS 184 completed
Thu Jul 22 09:10:13 2021: BS 185 completed
Thu Jul 22 09:10:36 2021: BS 186 completed
Thu Jul 22 09:10:58 2021: BS 187 completed
Thu Jul 22 09:11:21 2021: BS 188 completed
Thu Jul 22 09:11:43 2021: BS 189 completed
Thu Jul 22 09:12:06 2021: BS 190 completed
Thu Jul 22 09:12:28 2021: BS 191 completed
Thu Jul 22 09:12:51 2021: BS 192 completed
Thu Jul 22 09:13:13 2021: BS 193 completed
Thu Jul 22 09:13:35 2021: BS 194 completed
Thu Jul 22 09:13:58 2021: BS 195 completed
Thu Jul 22 09:14:20 2021: BS 196 completed
Thu Jul 22 09:14:43 2021: BS 197 completed
Thu Jul 22 09:15:05 2021: BS 198 completed
Thu Jul 22 09:15:28 2021: BS 199 completed
Thu Jul 22 09:15:50 2021: BS 200 completed
Thu Jul 22 09:16:13 2021: BS 201 completed
Thu Jul 22 09:16:35 2021: BS 202 completed
Thu Jul 22 09:16:58 2021: BS 203 completed
Thu Jul 22 09:17:12 2021: Acquisition aborted
