# Supplementary material for: Photoredox Cross-Dehydrogenative Coupling of N-Aryl Glycines Mediated by Mesoporous Graphitic Carbon Nitride: An Environmentally Friendly Approach to the Synthesis of Non-Proteinogenic α-Amino Acids (NPAAs) Decorated with Indoles
Source: J Org Chem. 2022 May 27;87(12):7826–37. doi: 10.1021/acs.joc.2c00474 (PMC9207928; doi:10.1021/acs.joc.2c00474)
Supplement: Supplementary file 2 — jo2c00474_si_002.zip [file jo2c00474_si_002.zip › FID for publication_revised/spectra paper/scope/3aj/13C - 3aj/log]

Fri Jul 30 08:06:00 2021: Experiment started
Fri Jul 30 08:06:24 2021: BS 1 completed
Fri Jul 30 08:06:46 2021: BS 2 completed
Fri Jul 30 08:07:09 2021: BS 3 completed
Fri Jul 30 08:07:31 2021: BS 4 completed
Fri Jul 30 08:07:54 2021: BS 5 completed
Fri Jul 30 08:08:16 2021: BS 6 completed
Fri Jul 30 08:08:39 2021: BS 7 completed
Fri Jul 30 08:09:01 2021: BS 8 completed
Fri Jul 30 08:09:24 2021: BS 9 completed
Fri Jul 30 08:09:46 2021: BS 10 completed
Fri Jul 30 08:10:09 2021: BS 11 completed
Fri Jul 30 08:10:31 2021: BS 12 completed
Fri Jul 30 08:10:54 2021: BS 13 completed
Fri Jul 30 08:11:16 2021: BS 14 completed
Fri Jul 30 08:11:39 2021: BS 15 completed
Fri Jul 30 08:12:01 2021: BS 16 completed
Fri Jul 30 08:12:23 2021: BS 17 completed
Fri Jul 30 08:12:46 2021: BS 18 completed
Fri Jul 30 08:13:08 2021: BS 19 completed
Fri Jul 30 08:13:31 2021: BS 20 completed
Fri Jul 30 08:13:53 2021: BS 21 completed
Fri Jul 30 08:14:16 2021: BS 22 completed
Fri Jul 30 08:14:38 2021: BS 23 completed
Fri Jul 30 08:15:01 2021: BS 24 completed
Fri Jul 30 08:15:23 2021: BS 25 completed
Fri Jul 30 08:15:46 2021: BS 26 completed
Fri Jul 30 08:16:08 2021: BS 27 completed
Fri Jul 30 08:16:31 2021: BS 28 completed
Fri Jul 30 08:16:53 2021: BS 29 completed
Fri Jul 30 08:17:16 2021: BS 30 completed
Fri Jul 30 08:17:38 2021: BS 31 completed
Fri Jul 30 08:18:01 2021: BS 32 completed
Fri Jul 30 08:18:23 2021: BS 33 completed
Fri Jul 30 08:18:45 2021: BS 34 completed
Fri Jul 30 08:19:08 2021: BS 35 completed
Fri Jul 30 08:19:30 2021: BS 36 completed
Fri Jul 30 08:19:53 2021: BS 37 completed
Fri Jul 30 08:20:15 2021: BS 38 completed
Fri Jul 30 08:20:38 2021: BS 39 completed
Fri Jul 30 08:21:00 2021: BS 40 completed
Fri Jul 30 08:21:23 2021: BS 41 completed
Fri Jul 30 08:21:45 2021: BS 42 completed
Fri Jul 30 08:22:08 2021: BS 43 completed
Fri Jul 30 08:22:30 2021: BS 44 completed
Fri Jul 30 08:22:53 2021: BS 45 completed
Fri Jul 30 08:23:15 2021: BS 46 completed
Fri Jul 30 08:23:38 2021: BS 47 completed
Fri Jul 30 08:24:00 2021: BS 48 completed
Fri Jul 30 08:24:23 2021: BS 49 completed
Fri Jul 30 08:24:45 2021: BS 50 completed
Fri Jul 30 08:25:07 2021: BS 51 completed
Fri Jul 30 08:25:30 2021: BS 52 completed
Fri Jul 30 08:25:52 2021: BS 53 completed
Fri Jul 30 08:26:15 2021: BS 54 completed
Fri Jul 30 08:26:37 2021: BS 55 completed
Fri Jul 30 08:27:00 2021: BS 56 completed
Fri Jul 30 08:27:22 2021: BS 57 completed
Fri Jul 30 08:27:45 2021: BS 58 completed
Fri Jul 30 08:28:07 2021: BS 59 completed
Fri Jul 30 08:28:30 2021: BS 60 completed
Fri Jul 30 08:28:52 2021: BS 61 completed
Fri Jul 30 08:29:15 2021: BS 62 completed
Fri Jul 30 08:29:37 2021: BS 63 completed
Fri Jul 30 08:30:00 2021: BS 64 completed
Fri Jul 30 08:30:22 2021: BS 65 completed
Fri Jul 30 08:30:45 2021: BS 66 completed
Fri Jul 30 08:31:07 2021: BS 67 completed
Fri Jul 30 08:31:29 2021: BS 68 completed
Fri Jul 30 08:31:52 2021: BS 69 completed
Fri Jul 30 08:32:14 2021: BS 70 completed
Fri Jul 30 08:32:37 2021: BS 71 completed
Fri Jul 30 08:32:59 2021: BS 72 completed
Fri Jul 30 08:33:22 2021: BS 73 completed
Fri Jul 30 08:33:44 2021: BS 74 completed
Fri Jul 30 08:34:07 2021: BS 75 completed
Fri Jul 30 08:34:29 2021: BS 76 completed
Fri Jul 30 08:34:52 2021: BS 77 completed
Fri Jul 30 08:35:14 2021: BS 78 completed
Fri Jul 30 08:35:37 2021: BS 79 completed
Fri Jul 30 08:35:59 2021: BS 80 completed
Fri Jul 30 08:36:22 2021: BS 81 completed
Fri Jul 30 08:36:44 2021: BS 82 completed
Fri Jul 30 08:37:07 2021: BS 83 completed
Fri Jul 30 08:37:29 2021: BS 84 completed
Fri Jul 30 08:37:51 2021: BS 85 completed
Fri Jul 30 08:38:14 2021: BS 86 completed
Fri Jul 30 08:38:36 2021: BS 87 completed
Fri Jul 30 08:38:59 2021: BS 88 completed
Fri Jul 30 08:39:21 2021: BS 89 completed
Fri Jul 30 08:39:44 2021: BS 90 completed
Fri Jul 30 08:40:06 2021: BS 91 completed
Fri Jul 30 08:40:29 2021: BS 92 completed
Fri Jul 30 08:40:51 2021: BS 93 completed
Fri Jul 30 08:41:14 2021: BS 94 completed
Fri Jul 30 08:41:36 2021: BS 95 completed
Fri Jul 30 08:41:59 2021: BS 96 completed
Fri Jul 30 08:42:21 2021: BS 97 completed
Fri Jul 30 08:42:44 2021: BS 98 completed
Fri Jul 30 08:43:06 2021: BS 99 completed
Fri Jul 30 08:43:29 2021: BS 100 completed
Fri Jul 30 08:43:51 2021: BS 101 completed
Fri Jul 30 08:44:13 2021: BS 102 completed
Fri Jul 30 08:44:36 2021: BS 103 completed
Fri Jul 30 08:44:58 2021: BS 104 completed
Fri Jul 30 08:45:21 2021: BS 105 completed
Fri Jul 30 08:45:43 2021: BS 106 completed
Fri Jul 30 08:46:06 2021: BS 107 completed
Fri Jul 30 08:46:28 2021: BS 108 completed
Fri Jul 30 08:46:51 2021: BS 109 completed
Fri Jul 30 08:47:13 2021: BS 110 completed
Fri Jul 30 08:47:36 2021: BS 111 completed
Fri Jul 30 08:47:58 2021: BS 112 completed
Fri Jul 30 08:48:21 2021: BS 113 completed
Fri Jul 30 08:48:43 2021: BS 114 completed
Fri Jul 30 08:49:06 2021: BS 115 completed
Fri Jul 30 08:49:28 2021: BS 116 completed
Fri Jul 30 08:49:51 2021: BS 117 completed
Fri Jul 30 08:50:13 2021: BS 118 completed
Fri Jul 30 08:50:35 2021: BS 119 completed
Fri Jul 30 08:50:58 2021: BS 120 completed
Fri Jul 30 08:51:20 2021: BS 121 completed
Fri Jul 30 08:51:43 2021: BS 122 completed
Fri Jul 30 08:52:05 2021: BS 123 completed
Fri Jul 30 08:52:28 2021: BS 124 completed
Fri Jul 30 08:52:50 2021: BS 125 completed
Fri Jul 30 08:53:13 2021: BS 126 completed
Fri Jul 30 08:53:35 2021: BS 127 completed
Fri Jul 30 08:53:58 2021: BS 128 completed
Fri Jul 30 08:54:20 2021: BS 129 completed
Fri Jul 30 08:54:43 2021: BS 130 completed
Fri Jul 30 08:55:05 2021: BS 131 completed
Fri Jul 30 08:55:28 2021: BS 132 completed
Fri Jul 30 08:55:50 2021: BS 133 completed
Fri Jul 30 08:56:13 2021: BS 134 completed
Fri Jul 30 08:56:35 2021: BS 135 completed
Fri Jul 30 08:56:58 2021: BS 136 completed
Fri Jul 30 08:57:20 2021: BS 137 completed
Fri Jul 30 08:57:42 2021: BS 138 completed
Fri Jul 30 08:58:05 2021: BS 139 completed
Fri Jul 30 08:58:27 2021: BS 140 completed
Fri Jul 30 08:58:50 2021: BS 141 completed
Fri Jul 30 08:59:12 2021: BS 142 completed
Fri Jul 30 08:59:35 2021: BS 143 completed
Fri Jul 30 08:59:57 2021: BS 144 completed
Fri Jul 30 09:00:20 2021: BS 145 completed
Fri Jul 30 09:00:42 2021: BS 146 completed
Fri Jul 30 09:01:05 2021: BS 147 completed
Fri Jul 30 09:01:27 2021: BS 148 completed
Fri Jul 30 09:01:50 2021: BS 149 completed
Fri Jul 30 09:02:12 2021: BS 150 completed
Fri Jul 30 09:02:35 2021: BS 151 completed
Fri Jul 30 09:02:57 2021: BS 152 completed
Fri Jul 30 09:03:19 2021: BS 153 completed
Fri Jul 30 09:03:42 2021: BS 154 completed
Fri Jul 30 09:04:04 2021: BS 155 completed
Fri Jul 30 09:04:27 2021: BS 156 completed
Fri Jul 30 09:04:49 2021: BS 157 completed
Fri Jul 30 09:05:12 2021: BS 158 completed
Fri Jul 30 09:05:34 2021: BS 159 completed
Fri Jul 30 09:05:57 2021: BS 160 completed
Fri Jul 30 09:06:19 2021: BS 161 completed
Fri Jul 30 09:06:42 2021: BS 162 completed
Fri Jul 30 09:07:04 2021: BS 163 completed
Fri Jul 30 09:07:27 2021: BS 164 completed
Fri Jul 30 09:07:49 2021: BS 165 completed
Fri Jul 30 09:08:12 2021: BS 166 completed
Fri Jul 30 09:08:34 2021: BS 167 completed
Fri Jul 30 09:08:57 2021: BS 168 completed
Fri Jul 30 09:09:19 2021: BS 169 completed
Fri Jul 30 09:09:41 2021: BS 170 completed
Fri Jul 30 09:10:04 2021: BS 171 completed
Fri Jul 30 09:10:26 2021: BS 172 completed
Fri Jul 30 09:10:49 2021: BS 173 completed
Fri Jul 30 09:11:11 2021: BS 174 completed
Fri Jul 30 09:11:34 2021: BS 175 completed
Fri Jul 30 09:11:56 2021: BS 176 completed
Fri Jul 30 09:12:19 2021: BS 177 completed
Fri Jul 30 09:12:41 2021: BS 178 completed
Fri Jul 30 09:13:04 2021: BS 179 completed
Fri Jul 30 09:13:26 2021: BS 180 completed
Fri Jul 30 09:13:49 2021: BS 181 completed
Fri Jul 30 09:14:11 2021: BS 182 completed
Fri Jul 30 09:14:34 2021: BS 183 completed
Fri Jul 30 09:14:56 2021: BS 184 completed
Fri Jul 30 09:15:19 2021: BS 185 completed
Fri Jul 30 09:15:41 2021: BS 186 completed
Fri Jul 30 09:16:03 2021: BS 187 completed
Fri Jul 30 09:16:26 2021: BS 188 completed
Fri Jul 30 09:16:48 2021: BS 189 completed
Fri Jul 30 09:17:11 2021: BS 190 completed
Fri Jul 30 09:17:33 2021: BS 191 completed
Fri Jul 30 09:17:56 2021: BS 192 completed
Fri Jul 30 09:18:18 2021: BS 193 completed
Fri Jul 30 09:18:41 2021: BS 194 completed
Fri Jul 30 09:19:03 2021: BS 195 completed
Fri Jul 30 09:19:26 2021: BS 196 completed
Fri Jul 30 09:19:48 2021: BS 197 completed
Fri Jul 30 09:20:11 2021: BS 198 completed
Fri Jul 30 09:20:33 2021: BS 199 completed
Fri Jul 30 09:20:56 2021: BS 200 completed
Fri Jul 30 09:21:18 2021: BS 201 completed
Fri Jul 30 09:21:41 2021: BS 202 completed
Fri Jul 30 09:22:03 2021: BS 203 completed
Fri Jul 30 09:22:26 2021: BS 204 completed
Fri Jul 30 09:22:48 2021: BS 205 completed
Fri Jul 30 09:23:10 2021: BS 206 completed
Fri Jul 30 09:23:33 2021: BS 207 completed
Fri Jul 30 09:23:55 2021: BS 208 completed
Fri Jul 30 09:24:18 2021: BS 209 completed
Fri Jul 30 09:24:40 2021: BS 210 completed
Fri Jul 30 09:25:03 2021: BS 211 completed
Fri Jul 30 09:25:25 2021: BS 212 completed
Fri Jul 30 09:25:48 2021: BS 213 completed
Fri Jul 30 09:26:10 2021: BS 214 completed
Fri Jul 30 09:26:33 2021: BS 215 completed
Fri Jul 30 09:26:55 2021: BS 216 completed
Fri Jul 30 09:27:18 2021: BS 217 completed
Fri Jul 30 09:27:40 2021: BS 218 completed
Fri Jul 30 09:28:03 2021: BS 219 completed
Fri Jul 30 09:28:25 2021: BS 220 completed
Fri Jul 30 09:28:48 2021: BS 221 completed
Fri Jul 30 09:29:10 2021: BS 222 completed
Fri Jul 30 09:29:32 2021: BS 223 completed
Fri Jul 30 09:45:16 2021: BS 265 completed
Fri Jul 30 09:45:39 2021: BS 266 completed
Fri Jul 30 09:46:01 2021: BS 267 completed
Fri Jul 30 09:46:24 2021: BS 268 completed
Fri Jul 30 09:46:46 2021: BS 269 completed
Fri Jul 30 09:47:09 2021: BS 270 completed
Fri Jul 30 09:47:31 2021: BS 271 completed
Fri Jul 30 09:47:54 2021: BS 272 completed
Fri Jul 30 09:48:16 2021: BS 273 completed
Fri Jul 30 09:48:38 2021: BS 274 completed
Fri Jul 30 09:49:01 2021: BS 275 completed
Fri Jul 30 09:49:23 2021: BS 276 completed
Fri Jul 30 09:49:46 2021: BS 277 completed
Fri Jul 30 09:50:08 2021: BS 278 completed
Fri Jul 30 09:50:31 2021: BS 279 completed
Fri Jul 30 09:50:53 2021: BS 280 completed
Fri Jul 30 09:51:16 2021: BS 281 completed
Fri Jul 30 09:51:38 2021: BS 282 completed
Fri Jul 30 09:52:01 2021: BS 283 completed
Fri Jul 30 09:52:23 2021: BS 284 completed
Fri Jul 30 09:52:46 2021: BS 285 completed
Fri Jul 30 09:53:09 2021: BS 286 completed
Fri Jul 30 09:53:31 2021: BS 287 completed
Fri Jul 30 09:53:53 2021: BS 288 completed
Fri Jul 30 09:54:16 2021: BS 289 completed
Fri Jul 30 09:54:38 2021: BS 290 completed
Fri Jul 30 09:55:01 2021: BS 291 completed
Fri Jul 30 09:55:23 2021: BS 292 completed
Fri Jul 30 09:55:45 2021: BS 293 completed
Fri Jul 30 09:56:08 2021: BS 294 completed
Fri Jul 30 09:56:30 2021: BS 295 completed
Fri Jul 30 09:56:53 2021: BS 296 completed
Fri Jul 30 09:57:15 2021: BS 297 completed
Fri Jul 30 09:57:38 2021: BS 298 completed
Fri Jul 30 09:58:00 2021: BS 299 completed
Fri Jul 30 09:58:23 2021: BS 300 completed
Fri Jul 30 09:58:45 2021: BS 301 completed
Fri Jul 30 09:59:08 2021: BS 302 completed
Fri Jul 30 09:59:30 2021: BS 303 completed
Fri Jul 30 09:59:53 2021: BS 304 completed
Fri Jul 30 10:00:15 2021: BS 305 completed
Fri Jul 30 10:00:38 2021: BS 306 completed
Fri Jul 30 10:01:00 2021: BS 307 completed
Fri Jul 30 10:01:23 2021: BS 308 completed
Fri Jul 30 10:01:45 2021: BS 309 completed
Fri Jul 30 10:02:07 2021: BS 310 completed
Fri Jul 30 10:02:30 2021: BS 311 completed
Fri Jul 30 10:02:52 2021: BS 312 completed
Fri Jul 30 10:03:15 2021: BS 313 completed
Fri Jul 30 10:03:37 2021: BS 314 completed
Fri Jul 30 10:04:00 2021: BS 315 completed
Fri Jul 30 10:04:22 2021: BS 316 completed
Fri Jul 30 10:04:45 2021: BS 317 completed
Fri Jul 30 10:05:07 2021: BS 318 completed
Fri Jul 30 10:05:30 2021: BS 319 completed
Fri Jul 30 10:05:52 2021: BS 320 completed
Fri Jul 30 10:06:15 2021: BS 321 completed
Fri Jul 30 10:06:37 2021: BS 322 completed
Fri Jul 30 10:07:00 2021: BS 323 completed
Fri Jul 30 10:07:22 2021: BS 324 completed
Fri Jul 30 10:07:45 2021: BS 325 completed
Fri Jul 30 10:08:07 2021: BS 326 completed
Fri Jul 30 10:08:29 2021: BS 327 completed
Fri Jul 30 10:08:52 2021: BS 328 completed
Fri Jul 30 10:09:14 2021: BS 329 completed
Fri Jul 30 10:09:37 2021: BS 330 completed
Fri Jul 30 10:09:59 2021: BS 331 completed
Fri Jul 30 10:10:22 2021: BS 332 completed
Fri Jul 30 10:10:44 2021: BS 333 completed
Fri Jul 30 10:11:07 2021: BS 334 completed
Fri Jul 30 10:11:29 2021: BS 335 completed
Fri Jul 30 10:11:52 2021: BS 336 completed
Fri Jul 30 10:12:14 2021: BS 337 completed
Fri Jul 30 10:12:37 2021: BS 338 completed
Fri Jul 30 10:12:59 2021: BS 339 completed
Fri Jul 30 10:13:22 2021: BS 340 completed
Fri Jul 30 10:13:44 2021: BS 341 completed
Fri Jul 30 10:14:06 2021: BS 342 completed
Fri Jul 30 10:14:29 2021: BS 343 completed
Fri Jul 30 10:14:51 2021: BS 344 completed
Fri Jul 30 10:15:14 2021: BS 345 completed
Fri Jul 30 10:15:36 2021: BS 346 completed
Fri Jul 30 10:15:59 2021: BS 347 completed
Fri Jul 30 10:16:21 2021: BS 348 completed
Fri Jul 30 10:16:44 2021: BS 349 completed
Fri Jul 30 10:17:06 2021: BS 350 completed
Fri Jul 30 10:17:29 2021: BS 351 completed
Fri Jul 30 10:17:51 2021: BS 352 completed
Fri Jul 30 10:18:14 2021: BS 353 completed
Fri Jul 30 10:18:36 2021: BS 354 completed
Fri Jul 30 10:18:59 2021: BS 355 completed
Fri Jul 30 10:19:21 2021: BS 356 completed
Fri Jul 30 10:19:44 2021: BS 357 completed
Fri Jul 30 10:20:06 2021: BS 358 completed
Fri Jul 30 10:20:29 2021: BS 359 completed
Fri Jul 30 10:20:51 2021: BS 360 completed
Fri Jul 30 10:21:13 2021: BS 361 completed
Fri Jul 30 10:21:36 2021: BS 362 completed
Fri Jul 30 10:21:58 2021: BS 363 completed
Fri Jul 30 10:22:21 2021: BS 364 completed
Fri Jul 30 10:22:27 2021: Acquisition aborted
