# Supplementary material for: Photoredox Cross-Dehydrogenative Coupling of N-Aryl Glycines Mediated by Mesoporous Graphitic Carbon Nitride: An Environmentally Friendly Approach to the Synthesis of Non-Proteinogenic α-Amino Acids (NPAAs) Decorated with Indoles
Source: J Org Chem. 2022 May 27;87(12):7826–37. doi: 10.1021/acs.joc.2c00474 (PMC9207928; doi:10.1021/acs.joc.2c00474)
Supplement: Supplementary file 2 — jo2c00474_si_002.zip [file jo2c00474_si_002.zip › FID for publication_revised/spectra paper/scope/3ba/1H - 3ba/log]

Mon Jun 21 11:03:42 2021: Experiment started
Mon Jun 21 11:04:08 2021: BS 1 completed
Mon Jun 21 11:04:33 2021: BS 2 completed
Mon Jun 21 11:04:58 2021: BS 3 completed
Mon Jun 21 11:05:24 2021: BS 4 completed
Mon Jun 21 11:05:49 2021: BS 5 completed
Mon Jun 21 11:05:51 2021: Acquisition aborted
