# Supplementary material for: Photoredox Cross-Dehydrogenative Coupling of N-Aryl Glycines Mediated by Mesoporous Graphitic Carbon Nitride: An Environmentally Friendly Approach to the Synthesis of Non-Proteinogenic α-Amino Acids (NPAAs) Decorated with Indoles
Source: J Org Chem. 2022 May 27;87(12):7826–37. doi: 10.1021/acs.joc.2c00474 (PMC9207928; doi:10.1021/acs.joc.2c00474)
Supplement: Supplementary file 2 — jo2c00474_si_002.zip [file jo2c00474_si_002.zip › FID for publication_revised/spectra paper/scope/3ca/13C - 3ca/log]

Wed Jun 16 08:15:55 2021: Experiment started
Wed Jun 16 08:16:14 2021: BS 1 completed
Wed Jun 16 08:16:36 2021: BS 2 completed
Wed Jun 16 08:16:59 2021: BS 3 completed
Wed Jun 16 08:17:21 2021: BS 4 completed
Wed Jun 16 08:17:44 2021: BS 5 completed
Wed Jun 16 08:18:06 2021: BS 6 completed
Wed Jun 16 08:18:29 2021: BS 7 completed
Wed Jun 16 08:18:51 2021: BS 8 completed
Wed Jun 16 08:19:14 2021: BS 9 completed
Wed Jun 16 08:19:36 2021: BS 10 completed
Wed Jun 16 08:19:59 2021: BS 11 completed
Wed Jun 16 08:20:21 2021: BS 12 completed
Wed Jun 16 08:20:43 2021: BS 13 completed
Wed Jun 16 08:21:06 2021: BS 14 completed
Wed Jun 16 08:21:28 2021: BS 15 completed
Wed Jun 16 08:21:51 2021: BS 16 completed
Wed Jun 16 08:22:13 2021: BS 17 completed
Wed Jun 16 08:22:36 2021: BS 18 completed
Wed Jun 16 08:22:58 2021: BS 19 completed
Wed Jun 16 08:23:21 2021: BS 20 completed
Wed Jun 16 08:23:43 2021: BS 21 completed
Wed Jun 16 08:24:06 2021: BS 22 completed
Wed Jun 16 08:24:28 2021: BS 23 completed
Wed Jun 16 08:24:51 2021: BS 24 completed
Wed Jun 16 08:25:13 2021: BS 25 completed
Wed Jun 16 08:25:36 2021: BS 26 completed
Wed Jun 16 08:25:58 2021: BS 27 completed
Wed Jun 16 08:26:21 2021: BS 28 completed
Wed Jun 16 08:26:43 2021: BS 29 completed
Wed Jun 16 08:27:05 2021: BS 30 completed
Wed Jun 16 08:27:28 2021: BS 31 completed
Wed Jun 16 08:27:50 2021: BS 32 completed
Wed Jun 16 08:28:13 2021: BS 33 completed
Wed Jun 16 08:28:35 2021: BS 34 completed
Wed Jun 16 08:28:58 2021: BS 35 completed
Wed Jun 16 08:29:20 2021: BS 36 completed
Wed Jun 16 08:29:43 2021: BS 37 completed
Wed Jun 16 08:30:05 2021: BS 38 completed
Wed Jun 16 08:30:28 2021: BS 39 completed
Wed Jun 16 08:30:50 2021: BS 40 completed
Wed Jun 16 08:31:13 2021: BS 41 completed
Wed Jun 16 08:31:35 2021: BS 42 completed
Wed Jun 16 08:31:58 2021: BS 43 completed
Wed Jun 16 08:32:20 2021: BS 44 completed
Wed Jun 16 08:32:43 2021: BS 45 completed
Wed Jun 16 08:33:05 2021: BS 46 completed
Wed Jun 16 08:33:27 2021: BS 47 completed
Wed Jun 16 08:33:50 2021: BS 48 completed
Wed Jun 16 08:34:12 2021: BS 49 completed
Wed Jun 16 08:34:35 2021: BS 50 completed
Wed Jun 16 08:34:57 2021: BS 51 completed
Wed Jun 16 08:35:20 2021: BS 52 completed
Wed Jun 16 08:35:42 2021: BS 53 completed
Wed Jun 16 08:36:05 2021: BS 54 completed
Wed Jun 16 08:36:27 2021: BS 55 completed
Wed Jun 16 08:36:50 2021: BS 56 completed
Wed Jun 16 08:37:12 2021: BS 57 completed
Wed Jun 16 08:37:35 2021: BS 58 completed
Wed Jun 16 08:37:57 2021: BS 59 completed
Wed Jun 16 08:38:06 2021: Acquisition aborted
