# Supplementary material for: Photoredox Cross-Dehydrogenative Coupling of N-Aryl Glycines Mediated by Mesoporous Graphitic Carbon Nitride: An Environmentally Friendly Approach to the Synthesis of Non-Proteinogenic α-Amino Acids (NPAAs) Decorated with Indoles
Source: J Org Chem. 2022 May 27;87(12):7826–37. doi: 10.1021/acs.joc.2c00474 (PMC9207928; doi:10.1021/acs.joc.2c00474)
Supplement: Supplementary file 2 — jo2c00474_si_002.zip [file jo2c00474_si_002.zip › FID for publication_revised/spectra paper/scope/3da/13C - 3da/log]

Mon Sep  6 08:02:45 2021: Experiment started
Mon Sep  6 08:03:09 2021: BS 1 completed
Mon Sep  6 08:03:31 2021: BS 2 completed
Mon Sep  6 08:03:54 2021: BS 3 completed
Mon Sep  6 08:04:16 2021: BS 4 completed
Mon Sep  6 08:04:39 2021: BS 5 completed
Mon Sep  6 08:05:01 2021: BS 6 completed
Mon Sep  6 08:05:24 2021: BS 7 completed
Mon Sep  6 08:05:46 2021: BS 8 completed
Mon Sep  6 08:06:08 2021: BS 9 completed
Mon Sep  6 08:06:31 2021: BS 10 completed
Mon Sep  6 08:06:53 2021: BS 11 completed
Mon Sep  6 08:07:16 2021: BS 12 completed
Mon Sep  6 08:07:38 2021: BS 13 completed
Mon Sep  6 08:08:01 2021: BS 14 completed
Mon Sep  6 08:08:23 2021: BS 15 completed
Mon Sep  6 08:08:46 2021: BS 16 completed
Mon Sep  6 08:09:08 2021: BS 17 completed
Mon Sep  6 08:09:31 2021: BS 18 completed
Mon Sep  6 08:09:53 2021: BS 19 completed
Mon Sep  6 08:10:16 2021: BS 20 completed
Mon Sep  6 08:10:38 2021: BS 21 completed
Mon Sep  6 08:11:01 2021: BS 22 completed
Mon Sep  6 08:11:23 2021: BS 23 completed
Mon Sep  6 08:11:46 2021: BS 24 completed
Mon Sep  6 08:12:08 2021: BS 25 completed
Mon Sep  6 08:12:24 2021: FID 1: ADC overflow
Mon Sep  6 08:12:30 2021: BS 26 completed
Mon Sep  6 08:12:53 2021: BS 27 completed
Mon Sep  6 08:13:15 2021: BS 28 completed
Mon Sep  6 08:13:38 2021: BS 29 completed
Mon Sep  6 08:14:00 2021: BS 30 completed
Mon Sep  6 08:14:23 2021: BS 31 completed
Mon Sep  6 08:14:45 2021: BS 32 completed
Mon Sep  6 08:15:08 2021: BS 33 completed
Mon Sep  6 08:15:30 2021: BS 34 completed
Mon Sep  6 08:15:53 2021: BS 35 completed
Mon Sep  6 08:16:15 2021: BS 36 completed
Mon Sep  6 08:16:38 2021: BS 37 completed
Mon Sep  6 08:17:00 2021: BS 38 completed
Mon Sep  6 08:17:23 2021: BS 39 completed
Mon Sep  6 08:17:45 2021: BS 40 completed
Mon Sep  6 08:18:08 2021: BS 41 completed
Mon Sep  6 08:18:30 2021: BS 42 completed
Mon Sep  6 08:18:53 2021: BS 43 completed
Mon Sep  6 08:19:15 2021: BS 44 completed
Mon Sep  6 08:19:37 2021: BS 45 completed
Mon Sep  6 08:20:00 2021: BS 46 completed
Mon Sep  6 08:20:22 2021: BS 47 completed
Mon Sep  6 08:20:45 2021: BS 48 completed
Mon Sep  6 08:21:07 2021: BS 49 completed
Mon Sep  6 08:21:30 2021: BS 50 completed
Mon Sep  6 08:21:52 2021: BS 51 completed
Mon Sep  6 08:22:15 2021: BS 52 completed
Mon Sep  6 08:22:37 2021: BS 53 completed
Mon Sep  6 08:23:00 2021: BS 54 completed
Mon Sep  6 08:23:22 2021: BS 55 completed
Mon Sep  6 08:23:45 2021: BS 56 completed
Mon Sep  6 08:24:07 2021: BS 57 completed
Mon Sep  6 08:24:30 2021: BS 58 completed
Mon Sep  6 08:24:52 2021: BS 59 completed
Mon Sep  6 08:25:15 2021: BS 60 completed
Mon Sep  6 08:25:37 2021: BS 61 completed
Mon Sep  6 08:25:59 2021: BS 62 completed
Mon Sep  6 08:26:22 2021: BS 63 completed
Mon Sep  6 08:26:44 2021: BS 64 completed
Mon Sep  6 08:27:07 2021: BS 65 completed
Mon Sep  6 08:27:29 2021: BS 66 completed
Mon Sep  6 08:27:52 2021: BS 67 completed
Mon Sep  6 08:28:14 2021: BS 68 completed
Mon Sep  6 08:28:37 2021: BS 69 completed
Mon Sep  6 08:28:59 2021: BS 70 completed
Mon Sep  6 08:29:22 2021: BS 71 completed
Mon Sep  6 08:29:44 2021: BS 72 completed
Mon Sep  6 08:30:07 2021: BS 73 completed
Mon Sep  6 08:30:29 2021: BS 74 completed
Mon Sep  6 08:30:52 2021: BS 75 completed
Mon Sep  6 08:31:14 2021: BS 76 completed
Mon Sep  6 08:31:36 2021: BS 77 completed
Mon Sep  6 08:31:59 2021: BS 78 completed
Mon Sep  6 08:32:21 2021: BS 79 completed
Mon Sep  6 08:32:44 2021: BS 80 completed
Mon Sep  6 08:33:06 2021: BS 81 completed
Mon Sep  6 08:33:29 2021: BS 82 completed
Mon Sep  6 08:33:51 2021: BS 83 completed
Mon Sep  6 08:34:14 2021: BS 84 completed
Mon Sep  6 08:34:36 2021: BS 85 completed
Mon Sep  6 08:34:59 2021: BS 86 completed
Mon Sep  6 08:35:18 2021: Acquisition aborted
