# Supplementary material for: Photoredox Cross-Dehydrogenative Coupling of N-Aryl Glycines Mediated by Mesoporous Graphitic Carbon Nitride: An Environmentally Friendly Approach to the Synthesis of Non-Proteinogenic α-Amino Acids (NPAAs) Decorated with Indoles
Source: J Org Chem. 2022 May 27;87(12):7826–37. doi: 10.1021/acs.joc.2c00474 (PMC9207928; doi:10.1021/acs.joc.2c00474)
Supplement: Supplementary file 2 — jo2c00474_si_002.zip [file jo2c00474_si_002.zip › FID for publication_revised/spectra paper/scope/3da/19F - 3da/log]

Mon Sep  6 08:01:41 2021: Experiment started
Mon Sep  6 08:02:07 2021: BS 1 completed
Mon Sep  6 08:02:31 2021: BS 2 completed
Mon Sep  6 08:02:45 2021: Acquisition aborted
