# Supplementary material for: Photoredox Cross-Dehydrogenative Coupling of N-Aryl Glycines Mediated by Mesoporous Graphitic Carbon Nitride: An Environmentally Friendly Approach to the Synthesis of Non-Proteinogenic α-Amino Acids (NPAAs) Decorated with Indoles
Source: J Org Chem. 2022 May 27;87(12):7826–37. doi: 10.1021/acs.joc.2c00474 (PMC9207928; doi:10.1021/acs.joc.2c00474)
Supplement: Supplementary file 2 — jo2c00474_si_002.zip [file jo2c00474_si_002.zip › FID for publication_revised/spectra paper/scope/3da/1H - 3da/text]

LP_93_column_fraz24-25-26
