# Supplementary material for: Photoredox Cross-Dehydrogenative Coupling of N-Aryl Glycines Mediated by Mesoporous Graphitic Carbon Nitride: An Environmentally Friendly Approach to the Synthesis of Non-Proteinogenic α-Amino Acids (NPAAs) Decorated with Indoles
Source: J Org Chem. 2022 May 27;87(12):7826–37. doi: 10.1021/acs.joc.2c00474 (PMC9207928; doi:10.1021/acs.joc.2c00474)
Supplement: Supplementary file 2 — jo2c00474_si_002.zip [file jo2c00474_si_002.zip › FID for publication_revised/spectra paper/scope/3ea/13C - 3da/log]

Wed Jun 30 07:36:34 2021: Experiment started
Wed Jun 30 07:36:58 2021: BS 1 completed
Wed Jun 30 07:37:20 2021: BS 2 completed
Wed Jun 30 07:37:43 2021: BS 3 completed
Wed Jun 30 07:38:05 2021: BS 4 completed
Wed Jun 30 07:38:28 2021: BS 5 completed
Wed Jun 30 07:38:50 2021: BS 6 completed
Wed Jun 30 07:39:13 2021: BS 7 completed
Wed Jun 30 07:39:35 2021: BS 8 completed
Wed Jun 30 07:39:57 2021: BS 9 completed
Wed Jun 30 07:40:20 2021: BS 10 completed
Wed Jun 30 07:40:42 2021: BS 11 completed
Wed Jun 30 07:41:05 2021: BS 12 completed
Wed Jun 30 07:41:27 2021: BS 13 completed
Wed Jun 30 07:41:50 2021: BS 14 completed
Wed Jun 30 07:42:12 2021: BS 15 completed
Wed Jun 30 07:42:35 2021: BS 16 completed
Wed Jun 30 07:42:57 2021: BS 17 completed
Wed Jun 30 07:43:20 2021: BS 18 completed
Wed Jun 30 07:43:42 2021: BS 19 completed
Wed Jun 30 07:44:05 2021: BS 20 completed
Wed Jun 30 07:44:27 2021: BS 21 completed
Wed Jun 30 07:44:50 2021: BS 22 completed
Wed Jun 30 07:45:12 2021: BS 23 completed
Wed Jun 30 07:45:35 2021: BS 24 completed
Wed Jun 30 07:45:57 2021: BS 25 completed
Wed Jun 30 07:46:19 2021: BS 26 completed
Wed Jun 30 07:46:42 2021: BS 27 completed
Wed Jun 30 07:47:04 2021: BS 28 completed
Wed Jun 30 07:47:27 2021: BS 29 completed
Wed Jun 30 07:47:49 2021: BS 30 completed
Wed Jun 30 07:48:12 2021: BS 31 completed
Wed Jun 30 07:48:34 2021: BS 32 completed
Wed Jun 30 07:48:57 2021: BS 33 completed
Wed Jun 30 07:49:19 2021: BS 34 completed
Wed Jun 30 07:49:42 2021: BS 35 completed
Wed Jun 30 07:50:04 2021: BS 36 completed
Wed Jun 30 07:50:27 2021: BS 37 completed
Wed Jun 30 07:50:49 2021: BS 38 completed
Wed Jun 30 07:51:12 2021: BS 39 completed
Wed Jun 30 07:51:34 2021: BS 40 completed
Wed Jun 30 07:51:56 2021: BS 41 completed
Wed Jun 30 07:52:19 2021: BS 42 completed
Wed Jun 30 07:52:41 2021: BS 43 completed
Wed Jun 30 07:53:04 2021: BS 44 completed
Wed Jun 30 07:53:26 2021: BS 45 completed
Wed Jun 30 07:53:49 2021: BS 46 completed
Wed Jun 30 07:54:11 2021: BS 47 completed
Wed Jun 30 07:54:34 2021: BS 48 completed
Wed Jun 30 07:54:56 2021: BS 49 completed
Wed Jun 30 07:55:19 2021: BS 50 completed
Wed Jun 30 07:55:41 2021: BS 51 completed
Wed Jun 30 07:56:04 2021: BS 52 completed
Wed Jun 30 07:56:26 2021: BS 53 completed
Wed Jun 30 07:56:49 2021: BS 54 completed
Wed Jun 30 07:57:11 2021: BS 55 completed
Wed Jun 30 07:57:34 2021: BS 56 completed
Wed Jun 30 07:57:56 2021: BS 57 completed
Wed Jun 30 07:58:19 2021: BS 58 completed
Wed Jun 30 07:58:41 2021: BS 59 completed
Wed Jun 30 07:59:03 2021: BS 60 completed
Wed Jun 30 07:59:26 2021: BS 61 completed
Wed Jun 30 07:59:48 2021: BS 62 completed
Wed Jun 30 08:00:11 2021: BS 63 completed
Wed Jun 30 08:00:33 2021: BS 64 completed
Wed Jun 30 08:00:56 2021: BS 65 completed
Wed Jun 30 08:01:18 2021: BS 66 completed
Wed Jun 30 08:01:41 2021: BS 67 completed
Wed Jun 30 08:02:03 2021: BS 68 completed
Wed Jun 30 08:02:26 2021: BS 69 completed
Wed Jun 30 08:02:48 2021: BS 70 completed
Wed Jun 30 08:03:11 2021: BS 71 completed
Wed Jun 30 08:03:33 2021: BS 72 completed
Wed Jun 30 08:03:56 2021: BS 73 completed
Wed Jun 30 08:04:18 2021: BS 74 completed
Wed Jun 30 08:04:41 2021: BS 75 completed
Wed Jun 30 08:05:03 2021: BS 76 completed
Wed Jun 30 08:05:25 2021: BS 77 completed
Wed Jun 30 08:05:48 2021: BS 78 completed
Wed Jun 30 08:06:10 2021: BS 79 completed
Wed Jun 30 08:06:33 2021: BS 80 completed
Wed Jun 30 08:06:55 2021: BS 81 completed
Wed Jun 30 08:07:18 2021: BS 82 completed
Wed Jun 30 08:07:40 2021: BS 83 completed
Wed Jun 30 08:08:03 2021: BS 84 completed
Wed Jun 30 08:08:25 2021: BS 85 completed
Wed Jun 30 08:08:48 2021: BS 86 completed
Wed Jun 30 08:09:10 2021: BS 87 completed
Wed Jun 30 08:09:33 2021: BS 88 completed
Wed Jun 30 08:09:55 2021: BS 89 completed
Wed Jun 30 08:10:18 2021: BS 90 completed
Wed Jun 30 08:10:40 2021: BS 91 completed
Wed Jun 30 08:11:03 2021: BS 92 completed
Wed Jun 30 08:11:25 2021: BS 93 completed
Wed Jun 30 08:11:47 2021: BS 94 completed
Wed Jun 30 08:12:10 2021: BS 95 completed
Wed Jun 30 08:12:32 2021: BS 96 completed
Wed Jun 30 08:12:55 2021: BS 97 completed
Wed Jun 30 08:13:17 2021: BS 98 completed
Wed Jun 30 08:13:40 2021: BS 99 completed
Wed Jun 30 08:14:02 2021: BS 100 completed
Wed Jun 30 08:14:25 2021: BS 101 completed
Wed Jun 30 08:14:47 2021: BS 102 completed
Wed Jun 30 08:15:10 2021: BS 103 completed
Wed Jun 30 08:15:32 2021: BS 104 completed
Wed Jun 30 08:15:55 2021: BS 105 completed
Wed Jun 30 08:16:17 2021: BS 106 completed
Wed Jun 30 08:16:40 2021: BS 107 completed
Wed Jun 30 08:17:02 2021: BS 108 completed
Wed Jun 30 08:17:25 2021: BS 109 completed
Wed Jun 30 08:17:47 2021: BS 110 completed
Wed Jun 30 08:18:10 2021: BS 111 completed
Wed Jun 30 08:18:32 2021: BS 112 completed
Wed Jun 30 08:18:54 2021: BS 113 completed
Wed Jun 30 08:19:17 2021: BS 114 completed
Wed Jun 30 08:19:39 2021: BS 115 completed
Wed Jun 30 08:20:02 2021: BS 116 completed
Wed Jun 30 08:20:24 2021: BS 117 completed
Wed Jun 30 08:20:47 2021: BS 118 completed
Wed Jun 30 08:21:09 2021: BS 119 completed
Wed Jun 30 08:21:32 2021: BS 120 completed
Wed Jun 30 08:21:54 2021: BS 121 completed
Wed Jun 30 08:22:17 2021: BS 122 completed
Wed Jun 30 08:22:39 2021: BS 123 completed
Wed Jun 30 08:23:02 2021: BS 124 completed
Wed Jun 30 08:23:24 2021: BS 125 completed
Wed Jun 30 08:23:47 2021: BS 126 completed
Wed Jun 30 08:24:09 2021: BS 127 completed
Wed Jun 30 08:24:31 2021: BS 128 completed
Wed Jun 30 08:24:54 2021: BS 129 completed
Wed Jun 30 08:25:16 2021: BS 130 completed
Wed Jun 30 08:25:39 2021: BS 131 completed
Wed Jun 30 08:26:01 2021: BS 132 completed
Wed Jun 30 08:26:24 2021: BS 133 completed
Wed Jun 30 08:26:46 2021: BS 134 completed
Wed Jun 30 08:27:09 2021: BS 135 completed
Wed Jun 30 08:27:31 2021: BS 136 completed
Wed Jun 30 08:27:54 2021: BS 137 completed
Wed Jun 30 08:28:16 2021: BS 138 completed
Wed Jun 30 08:28:39 2021: BS 139 completed
Wed Jun 30 08:29:01 2021: BS 140 completed
Wed Jun 30 08:29:24 2021: BS 141 completed
Wed Jun 30 08:29:46 2021: BS 142 completed
Wed Jun 30 08:30:09 2021: BS 143 completed
Wed Jun 30 08:30:31 2021: BS 144 completed
Wed Jun 30 08:30:53 2021: BS 145 completed
Wed Jun 30 08:31:16 2021: BS 146 completed
Wed Jun 30 08:31:38 2021: BS 147 completed
Wed Jun 30 08:32:01 2021: BS 148 completed
Wed Jun 30 08:32:23 2021: BS 149 completed
Wed Jun 30 08:32:46 2021: BS 150 completed
Wed Jun 30 08:33:08 2021: BS 151 completed
Wed Jun 30 08:33:31 2021: BS 152 completed
Wed Jun 30 08:33:53 2021: BS 153 completed
Wed Jun 30 08:34:16 2021: BS 154 completed
Wed Jun 30 08:34:38 2021: BS 155 completed
Wed Jun 30 08:35:01 2021: BS 156 completed
Wed Jun 30 08:35:23 2021: BS 157 completed
Wed Jun 30 08:35:46 2021: BS 158 completed
Wed Jun 30 08:36:08 2021: BS 159 completed
Wed Jun 30 08:36:31 2021: BS 160 completed
Wed Jun 30 08:36:53 2021: BS 161 completed
Wed Jun 30 08:37:16 2021: BS 162 completed
Wed Jun 30 08:37:38 2021: BS 163 completed
Wed Jun 30 08:38:00 2021: BS 164 completed
Wed Jun 30 08:38:23 2021: BS 165 completed
Wed Jun 30 08:38:45 2021: BS 166 completed
Wed Jun 30 08:39:06 2021: FID 1: ADC overflow
Wed Jun 30 08:39:08 2021: BS 167 completed
Wed Jun 30 08:39:30 2021: BS 168 completed
Wed Jun 30 08:39:53 2021: BS 169 completed
Wed Jun 30 08:40:15 2021: BS 170 completed
Wed Jun 30 08:40:38 2021: BS 171 completed
Wed Jun 30 08:41:00 2021: BS 172 completed
Wed Jun 30 08:41:23 2021: BS 173 completed
Wed Jun 30 08:41:45 2021: BS 174 completed
Wed Jun 30 08:42:08 2021: BS 175 completed
Wed Jun 30 08:42:30 2021: BS 176 completed
Wed Jun 30 08:42:53 2021: BS 177 completed
Wed Jun 30 08:43:15 2021: BS 178 completed
Wed Jun 30 08:43:38 2021: BS 179 completed
Wed Jun 30 08:44:00 2021: BS 180 completed
Wed Jun 30 08:44:22 2021: BS 181 completed
Wed Jun 30 08:44:45 2021: BS 182 completed
Wed Jun 30 08:45:07 2021: BS 183 completed
Wed Jun 30 08:45:30 2021: BS 184 completed
Wed Jun 30 08:45:52 2021: BS 185 completed
Wed Jun 30 08:46:15 2021: BS 186 completed
Wed Jun 30 08:46:37 2021: BS 187 completed
Wed Jun 30 08:47:00 2021: BS 188 completed
Wed Jun 30 08:47:22 2021: BS 189 completed
Wed Jun 30 08:47:45 2021: BS 190 completed
Wed Jun 30 08:48:07 2021: BS 191 completed
Wed Jun 30 08:48:30 2021: BS 192 completed
Wed Jun 30 08:48:52 2021: BS 193 completed
Wed Jun 30 08:49:15 2021: BS 194 completed
Wed Jun 30 08:49:37 2021: BS 195 completed
Wed Jun 30 08:50:00 2021: BS 196 completed
Wed Jun 30 08:50:22 2021: BS 197 completed
Wed Jun 30 08:50:44 2021: BS 198 completed
Wed Jun 30 08:51:07 2021: BS 199 completed
Wed Jun 30 08:51:29 2021: BS 200 completed
Wed Jun 30 08:51:52 2021: BS 201 completed
Wed Jun 30 08:52:14 2021: BS 202 completed
Wed Jun 30 08:52:37 2021: BS 203 completed
Wed Jun 30 08:52:59 2021: BS 204 completed
Wed Jun 30 08:53:22 2021: BS 205 completed
Wed Jun 30 08:53:44 2021: BS 206 completed
Wed Jun 30 08:54:07 2021: BS 207 completed
Wed Jun 30 08:54:29 2021: BS 208 completed
Wed Jun 30 08:54:52 2021: BS 209 completed
Wed Jun 30 08:55:14 2021: BS 210 completed
Wed Jun 30 08:55:37 2021: BS 211 completed
Wed Jun 30 08:55:59 2021: BS 212 completed
Wed Jun 30 08:56:22 2021: BS 213 completed
Wed Jun 30 08:56:44 2021: BS 214 completed
Wed Jun 30 08:57:07 2021: BS 215 completed
Wed Jun 30 08:57:29 2021: BS 216 completed
Wed Jun 30 08:57:51 2021: BS 217 completed
Wed Jun 30 08:58:14 2021: BS 218 completed
Wed Jun 30 08:58:36 2021: BS 219 completed
Wed Jun 30 08:58:59 2021: BS 220 completed
Wed Jun 30 08:59:21 2021: BS 221 completed
Wed Jun 30 08:59:44 2021: BS 222 completed
Wed Jun 30 09:00:06 2021: BS 223 completed
Wed Jun 30 09:00:29 2021: BS 224 completed
Wed Jun 30 09:00:51 2021: BS 225 completed
Wed Jun 30 09:01:14 2021: BS 226 completed
Wed Jun 30 09:01:36 2021: BS 227 completed
Wed Jun 30 09:01:59 2021: BS 228 completed
Wed Jun 30 09:02:21 2021: BS 229 completed
Wed Jun 30 09:02:44 2021: BS 230 completed
Wed Jun 30 09:03:06 2021: BS 231 completed
Wed Jun 30 09:03:28 2021: BS 232 completed
Wed Jun 30 09:03:51 2021: BS 233 completed
Wed Jun 30 09:04:13 2021: BS 234 completed
Wed Jun 30 09:04:36 2021: BS 235 completed
Wed Jun 30 09:04:58 2021: BS 236 completed
Wed Jun 30 09:05:21 2021: BS 237 completed
Wed Jun 30 09:05:43 2021: BS 238 completed
Wed Jun 30 09:06:06 2021: BS 239 completed
Wed Jun 30 09:06:28 2021: BS 240 completed
Wed Jun 30 09:06:51 2021: BS 241 completed
Wed Jun 30 09:07:13 2021: BS 242 completed
Wed Jun 30 09:07:36 2021: BS 243 completed
Wed Jun 30 09:07:58 2021: BS 244 completed
Wed Jun 30 09:08:21 2021: BS 245 completed
Wed Jun 30 09:08:43 2021: BS 246 completed
Wed Jun 30 09:09:06 2021: BS 247 completed
Wed Jun 30 09:09:28 2021: BS 248 completed
Wed Jun 30 09:09:50 2021: BS 249 completed
Wed Jun 30 09:10:13 2021: BS 250 completed
Wed Jun 30 09:10:35 2021: BS 251 completed
Wed Jun 30 09:10:58 2021: BS 252 completed
Wed Jun 30 09:11:20 2021: BS 253 completed
Wed Jun 30 09:11:43 2021: BS 254 completed
Wed Jun 30 09:12:05 2021: BS 255 completed
Wed Jun 30 09:12:28 2021: BS 256 completed
Wed Jun 30 09:12:50 2021: BS 257 completed
Wed Jun 30 09:13:13 2021: BS 258 completed
Wed Jun 30 09:13:35 2021: BS 259 completed
Wed Jun 30 09:13:58 2021: BS 260 completed
Wed Jun 30 09:14:20 2021: BS 261 completed
Wed Jun 30 09:14:43 2021: BS 262 completed
Wed Jun 30 09:15:05 2021: BS 263 completed
Wed Jun 30 09:15:28 2021: BS 264 completed
Wed Jun 30 09:15:50 2021: BS 265 completed
Wed Jun 30 09:16:12 2021: BS 266 completed
Wed Jun 30 09:16:35 2021: BS 267 completed
Wed Jun 30 09:16:57 2021: BS 268 completed
Wed Jun 30 09:17:20 2021: BS 269 completed
Wed Jun 30 09:17:42 2021: BS 270 completed
Wed Jun 30 09:18:05 2021: BS 271 completed
Wed Jun 30 09:18:27 2021: BS 272 completed
Wed Jun 30 09:18:50 2021: BS 273 completed
Wed Jun 30 09:19:12 2021: BS 274 completed
Wed Jun 30 09:19:35 2021: BS 275 completed
Wed Jun 30 09:19:57 2021: BS 276 completed
Wed Jun 30 09:20:20 2021: BS 277 completed
Wed Jun 30 09:20:42 2021: BS 278 completed
Wed Jun 30 09:21:05 2021: BS 279 completed
Wed Jun 30 09:21:27 2021: BS 280 completed
Wed Jun 30 09:21:50 2021: BS 281 completed
Wed Jun 30 09:22:12 2021: BS 282 completed
Wed Jun 30 09:22:34 2021: BS 283 completed
Wed Jun 30 09:22:57 2021: BS 284 completed
Wed Jun 30 09:23:19 2021: BS 285 completed
Wed Jun 30 09:23:42 2021: BS 286 completed
Wed Jun 30 09:24:04 2021: BS 287 completed
Wed Jun 30 09:24:27 2021: BS 288 completed
Wed Jun 30 09:24:49 2021: BS 289 completed
Wed Jun 30 09:25:12 2021: BS 290 completed
Wed Jun 30 09:25:34 2021: BS 291 completed
Wed Jun 30 09:25:57 2021: BS 292 completed
Wed Jun 30 09:26:19 2021: BS 293 completed
Wed Jun 30 09:26:42 2021: BS 294 completed
Wed Jun 30 09:27:04 2021: BS 295 completed
Wed Jun 30 09:27:27 2021: BS 296 completed
Wed Jun 30 09:27:49 2021: BS 297 completed
Wed Jun 30 09:28:12 2021: BS 298 completed
Wed Jun 30 09:28:34 2021: BS 299 completed
Wed Jun 30 09:28:56 2021: BS 300 completed
Wed Jun 30 09:29:19 2021: BS 301 completed
Wed Jun 30 09:29:41 2021: BS 302 completed
Wed Jun 30 09:30:04 2021: BS 303 completed
Wed Jun 30 09:30:26 2021: BS 304 completed
Wed Jun 30 09:30:49 2021: BS 305 completed
Wed Jun 30 09:31:11 2021: BS 306 completed
Wed Jun 30 09:31:34 2021: BS 307 completed
Wed Jun 30 09:31:56 2021: BS 308 completed
Wed Jun 30 09:32:19 2021: BS 309 completed
Wed Jun 30 09:32:41 2021: BS 310 completed
Wed Jun 30 09:33:04 2021: BS 311 completed
Wed Jun 30 09:33:26 2021: BS 312 completed
Wed Jun 30 09:33:49 2021: BS 313 completed
Wed Jun 30 09:34:11 2021: BS 314 completed
Wed Jun 30 09:34:34 2021: BS 315 completed
Wed Jun 30 09:34:56 2021: BS 316 completed
Wed Jun 30 09:35:18 2021: BS 317 completed
Wed Jun 30 09:35:41 2021: BS 318 completed
Wed Jun 30 09:36:03 2021: BS 319 completed
Wed Jun 30 09:36:26 2021: BS 320 completed
Wed Jun 30 09:36:48 2021: BS 321 completed
Wed Jun 30 09:37:11 2021: BS 322 completed
Wed Jun 30 09:37:33 2021: BS 323 completed
Wed Jun 30 09:37:56 2021: BS 324 completed
Wed Jun 30 09:38:18 2021: BS 325 completed
Wed Jun 30 09:38:41 2021: BS 326 completed
Wed Jun 30 09:39:03 2021: BS 327 completed
Wed Jun 30 09:39:26 2021: BS 328 completed
Wed Jun 30 09:39:48 2021: BS 329 completed
Wed Jun 30 09:40:11 2021: BS 330 completed
Wed Jun 30 09:40:33 2021: BS 331 completed
Wed Jun 30 09:40:56 2021: BS 332 completed
Wed Jun 30 09:41:18 2021: BS 333 completed
Wed Jun 30 09:41:40 2021: BS 334 completed
Wed Jun 30 09:42:03 2021: BS 335 completed
Wed Jun 30 09:42:25 2021: BS 336 completed
Wed Jun 30 09:42:48 2021: BS 337 completed
Wed Jun 30 09:43:10 2021: BS 338 completed
Wed Jun 30 09:43:33 2021: BS 339 completed
Wed Jun 30 09:43:55 2021: BS 340 completed
Wed Jun 30 09:44:18 2021: BS 341 completed
Wed Jun 30 09:44:40 2021: BS 342 completed
Wed Jun 30 09:45:03 2021: BS 343 completed
Wed Jun 30 09:45:25 2021: BS 344 completed
Wed Jun 30 09:45:48 2021: BS 345 completed
Wed Jun 30 09:46:10 2021: BS 346 completed
Wed Jun 30 09:46:33 2021: BS 347 completed
Wed Jun 30 09:46:55 2021: BS 348 completed
Wed Jun 30 09:47:18 2021: BS 349 completed
Wed Jun 30 09:47:40 2021: BS 350 completed
Wed Jun 30 09:48:02 2021: BS 351 completed
Wed Jun 30 09:48:25 2021: BS 352 completed
Wed Jun 30 09:48:47 2021: BS 353 completed
Wed Jun 30 09:49:10 2021: BS 354 completed
Wed Jun 30 09:49:32 2021: BS 355 completed
Wed Jun 30 09:49:55 2021: BS 356 completed
Wed Jun 30 09:50:17 2021: BS 357 completed
Wed Jun 30 09:50:40 2021: BS 358 completed
