# Supplementary material for: Photoredox Cross-Dehydrogenative Coupling of N-Aryl Glycines Mediated by Mesoporous Graphitic Carbon Nitride: An Environmentally Friendly Approach to the Synthesis of Non-Proteinogenic α-Amino Acids (NPAAs) Decorated with Indoles
Source: J Org Chem. 2022 May 27;87(12):7826–37. doi: 10.1021/acs.joc.2c00474 (PMC9207928; doi:10.1021/acs.joc.2c00474)
Supplement: Supplementary file 2 — jo2c00474_si_002.zip [file jo2c00474_si_002.zip › FID for publication_revised/spectra paper/scope/3ia/13C - 3ia/log]

Wed Oct 20 07:52:21 2021: Experiment started
Wed Oct 20 07:52:45 2021: BS 1 completed
Wed Oct 20 07:53:07 2021: BS 2 completed
Wed Oct 20 07:53:29 2021: BS 3 completed
Wed Oct 20 07:53:52 2021: BS 4 completed
Wed Oct 20 07:54:14 2021: BS 5 completed
Wed Oct 20 07:54:37 2021: BS 6 completed
Wed Oct 20 07:54:59 2021: BS 7 completed
Wed Oct 20 07:55:22 2021: BS 8 completed
Wed Oct 20 07:55:44 2021: BS 9 completed
Wed Oct 20 07:56:07 2021: BS 10 completed
Wed Oct 20 07:56:29 2021: BS 11 completed
Wed Oct 20 07:56:52 2021: BS 12 completed
Wed Oct 20 07:57:14 2021: BS 13 completed
Wed Oct 20 07:57:37 2021: BS 14 completed
Wed Oct 20 07:57:59 2021: BS 15 completed
Wed Oct 20 07:58:21 2021: BS 16 completed
Wed Oct 20 07:58:44 2021: BS 17 completed
Wed Oct 20 07:59:06 2021: BS 18 completed
Wed Oct 20 07:59:29 2021: BS 19 completed
Wed Oct 20 07:59:51 2021: BS 20 completed
Wed Oct 20 08:00:14 2021: BS 21 completed
Wed Oct 20 08:00:36 2021: BS 22 completed
Wed Oct 20 08:00:59 2021: BS 23 completed
Wed Oct 20 08:01:21 2021: BS 24 completed
Wed Oct 20 08:01:44 2021: BS 25 completed
Wed Oct 20 08:02:06 2021: BS 26 completed
Wed Oct 20 08:02:29 2021: BS 27 completed
Wed Oct 20 08:02:51 2021: BS 28 completed
Wed Oct 20 08:03:14 2021: BS 29 completed
Wed Oct 20 08:03:36 2021: BS 30 completed
Wed Oct 20 08:03:59 2021: BS 31 completed
Wed Oct 20 08:04:21 2021: BS 32 completed
Wed Oct 20 08:04:43 2021: BS 33 completed
Wed Oct 20 08:05:06 2021: BS 34 completed
Wed Oct 20 08:05:28 2021: BS 35 completed
Wed Oct 20 08:05:51 2021: BS 36 completed
Wed Oct 20 08:06:13 2021: BS 37 completed
Wed Oct 20 08:06:36 2021: BS 38 completed
Wed Oct 20 08:06:58 2021: BS 39 completed
Wed Oct 20 08:07:21 2021: BS 40 completed
Wed Oct 20 08:07:43 2021: BS 41 completed
Wed Oct 20 08:08:06 2021: BS 42 completed
Wed Oct 20 08:08:28 2021: BS 43 completed
Wed Oct 20 08:08:51 2021: BS 44 completed
Wed Oct 20 08:09:13 2021: BS 45 completed
Wed Oct 20 08:09:36 2021: BS 46 completed
Wed Oct 20 08:09:58 2021: BS 47 completed
Wed Oct 20 08:10:21 2021: BS 48 completed
Wed Oct 20 08:10:43 2021: BS 49 completed
Wed Oct 20 08:11:06 2021: BS 50 completed
Wed Oct 20 08:11:28 2021: BS 51 completed
Wed Oct 20 08:11:50 2021: BS 52 completed
Wed Oct 20 08:12:13 2021: BS 53 completed
Wed Oct 20 08:12:35 2021: BS 54 completed
Wed Oct 20 08:12:58 2021: BS 55 completed
Wed Oct 20 08:13:20 2021: BS 56 completed
Wed Oct 20 08:13:43 2021: BS 57 completed
Wed Oct 20 08:14:05 2021: BS 58 completed
Wed Oct 20 08:14:28 2021: BS 59 completed
Wed Oct 20 08:14:50 2021: BS 60 completed
Wed Oct 20 08:15:13 2021: BS 61 completed
Wed Oct 20 08:15:35 2021: BS 62 completed
Wed Oct 20 08:15:58 2021: BS 63 completed
Wed Oct 20 08:16:20 2021: BS 64 completed
Wed Oct 20 08:16:43 2021: BS 65 completed
Wed Oct 20 08:17:05 2021: BS 66 completed
Wed Oct 20 08:17:27 2021: BS 67 completed
Wed Oct 20 08:17:50 2021: BS 68 completed
Wed Oct 20 08:18:12 2021: BS 69 completed
Wed Oct 20 08:18:35 2021: BS 70 completed
Wed Oct 20 08:18:57 2021: BS 71 completed
Wed Oct 20 08:19:20 2021: BS 72 completed
Wed Oct 20 08:19:42 2021: BS 73 completed
Wed Oct 20 08:20:05 2021: BS 74 completed
Wed Oct 20 08:20:27 2021: BS 75 completed
Wed Oct 20 08:20:50 2021: BS 76 completed
Wed Oct 20 08:21:12 2021: BS 77 completed
Wed Oct 20 08:21:35 2021: BS 78 completed
Wed Oct 20 08:21:57 2021: BS 79 completed
Wed Oct 20 08:22:20 2021: BS 80 completed
Wed Oct 20 08:22:42 2021: BS 81 completed
Wed Oct 20 08:23:05 2021: BS 82 completed
Wed Oct 20 08:23:27 2021: BS 83 completed
Wed Oct 20 08:23:50 2021: BS 84 completed
Wed Oct 20 08:24:12 2021: BS 85 completed
Wed Oct 20 08:24:34 2021: BS 86 completed
Wed Oct 20 08:24:57 2021: BS 87 completed
Wed Oct 20 08:25:19 2021: BS 88 completed
Wed Oct 20 08:25:42 2021: BS 89 completed
Wed Oct 20 08:26:04 2021: BS 90 completed
Wed Oct 20 08:26:27 2021: BS 91 completed
Wed Oct 20 08:26:49 2021: BS 92 completed
Wed Oct 20 08:27:12 2021: BS 93 completed
Wed Oct 20 08:27:34 2021: BS 94 completed
Wed Oct 20 08:27:57 2021: BS 95 completed
Wed Oct 20 08:28:19 2021: BS 96 completed
Wed Oct 20 08:28:42 2021: BS 97 completed
Wed Oct 20 08:29:04 2021: BS 98 completed
Wed Oct 20 08:29:27 2021: BS 99 completed
Wed Oct 20 08:29:49 2021: BS 100 completed
Wed Oct 20 08:30:12 2021: BS 101 completed
Wed Oct 20 08:30:34 2021: BS 102 completed
Wed Oct 20 08:30:56 2021: BS 103 completed
Wed Oct 20 08:31:19 2021: BS 104 completed
Wed Oct 20 08:31:41 2021: BS 105 completed
Wed Oct 20 08:32:04 2021: BS 106 completed
Wed Oct 20 08:32:26 2021: BS 107 completed
Wed Oct 20 08:32:49 2021: BS 108 completed
Wed Oct 20 08:33:11 2021: BS 109 completed
Wed Oct 20 08:33:34 2021: BS 110 completed
Wed Oct 20 08:33:56 2021: BS 111 completed
Wed Oct 20 08:34:19 2021: BS 112 completed
Wed Oct 20 08:34:41 2021: BS 113 completed
Wed Oct 20 08:35:04 2021: BS 114 completed
Wed Oct 20 08:35:26 2021: BS 115 completed
Wed Oct 20 08:35:49 2021: BS 116 completed
Wed Oct 20 08:36:11 2021: BS 117 completed
Wed Oct 20 08:36:34 2021: BS 118 completed
Wed Oct 20 08:36:56 2021: BS 119 completed
Wed Oct 20 08:37:18 2021: BS 120 completed
Wed Oct 20 08:37:41 2021: BS 121 completed
Wed Oct 20 08:38:03 2021: BS 122 completed
Wed Oct 20 08:38:26 2021: BS 123 completed
Wed Oct 20 08:38:48 2021: BS 124 completed
Wed Oct 20 08:39:11 2021: BS 125 completed
Wed Oct 20 08:39:33 2021: BS 126 completed
Wed Oct 20 08:39:56 2021: BS 127 completed
Wed Oct 20 08:40:18 2021: BS 128 completed
Wed Oct 20 08:40:41 2021: BS 129 completed
Wed Oct 20 08:41:03 2021: BS 130 completed
Wed Oct 20 08:41:26 2021: BS 131 completed
Wed Oct 20 08:41:48 2021: BS 132 completed
Wed Oct 20 08:42:11 2021: BS 133 completed
Wed Oct 20 08:42:33 2021: BS 134 completed
Wed Oct 20 08:42:56 2021: BS 135 completed
Wed Oct 20 08:43:18 2021: BS 136 completed
Wed Oct 20 08:43:40 2021: BS 137 completed
Wed Oct 20 08:44:03 2021: BS 138 completed
Wed Oct 20 08:44:25 2021: BS 139 completed
Wed Oct 20 08:44:48 2021: BS 140 completed
Wed Oct 20 08:45:10 2021: BS 141 completed
Wed Oct 20 08:45:33 2021: BS 142 completed
Wed Oct 20 08:45:55 2021: BS 143 completed
Wed Oct 20 08:46:18 2021: BS 144 completed
Wed Oct 20 08:46:40 2021: BS 145 completed
Wed Oct 20 08:47:03 2021: BS 146 completed
Wed Oct 20 08:47:25 2021: BS 147 completed
Wed Oct 20 08:47:48 2021: BS 148 completed
Wed Oct 20 08:48:10 2021: BS 149 completed
Wed Oct 20 08:48:33 2021: BS 150 completed
Wed Oct 20 08:48:55 2021: BS 151 completed
Wed Oct 20 08:49:18 2021: BS 152 completed
Wed Oct 20 08:49:40 2021: BS 153 completed
Wed Oct 20 08:50:03 2021: BS 154 completed
Wed Oct 20 08:50:25 2021: BS 155 completed
Wed Oct 20 08:50:47 2021: BS 156 completed
Wed Oct 20 08:51:10 2021: BS 157 completed
Wed Oct 20 08:51:32 2021: BS 158 completed
Wed Oct 20 08:51:55 2021: BS 159 completed
Wed Oct 20 08:52:17 2021: BS 160 completed
Wed Oct 20 08:52:40 2021: BS 161 completed
Wed Oct 20 08:53:02 2021: BS 162 completed
Wed Oct 20 08:53:25 2021: BS 163 completed
Wed Oct 20 08:53:47 2021: BS 164 completed
Wed Oct 20 08:54:10 2021: BS 165 completed
Wed Oct 20 08:54:32 2021: BS 166 completed
Wed Oct 20 08:54:55 2021: BS 167 completed
Wed Oct 20 08:55:17 2021: BS 168 completed
Wed Oct 20 08:55:40 2021: BS 169 completed
Wed Oct 20 08:56:02 2021: BS 170 completed
Wed Oct 20 08:56:25 2021: BS 171 completed
Wed Oct 20 08:56:47 2021: BS 172 completed
Wed Oct 20 08:57:09 2021: BS 173 completed
Wed Oct 20 08:57:32 2021: BS 174 completed
Wed Oct 20 08:57:54 2021: BS 175 completed
Wed Oct 20 08:58:17 2021: BS 176 completed
Wed Oct 20 08:58:39 2021: BS 177 completed
Wed Oct 20 08:59:02 2021: BS 178 completed
Wed Oct 20 08:59:24 2021: BS 179 completed
Wed Oct 20 08:59:47 2021: BS 180 completed
Wed Oct 20 09:00:09 2021: BS 181 completed
Wed Oct 20 09:00:32 2021: BS 182 completed
Wed Oct 20 09:00:54 2021: BS 183 completed
Wed Oct 20 09:01:17 2021: BS 184 completed
Wed Oct 20 09:01:39 2021: BS 185 completed
Wed Oct 20 09:02:02 2021: BS 186 completed
Wed Oct 20 09:02:24 2021: BS 187 completed
Wed Oct 20 09:02:46 2021: BS 188 completed
Wed Oct 20 09:03:09 2021: BS 189 completed
Wed Oct 20 09:03:31 2021: BS 190 completed
Wed Oct 20 09:03:54 2021: BS 191 completed
Wed Oct 20 09:04:16 2021: BS 192 completed
Wed Oct 20 09:04:39 2021: BS 193 completed
Wed Oct 20 09:05:01 2021: BS 194 completed
Wed Oct 20 09:05:24 2021: BS 195 completed
Wed Oct 20 09:05:46 2021: BS 196 completed
Wed Oct 20 09:06:09 2021: BS 197 completed
Wed Oct 20 09:06:31 2021: BS 198 completed
Wed Oct 20 09:06:54 2021: BS 199 completed
Wed Oct 20 09:07:16 2021: BS 200 completed
Wed Oct 20 09:07:39 2021: BS 201 completed
Wed Oct 20 09:08:01 2021: BS 202 completed
Wed Oct 20 09:08:24 2021: BS 203 completed
Wed Oct 20 09:08:46 2021: BS 204 completed
Wed Oct 20 09:09:09 2021: BS 205 completed
Wed Oct 20 09:09:31 2021: BS 206 completed
Wed Oct 20 09:09:53 2021: BS 207 completed
Wed Oct 20 09:10:16 2021: BS 208 completed
Wed Oct 20 09:10:38 2021: BS 209 completed
Wed Oct 20 09:11:01 2021: BS 210 completed
Wed Oct 20 09:11:23 2021: BS 211 completed
Wed Oct 20 09:11:46 2021: BS 212 completed
Wed Oct 20 09:12:08 2021: BS 213 completed
Wed Oct 20 09:12:31 2021: BS 214 completed
Wed Oct 20 09:12:53 2021: BS 215 completed
Wed Oct 20 09:13:16 2021: BS 216 completed
Wed Oct 20 09:13:38 2021: BS 217 completed
Wed Oct 20 09:14:01 2021: BS 218 completed
Wed Oct 20 09:14:23 2021: BS 219 completed
Wed Oct 20 09:14:46 2021: BS 220 completed
Wed Oct 20 09:15:08 2021: BS 221 completed
Wed Oct 20 09:15:31 2021: BS 222 completed
Wed Oct 20 09:15:53 2021: BS 223 completed
Wed Oct 20 09:16:15 2021: BS 224 completed
Wed Oct 20 09:16:38 2021: BS 225 completed
Wed Oct 20 09:17:00 2021: BS 226 completed
Wed Oct 20 09:17:23 2021: BS 227 completed
Wed Oct 20 09:17:45 2021: BS 228 completed
Wed Oct 20 09:18:08 2021: BS 229 completed
Wed Oct 20 09:18:30 2021: BS 230 completed
Wed Oct 20 09:18:53 2021: BS 231 completed
Wed Oct 20 09:19:15 2021: BS 232 completed
Wed Oct 20 09:19:38 2021: BS 233 completed
Wed Oct 20 09:20:00 2021: BS 234 completed
Wed Oct 20 09:20:23 2021: BS 235 completed
Wed Oct 20 09:20:45 2021: BS 236 completed
Wed Oct 20 09:21:08 2021: BS 237 completed
Wed Oct 20 09:21:30 2021: BS 238 completed
Wed Oct 20 09:21:52 2021: BS 239 completed
Wed Oct 20 09:22:15 2021: BS 240 completed
Wed Oct 20 09:22:37 2021: BS 241 completed
Wed Oct 20 09:23:00 2021: BS 242 completed
Wed Oct 20 09:23:22 2021: BS 243 completed
Wed Oct 20 09:23:45 2021: BS 244 completed
Wed Oct 20 09:24:07 2021: BS 245 completed
Wed Oct 20 09:24:30 2021: BS 246 completed
Wed Oct 20 09:24:52 2021: BS 247 completed
Wed Oct 20 09:25:15 2021: BS 248 completed
Wed Oct 20 09:25:37 2021: BS 249 completed
Wed Oct 20 09:26:00 2021: BS 250 completed
Wed Oct 20 09:26:22 2021: BS 251 completed
Wed Oct 20 09:26:45 2021: BS 252 completed
Wed Oct 20 09:27:07 2021: BS 253 completed
Wed Oct 20 09:27:30 2021: BS 254 completed
Wed Oct 20 09:27:52 2021: BS 255 completed
Wed Oct 20 09:28:15 2021: BS 256 completed
Wed Oct 20 09:28:37 2021: BS 257 completed
Wed Oct 20 09:28:59 2021: BS 258 completed
Wed Oct 20 09:29:22 2021: BS 259 completed
Wed Oct 20 09:29:44 2021: BS 260 completed
Wed Oct 20 09:30:07 2021: BS 261 completed
Wed Oct 20 09:30:29 2021: BS 262 completed
Wed Oct 20 09:30:52 2021: BS 263 completed
Wed Oct 20 09:31:14 2021: BS 264 completed
Wed Oct 20 09:31:37 2021: BS 265 completed
Wed Oct 20 09:31:59 2021: BS 266 completed
Wed Oct 20 09:32:22 2021: BS 267 completed
Wed Oct 20 09:32:44 2021: BS 268 completed
Wed Oct 20 09:33:07 2021: BS 269 completed
Wed Oct 20 09:33:29 2021: BS 270 completed
Wed Oct 20 09:33:52 2021: BS 271 completed
Wed Oct 20 09:34:14 2021: BS 272 completed
Wed Oct 20 09:34:37 2021: BS 273 completed
Wed Oct 20 09:34:59 2021: BS 274 completed
Wed Oct 20 09:35:21 2021: BS 275 completed
Wed Oct 20 09:35:44 2021: BS 276 completed
Wed Oct 20 09:36:06 2021: BS 277 completed
Wed Oct 20 09:36:29 2021: BS 278 completed
Wed Oct 20 09:36:51 2021: BS 279 completed
Wed Oct 20 09:37:14 2021: BS 280 completed
Wed Oct 20 09:37:36 2021: BS 281 completed
Wed Oct 20 09:37:59 2021: BS 282 completed
Wed Oct 20 09:38:21 2021: BS 283 completed
Wed Oct 20 09:38:44 2021: BS 284 completed
Wed Oct 20 09:39:06 2021: BS 285 completed
Wed Oct 20 09:39:29 2021: BS 286 completed
Wed Oct 20 09:39:51 2021: BS 287 completed
Wed Oct 20 09:40:14 2021: BS 288 completed
Wed Oct 20 09:40:36 2021: BS 289 completed
Wed Oct 20 09:40:59 2021: BS 290 completed
Wed Oct 20 09:41:21 2021: BS 291 completed
Wed Oct 20 09:41:43 2021: BS 292 completed
Wed Oct 20 09:42:06 2021: BS 293 completed
Wed Oct 20 09:42:28 2021: BS 294 completed
Wed Oct 20 09:42:51 2021: BS 295 completed
Wed Oct 20 09:43:13 2021: BS 296 completed
Wed Oct 20 09:43:36 2021: BS 297 completed
Wed Oct 20 09:43:58 2021: BS 298 completed
Wed Oct 20 09:44:21 2021: BS 299 completed
Wed Oct 20 09:44:43 2021: BS 300 completed
Wed Oct 20 09:45:06 2021: BS 301 completed
Wed Oct 20 09:45:28 2021: BS 302 completed
Wed Oct 20 09:45:51 2021: BS 303 completed
Wed Oct 20 09:46:13 2021: BS 304 completed
Wed Oct 20 09:46:36 2021: BS 305 completed
Wed Oct 20 09:46:58 2021: BS 306 completed
Wed Oct 20 09:47:21 2021: BS 307 completed
Wed Oct 20 09:47:43 2021: BS 308 completed
Wed Oct 20 09:48:05 2021: BS 309 completed
Wed Oct 20 09:48:28 2021: BS 310 completed
Wed Oct 20 09:48:50 2021: BS 311 completed
Wed Oct 20 09:49:13 2021: BS 312 completed
Wed Oct 20 09:49:35 2021: BS 313 completed
Wed Oct 20 09:49:58 2021: BS 314 completed
Wed Oct 20 09:50:20 2021: BS 315 completed
Wed Oct 20 09:50:43 2021: BS 316 completed
Wed Oct 20 09:51:05 2021: BS 317 completed
Wed Oct 20 09:51:28 2021: BS 318 completed
Wed Oct 20 09:51:50 2021: BS 319 completed
Wed Oct 20 09:52:13 2021: BS 320 completed
Wed Oct 20 09:52:35 2021: BS 321 completed
Wed Oct 20 09:52:58 2021: BS 322 completed
Wed Oct 20 09:53:20 2021: BS 323 completed
Wed Oct 20 09:53:43 2021: BS 324 completed
Wed Oct 20 09:54:05 2021: BS 325 completed
Wed Oct 20 09:54:27 2021: BS 326 completed
Wed Oct 20 09:54:50 2021: BS 327 completed
Wed Oct 20 09:55:12 2021: BS 328 completed
Wed Oct 20 09:55:35 2021: BS 329 completed
Wed Oct 20 09:55:57 2021: BS 330 completed
Wed Oct 20 09:56:20 2021: BS 331 completed
Wed Oct 20 09:56:42 2021: BS 332 completed
Wed Oct 20 09:57:05 2021: BS 333 completed
Wed Oct 20 09:57:27 2021: BS 334 completed
Wed Oct 20 09:57:50 2021: BS 335 completed
Wed Oct 20 09:58:12 2021: BS 336 completed
Wed Oct 20 09:58:35 2021: BS 337 completed
Wed Oct 20 09:58:57 2021: BS 338 completed
Wed Oct 20 09:59:20 2021: BS 339 completed
Wed Oct 20 09:59:42 2021: BS 340 completed
Wed Oct 20 10:00:05 2021: BS 341 completed
Wed Oct 20 10:00:27 2021: BS 342 completed
Wed Oct 20 10:00:50 2021: BS 343 completed
Wed Oct 20 10:01:12 2021: BS 344 completed
Wed Oct 20 10:01:34 2021: BS 345 completed
Wed Oct 20 10:01:57 2021: BS 346 completed
Wed Oct 20 10:02:19 2021: BS 347 completed
Wed Oct 20 10:02:42 2021: BS 348 completed
Wed Oct 20 10:03:04 2021: BS 349 completed
Wed Oct 20 10:03:27 2021: BS 350 completed
Wed Oct 20 10:03:49 2021: BS 351 completed
Wed Oct 20 10:04:12 2021: BS 352 completed
Wed Oct 20 10:04:34 2021: BS 353 completed
Wed Oct 20 10:04:57 2021: BS 354 completed
Wed Oct 20 10:05:19 2021: BS 355 completed
Wed Oct 20 10:05:42 2021: BS 356 completed
Wed Oct 20 10:06:04 2021: BS 357 completed
Wed Oct 20 10:06:27 2021: BS 358 completed
Wed Oct 20 10:06:49 2021: BS 359 completed
Wed Oct 20 10:07:11 2021: BS 360 completed
Wed Oct 20 10:07:34 2021: BS 361 completed
Wed Oct 20 10:07:56 2021: BS 362 completed
Wed Oct 20 10:08:19 2021: BS 363 completed
Wed Oct 20 10:08:41 2021: BS 364 completed
Wed Oct 20 10:09:04 2021: BS 365 completed
Wed Oct 20 10:09:26 2021: BS 366 completed
Wed Oct 20 10:09:49 2021: BS 367 completed
Wed Oct 20 10:10:11 2021: BS 368 completed
Wed Oct 20 10:10:34 2021: BS 369 completed
Wed Oct 20 10:10:56 2021: BS 370 completed
Wed Oct 20 10:11:19 2021: BS 371 completed
Wed Oct 20 10:11:41 2021: BS 372 completed
Wed Oct 20 10:12:04 2021: BS 373 completed
Wed Oct 20 10:12:26 2021: BS 374 completed
Wed Oct 20 10:12:49 2021: BS 375 completed
Wed Oct 20 10:13:11 2021: BS 376 completed
Wed Oct 20 10:13:34 2021: BS 377 completed
Wed Oct 20 10:13:56 2021: BS 378 completed
Wed Oct 20 10:14:18 2021: BS 379 completed
Wed Oct 20 10:14:41 2021: BS 380 completed
Wed Oct 20 10:15:03 2021: BS 381 completed
Wed Oct 20 10:15:26 2021: BS 382 completed
Wed Oct 20 10:15:48 2021: BS 383 completed
Wed Oct 20 10:16:11 2021: BS 384 completed
Wed Oct 20 10:16:33 2021: BS 385 completed
Wed Oct 20 10:16:56 2021: BS 386 completed
Wed Oct 20 10:17:18 2021: BS 387 completed
Wed Oct 20 10:17:41 2021: BS 388 completed
Wed Oct 20 10:18:03 2021: BS 389 completed
Wed Oct 20 10:18:26 2021: BS 390 completed
Wed Oct 20 10:18:48 2021: BS 391 completed
Wed Oct 20 10:19:11 2021: BS 392 completed
Wed Oct 20 10:19:33 2021: BS 393 completed
Wed Oct 20 10:19:56 2021: BS 394 completed
Wed Oct 20 10:20:18 2021: BS 395 completed
Wed Oct 20 10:20:40 2021: BS 396 completed
Wed Oct 20 10:21:03 2021: BS 397 completed
Wed Oct 20 10:21:25 2021: BS 398 completed
Wed Oct 20 10:21:48 2021: BS 399 completed
Wed Oct 20 10:22:10 2021: BS 400 completed
Wed Oct 20 10:22:33 2021: BS 401 completed
Wed Oct 20 10:22:55 2021: BS 402 completed
Wed Oct 20 10:23:18 2021: BS 403 completed
Wed Oct 20 10:23:40 2021: BS 404 completed
Wed Oct 20 10:24:03 2021: BS 405 completed
Wed Oct 20 10:24:25 2021: BS 406 completed
Wed Oct 20 10:24:48 2021: BS 407 completed
Wed Oct 20 10:25:10 2021: BS 408 completed
Wed Oct 20 10:25:33 2021: BS 409 completed
Wed Oct 20 10:25:55 2021: BS 410 completed
Wed Oct 20 10:26:17 2021: BS 411 completed
Wed Oct 20 10:26:40 2021: BS 412 completed
Wed Oct 20 10:27:02 2021: BS 413 completed
Wed Oct 20 10:27:25 2021: BS 414 completed
Wed Oct 20 10:27:47 2021: BS 415 completed
Wed Oct 20 10:28:10 2021: BS 416 completed
Wed Oct 20 10:28:32 2021: BS 417 completed
Wed Oct 20 10:28:55 2021: BS 418 completed
Wed Oct 20 10:29:17 2021: BS 419 completed
Wed Oct 20 10:29:40 2021: BS 420 completed
Wed Oct 20 10:30:02 2021: BS 421 completed
Wed Oct 20 10:30:25 2021: BS 422 completed
Wed Oct 20 10:30:47 2021: BS 423 completed
Wed Oct 20 10:31:10 2021: BS 424 completed
Wed Oct 20 10:31:32 2021: BS 425 completed
Wed Oct 20 10:31:55 2021: BS 426 completed
Wed Oct 20 10:32:17 2021: BS 427 completed
Wed Oct 20 10:32:40 2021: BS 428 completed
Wed Oct 20 10:33:02 2021: BS 429 completed
Wed Oct 20 10:33:24 2021: BS 430 completed
Wed Oct 20 10:33:47 2021: BS 431 completed
Wed Oct 20 10:34:09 2021: BS 432 completed
Wed Oct 20 10:34:32 2021: BS 433 completed
Wed Oct 20 10:34:54 2021: BS 434 completed
Wed Oct 20 10:35:17 2021: BS 435 completed
Wed Oct 20 10:35:39 2021: BS 436 completed
Wed Oct 20 10:36:02 2021: BS 437 completed
Wed Oct 20 10:36:24 2021: BS 438 completed
Wed Oct 20 10:36:47 2021: BS 439 completed
Wed Oct 20 10:37:09 2021: BS 440 completed
Wed Oct 20 10:37:32 2021: BS 441 completed
Wed Oct 20 10:37:54 2021: BS 442 completed
Wed Oct 20 10:38:17 2021: BS 443 completed
Wed Oct 20 10:38:39 2021: BS 444 completed
Wed Oct 20 10:39:02 2021: BS 445 completed
Wed Oct 20 10:39:24 2021: BS 446 completed
Wed Oct 20 10:39:46 2021: BS 447 completed
Wed Oct 20 10:40:09 2021: BS 448 completed
Wed Oct 20 10:40:31 2021: BS 449 completed
Wed Oct 20 10:40:54 2021: BS 450 completed
Wed Oct 20 10:41:16 2021: BS 451 completed
Wed Oct 20 10:41:39 2021: BS 452 completed
Wed Oct 20 10:42:01 2021: BS 453 completed
Wed Oct 20 10:42:24 2021: BS 454 completed
Wed Oct 20 10:42:46 2021: BS 455 completed
Wed Oct 20 10:43:09 2021: BS 456 completed
Wed Oct 20 10:43:31 2021: BS 457 completed
Wed Oct 20 10:43:54 2021: BS 458 completed
Wed Oct 20 10:44:16 2021: BS 459 completed
Wed Oct 20 10:44:39 2021: BS 460 completed
Wed Oct 20 10:45:01 2021: BS 461 completed
Wed Oct 20 10:45:24 2021: BS 462 completed
Wed Oct 20 10:45:46 2021: BS 463 completed
Wed Oct 20 10:46:08 2021: BS 464 completed
Wed Oct 20 10:46:31 2021: BS 465 completed
Wed Oct 20 10:46:53 2021: BS 466 completed
Wed Oct 20 10:47:16 2021: BS 467 completed
Wed Oct 20 10:47:38 2021: BS 468 completed
Wed Oct 20 10:48:01 2021: BS 469 completed
Wed Oct 20 10:48:23 2021: BS 470 completed
Wed Oct 20 10:48:46 2021: BS 471 completed
Wed Oct 20 10:49:08 2021: BS 472 completed
Wed Oct 20 10:49:31 2021: BS 473 completed
Wed Oct 20 10:49:53 2021: BS 474 completed
Wed Oct 20 10:50:16 2021: BS 475 completed
Wed Oct 20 10:50:38 2021: BS 476 completed
Wed Oct 20 10:51:01 2021: BS 477 completed
Wed Oct 20 10:51:23 2021: BS 478 completed
Wed Oct 20 10:51:46 2021: BS 479 completed
Wed Oct 20 10:52:08 2021: BS 480 completed
Wed Oct 20 10:52:30 2021: BS 481 completed
Wed Oct 20 10:52:53 2021: BS 482 completed
Wed Oct 20 10:53:15 2021: BS 483 completed
Wed Oct 20 10:53:38 2021: BS 484 completed
Wed Oct 20 10:54:00 2021: BS 485 completed
Wed Oct 20 10:54:23 2021: BS 486 completed
Wed Oct 20 10:54:45 2021: BS 487 completed
Wed Oct 20 10:55:08 2021: BS 488 completed
Wed Oct 20 10:55:30 2021: BS 489 completed
Wed Oct 20 10:55:53 2021: BS 490 completed
Wed Oct 20 10:56:15 2021: BS 491 completed
Wed Oct 20 10:56:38 2021: BS 492 completed
Wed Oct 20 10:57:00 2021: BS 493 completed
Wed Oct 20 10:57:23 2021: BS 494 completed
Wed Oct 20 10:57:45 2021: BS 495 completed
Wed Oct 20 10:58:08 2021: BS 496 completed
Wed Oct 20 10:58:30 2021: BS 497 completed
Wed Oct 20 10:58:52 2021: BS 498 completed
Wed Oct 20 10:59:15 2021: BS 499 completed
Wed Oct 20 10:59:37 2021: BS 500 completed
Wed Oct 20 11:00:00 2021: BS 501 completed
Wed Oct 20 11:00:22 2021: BS 502 completed
Wed Oct 20 11:00:45 2021: BS 503 completed
Wed Oct 20 11:01:07 2021: BS 504 completed
Wed Oct 20 11:01:30 2021: BS 505 completed
Wed Oct 20 11:01:52 2021: BS 506 completed
Wed Oct 20 11:02:15 2021: BS 507 completed
Wed Oct 20 11:02:37 2021: BS 508 completed
Wed Oct 20 11:03:00 2021: BS 509 completed
Wed Oct 20 11:03:22 2021: BS 510 completed
Wed Oct 20 11:03:45 2021: BS 511 completed
Wed Oct 20 11:04:07 2021: BS 512 completed
Wed Oct 20 11:04:30 2021: BS 513 completed
Wed Oct 20 11:04:52 2021: BS 514 completed
Wed Oct 20 11:05:14 2021: BS 515 completed
Wed Oct 20 11:05:37 2021: BS 516 completed
Wed Oct 20 11:05:59 2021: BS 517 completed
Wed Oct 20 11:06:22 2021: BS 518 completed
Wed Oct 20 11:06:44 2021: BS 519 completed
Wed Oct 20 11:07:07 2021: BS 520 completed
Wed Oct 20 11:07:29 2021: BS 521 completed
Wed Oct 20 11:07:52 2021: BS 522 completed
Wed Oct 20 11:08:14 2021: BS 523 completed
Wed Oct 20 11:08:37 2021: BS 524 completed
Wed Oct 20 11:08:59 2021: BS 525 completed
Wed Oct 20 11:09:22 2021: BS 526 completed
Wed Oct 20 11:09:44 2021: BS 527 completed
Wed Oct 20 11:10:07 2021: BS 528 completed
Wed Oct 20 11:10:29 2021: BS 529 completed
Wed Oct 20 11:10:52 2021: BS 530 completed
Wed Oct 20 11:11:14 2021: BS 531 completed
Wed Oct 20 11:11:36 2021: BS 532 completed
Wed Oct 20 11:11:59 2021: BS 533 completed
Wed Oct 20 11:12:21 2021: BS 534 completed
Wed Oct 20 11:12:44 2021: BS 535 completed
Wed Oct 20 11:13:06 2021: BS 536 completed
Wed Oct 20 11:13:29 2021: BS 537 completed
Wed Oct 20 11:13:51 2021: BS 538 completed
Wed Oct 20 11:14:14 2021: BS 539 completed
Wed Oct 20 11:14:36 2021: BS 540 completed
Wed Oct 20 11:14:59 2021: BS 541 completed
Wed Oct 20 11:15:21 2021: BS 542 completed
Wed Oct 20 11:15:44 2021: BS 543 completed
Wed Oct 20 11:16:06 2021: BS 544 completed
Wed Oct 20 11:16:29 2021: BS 545 completed
Wed Oct 20 11:16:51 2021: BS 546 completed
Wed Oct 20 11:17:14 2021: BS 547 completed
Wed Oct 20 11:17:36 2021: BS 548 completed
Wed Oct 20 11:17:59 2021: BS 549 completed
Wed Oct 20 11:18:21 2021: BS 550 completed
Wed Oct 20 11:18:43 2021: BS 551 completed
Wed Oct 20 11:19:06 2021: BS 552 completed
Wed Oct 20 11:19:28 2021: BS 553 completed
Wed Oct 20 11:19:51 2021: BS 554 completed
Wed Oct 20 11:20:13 2021: BS 555 completed
Wed Oct 20 11:20:36 2021: BS 556 completed
Wed Oct 20 11:20:58 2021: BS 557 completed
Wed Oct 20 11:21:21 2021: BS 558 completed
Wed Oct 20 11:21:43 2021: BS 559 completed
Wed Oct 20 11:22:06 2021: BS 560 completed
Wed Oct 20 11:22:28 2021: BS 561 completed
Wed Oct 20 11:22:51 2021: BS 562 completed
Wed Oct 20 11:23:13 2021: BS 563 completed
Wed Oct 20 11:23:36 2021: BS 564 completed
Wed Oct 20 11:23:58 2021: BS 565 completed
Wed Oct 20 11:24:21 2021: BS 566 completed
Wed Oct 20 11:24:43 2021: BS 567 completed
Wed Oct 20 11:25:05 2021: BS 568 completed
Wed Oct 20 11:25:28 2021: BS 569 completed
Wed Oct 20 11:25:50 2021: BS 570 completed
Wed Oct 20 11:26:13 2021: BS 571 completed
Wed Oct 20 11:26:35 2021: BS 572 completed
Wed Oct 20 11:26:58 2021: BS 573 completed
Wed Oct 20 11:27:20 2021: BS 574 completed
Wed Oct 20 11:27:43 2021: BS 575 completed
Wed Oct 20 11:28:05 2021: BS 576 completed
Wed Oct 20 11:28:28 2021: BS 577 completed
Wed Oct 20 11:28:50 2021: BS 578 completed
Wed Oct 20 11:29:13 2021: BS 579 completed
Wed Oct 20 11:29:35 2021: BS 580 completed
Wed Oct 20 11:29:58 2021: BS 581 completed
Wed Oct 20 11:30:20 2021: BS 582 completed
Wed Oct 20 11:30:43 2021: BS 583 completed
Wed Oct 20 11:31:05 2021: BS 584 completed
Wed Oct 20 11:31:27 2021: BS 585 completed
Wed Oct 20 11:31:50 2021: BS 586 completed
Wed Oct 20 11:32:12 2021: BS 587 completed
Wed Oct 20 11:32:35 2021: BS 588 completed
Wed Oct 20 11:32:57 2021: BS 589 completed
Wed Oct 20 11:33:20 2021: BS 590 completed
Wed Oct 20 11:33:42 2021: BS 591 completed
Wed Oct 20 11:34:05 2021: BS 592 completed
Wed Oct 20 11:34:27 2021: BS 593 completed
Wed Oct 20 11:34:50 2021: BS 594 completed
Wed Oct 20 11:35:12 2021: BS 595 completed
Wed Oct 20 11:35:35 2021: BS 596 completed
Wed Oct 20 11:35:57 2021: BS 597 completed
Wed Oct 20 11:36:20 2021: BS 598 completed
Wed Oct 20 11:36:42 2021: BS 599 completed
Wed Oct 20 11:37:05 2021: BS 600 completed
Wed Oct 20 11:37:27 2021: BS 601 completed
Wed Oct 20 11:37:49 2021: BS 602 completed
Wed Oct 20 11:38:12 2021: BS 603 completed
Wed Oct 20 11:38:34 2021: BS 604 completed
Wed Oct 20 11:38:57 2021: BS 605 completed
Wed Oct 20 11:39:19 2021: BS 606 completed
Wed Oct 20 11:39:42 2021: BS 607 completed
Wed Oct 20 11:40:04 2021: BS 608 completed
Wed Oct 20 11:40:27 2021: BS 609 completed
Wed Oct 20 11:40:49 2021: BS 610 completed
Wed Oct 20 11:41:12 2021: BS 611 completed
Wed Oct 20 11:41:34 2021: BS 612 completed
Wed Oct 20 11:41:57 2021: BS 613 completed
Wed Oct 20 11:42:19 2021: BS 614 completed
Wed Oct 20 11:42:42 2021: BS 615 completed
Wed Oct 20 11:43:04 2021: BS 616 completed
Wed Oct 20 11:43:27 2021: BS 617 completed
Wed Oct 20 11:43:49 2021: BS 618 completed
Wed Oct 20 11:44:11 2021: BS 619 completed
Wed Oct 20 11:44:34 2021: BS 620 completed
Wed Oct 20 11:44:56 2021: BS 621 completed
Wed Oct 20 11:45:19 2021: BS 622 completed
Wed Oct 20 11:45:41 2021: BS 623 completed
Wed Oct 20 11:46:04 2021: BS 624 completed
Wed Oct 20 11:46:26 2021: BS 625 completed
Wed Oct 20 11:46:49 2021: BS 626 completed
Wed Oct 20 11:47:11 2021: BS 627 completed
Wed Oct 20 11:47:34 2021: BS 628 completed
Wed Oct 20 11:47:56 2021: BS 629 completed
Wed Oct 20 11:48:19 2021: BS 630 completed
Wed Oct 20 11:48:41 2021: BS 631 completed
Wed Oct 20 11:49:04 2021: BS 632 completed
Wed Oct 20 11:49:26 2021: BS 633 completed
Wed Oct 20 11:49:49 2021: BS 634 completed
Wed Oct 20 11:50:11 2021: BS 635 completed
Wed Oct 20 11:50:33 2021: BS 636 completed
Wed Oct 20 11:50:56 2021: BS 637 completed
Wed Oct 20 11:51:18 2021: BS 638 completed
Wed Oct 20 11:51:41 2021: BS 639 completed
Wed Oct 20 11:52:03 2021: BS 640 completed
Wed Oct 20 11:52:26 2021: BS 641 completed
Wed Oct 20 11:52:48 2021: BS 642 completed
Wed Oct 20 11:53:11 2021: BS 643 completed
Wed Oct 20 11:53:33 2021: BS 644 completed
Wed Oct 20 11:53:56 2021: BS 645 completed
Wed Oct 20 11:54:18 2021: BS 646 completed
Wed Oct 20 11:54:41 2021: BS 647 completed
Wed Oct 20 11:55:03 2021: BS 648 completed
Wed Oct 20 11:55:26 2021: BS 649 completed
Wed Oct 20 11:55:48 2021: BS 650 completed
Wed Oct 20 11:56:11 2021: BS 651 completed
Wed Oct 20 11:56:33 2021: BS 652 completed
Wed Oct 20 11:56:55 2021: BS 653 completed
Wed Oct 20 11:57:18 2021: BS 654 completed
Wed Oct 20 11:57:40 2021: BS 655 completed
Wed Oct 20 11:58:03 2021: BS 656 completed
Wed Oct 20 11:58:25 2021: BS 657 completed
Wed Oct 20 11:58:48 2021: BS 658 completed
Wed Oct 20 11:59:10 2021: BS 659 completed
Wed Oct 20 11:59:33 2021: BS 660 completed
Wed Oct 20 11:59:55 2021: BS 661 completed
Wed Oct 20 12:00:18 2021: BS 662 completed
Wed Oct 20 12:00:40 2021: BS 663 completed
Wed Oct 20 12:01:03 2021: BS 664 completed
Wed Oct 20 12:01:25 2021: BS 665 completed
Wed Oct 20 12:01:48 2021: BS 666 completed
Wed Oct 20 12:02:10 2021: BS 667 completed
Wed Oct 20 12:02:33 2021: BS 668 completed
Wed Oct 20 12:02:55 2021: BS 669 completed
Wed Oct 20 12:03:17 2021: BS 670 completed
Wed Oct 20 12:03:40 2021: BS 671 completed
Wed Oct 20 12:04:02 2021: BS 672 completed
Wed Oct 20 12:04:25 2021: BS 673 completed
Wed Oct 20 12:04:47 2021: BS 674 completed
Wed Oct 20 12:05:10 2021: BS 675 completed
Wed Oct 20 12:05:32 2021: BS 676 completed
Wed Oct 20 12:05:55 2021: BS 677 completed
Wed Oct 20 12:06:17 2021: BS 678 completed
Wed Oct 20 12:06:40 2021: BS 679 completed
Wed Oct 20 12:07:02 2021: BS 680 completed
Wed Oct 20 12:07:25 2021: BS 681 completed
Wed Oct 20 12:07:47 2021: BS 682 completed
Wed Oct 20 12:08:10 2021: BS 683 completed
Wed Oct 20 12:08:32 2021: BS 684 completed
Wed Oct 20 12:08:55 2021: BS 685 completed
Wed Oct 20 12:09:17 2021: BS 686 completed
Wed Oct 20 12:09:40 2021: BS 687 completed
Wed Oct 20 12:10:02 2021: BS 688 completed
Wed Oct 20 12:10:24 2021: BS 689 completed
Wed Oct 20 12:10:37 2021: Acquisition aborted
