# Supplementary material for: Photoredox Cross-Dehydrogenative Coupling of N-Aryl Glycines Mediated by Mesoporous Graphitic Carbon Nitride: An Environmentally Friendly Approach to the Synthesis of Non-Proteinogenic α-Amino Acids (NPAAs) Decorated with Indoles
Source: J Org Chem. 2022 May 27;87(12):7826–37. doi: 10.1021/acs.joc.2c00474 (PMC9207928; doi:10.1021/acs.joc.2c00474)
Supplement: Supplementary file 2 — jo2c00474_si_002.zip [file jo2c00474_si_002.zip › FID for publication_revised/spectra paper/scope/3ja/13C - 3ja/log]

Tue Oct 19 07:40:32 2021: Experiment started
Tue Oct 19 07:40:56 2021: BS 1 completed
Tue Oct 19 07:41:18 2021: BS 2 completed
Tue Oct 19 07:41:41 2021: BS 3 completed
Tue Oct 19 07:42:03 2021: BS 4 completed
Tue Oct 19 07:42:26 2021: BS 5 completed
Tue Oct 19 07:42:48 2021: BS 6 completed
Tue Oct 19 07:43:11 2021: BS 7 completed
Tue Oct 19 07:43:33 2021: BS 8 completed
Tue Oct 19 07:43:55 2021: BS 9 completed
Tue Oct 19 07:44:18 2021: BS 10 completed
Tue Oct 19 07:44:40 2021: BS 11 completed
Tue Oct 19 07:45:03 2021: BS 12 completed
Tue Oct 19 07:45:25 2021: BS 13 completed
Tue Oct 19 07:45:48 2021: BS 14 completed
Tue Oct 19 07:46:10 2021: BS 15 completed
Tue Oct 19 07:46:33 2021: BS 16 completed
Tue Oct 19 07:46:55 2021: BS 17 completed
Tue Oct 19 07:47:18 2021: BS 18 completed
Tue Oct 19 07:47:40 2021: BS 19 completed
Tue Oct 19 07:48:03 2021: BS 20 completed
Tue Oct 19 07:48:25 2021: BS 21 completed
Tue Oct 19 07:48:48 2021: BS 22 completed
Tue Oct 19 07:49:10 2021: BS 23 completed
Tue Oct 19 07:49:32 2021: BS 24 completed
Tue Oct 19 07:49:55 2021: BS 25 completed
Tue Oct 19 07:50:17 2021: BS 26 completed
Tue Oct 19 07:50:40 2021: BS 27 completed
Tue Oct 19 07:51:02 2021: BS 28 completed
Tue Oct 19 07:51:25 2021: BS 29 completed
Tue Oct 19 07:51:47 2021: BS 30 completed
Tue Oct 19 07:52:10 2021: BS 31 completed
Tue Oct 19 07:52:32 2021: BS 32 completed
Tue Oct 19 07:52:55 2021: BS 33 completed
Tue Oct 19 07:53:17 2021: BS 34 completed
Tue Oct 19 07:53:40 2021: BS 35 completed
Tue Oct 19 07:54:02 2021: BS 36 completed
Tue Oct 19 07:54:25 2021: BS 37 completed
Tue Oct 19 07:54:47 2021: BS 38 completed
Tue Oct 19 07:55:10 2021: BS 39 completed
Tue Oct 19 07:55:32 2021: BS 40 completed
Tue Oct 19 07:55:55 2021: BS 41 completed
Tue Oct 19 07:56:17 2021: BS 42 completed
Tue Oct 19 07:56:39 2021: BS 43 completed
Tue Oct 19 07:57:02 2021: BS 44 completed
Tue Oct 19 07:57:24 2021: BS 45 completed
Tue Oct 19 07:57:47 2021: BS 46 completed
Tue Oct 19 07:58:09 2021: BS 47 completed
Tue Oct 19 07:58:32 2021: BS 48 completed
Tue Oct 19 07:58:54 2021: BS 49 completed
Tue Oct 19 07:59:17 2021: BS 50 completed
Tue Oct 19 07:59:39 2021: BS 51 completed
Tue Oct 19 08:00:02 2021: BS 52 completed
Tue Oct 19 08:00:24 2021: BS 53 completed
Tue Oct 19 08:00:47 2021: BS 54 completed
Tue Oct 19 08:01:09 2021: BS 55 completed
Tue Oct 19 08:01:32 2021: BS 56 completed
Tue Oct 19 08:01:54 2021: BS 57 completed
Tue Oct 19 08:02:16 2021: BS 58 completed
Tue Oct 19 08:02:39 2021: BS 59 completed
Tue Oct 19 08:03:01 2021: BS 60 completed
Tue Oct 19 08:03:24 2021: BS 61 completed
Tue Oct 19 08:03:46 2021: BS 62 completed
Tue Oct 19 08:04:09 2021: BS 63 completed
Tue Oct 19 08:04:31 2021: BS 64 completed
Tue Oct 19 08:04:54 2021: BS 65 completed
Tue Oct 19 08:05:16 2021: BS 66 completed
Tue Oct 19 08:05:39 2021: BS 67 completed
Tue Oct 19 08:06:01 2021: BS 68 completed
Tue Oct 19 08:06:24 2021: BS 69 completed
Tue Oct 19 08:06:46 2021: BS 70 completed
Tue Oct 19 08:07:09 2021: BS 71 completed
Tue Oct 19 08:07:31 2021: BS 72 completed
Tue Oct 19 08:07:54 2021: BS 73 completed
Tue Oct 19 08:08:16 2021: BS 74 completed
Tue Oct 19 08:08:38 2021: BS 75 completed
Tue Oct 19 08:09:01 2021: BS 76 completed
Tue Oct 19 08:09:23 2021: BS 77 completed
Tue Oct 19 08:09:46 2021: BS 78 completed
Tue Oct 19 08:10:08 2021: BS 79 completed
Tue Oct 19 08:10:31 2021: BS 80 completed
Tue Oct 19 08:10:53 2021: BS 81 completed
Tue Oct 19 08:11:16 2021: BS 82 completed
Tue Oct 19 08:11:38 2021: BS 83 completed
Tue Oct 19 08:12:01 2021: BS 84 completed
Tue Oct 19 08:12:23 2021: BS 85 completed
Tue Oct 19 08:12:46 2021: BS 86 completed
Tue Oct 19 08:13:08 2021: BS 87 completed
Tue Oct 19 08:13:31 2021: BS 88 completed
Tue Oct 19 08:13:53 2021: BS 89 completed
Tue Oct 19 08:14:16 2021: BS 90 completed
Tue Oct 19 08:14:38 2021: BS 91 completed
Tue Oct 19 08:15:01 2021: BS 92 completed
Tue Oct 19 08:15:23 2021: BS 93 completed
Tue Oct 19 08:15:45 2021: BS 94 completed
Tue Oct 19 08:16:08 2021: BS 95 completed
Tue Oct 19 08:16:30 2021: BS 96 completed
Tue Oct 19 08:16:53 2021: BS 97 completed
Tue Oct 19 08:17:15 2021: BS 98 completed
Tue Oct 19 08:17:38 2021: BS 99 completed
Tue Oct 19 08:18:00 2021: BS 100 completed
Tue Oct 19 08:18:23 2021: BS 101 completed
Tue Oct 19 08:18:45 2021: BS 102 completed
Tue Oct 19 08:19:08 2021: BS 103 completed
Tue Oct 19 08:19:30 2021: BS 104 completed
Tue Oct 19 08:19:53 2021: BS 105 completed
Tue Oct 19 08:20:15 2021: BS 106 completed
Tue Oct 19 08:20:38 2021: BS 107 completed
Tue Oct 19 08:21:00 2021: BS 108 completed
Tue Oct 19 08:21:23 2021: BS 109 completed
Tue Oct 19 08:21:45 2021: BS 110 completed
Tue Oct 19 08:22:07 2021: BS 111 completed
Tue Oct 19 08:22:30 2021: BS 112 completed
Tue Oct 19 08:22:52 2021: BS 113 completed
Tue Oct 19 08:23:15 2021: BS 114 completed
Tue Oct 19 08:23:37 2021: BS 115 completed
Tue Oct 19 08:24:00 2021: BS 116 completed
Tue Oct 19 08:24:22 2021: BS 117 completed
Tue Oct 19 08:24:45 2021: BS 118 completed
Tue Oct 19 08:25:07 2021: BS 119 completed
Tue Oct 19 08:25:30 2021: BS 120 completed
Tue Oct 19 08:25:52 2021: BS 121 completed
Tue Oct 19 08:26:15 2021: BS 122 completed
Tue Oct 19 08:26:37 2021: BS 123 completed
Tue Oct 19 08:27:00 2021: BS 124 completed
Tue Oct 19 08:27:22 2021: BS 125 completed
Tue Oct 19 08:27:45 2021: BS 126 completed
Tue Oct 19 08:28:07 2021: BS 127 completed
Tue Oct 19 08:28:29 2021: BS 128 completed
Tue Oct 19 08:28:52 2021: BS 129 completed
Tue Oct 19 08:29:14 2021: BS 130 completed
Tue Oct 19 08:29:37 2021: BS 131 completed
Tue Oct 19 08:29:59 2021: BS 132 completed
Tue Oct 19 08:30:22 2021: BS 133 completed
Tue Oct 19 08:30:44 2021: BS 134 completed
Tue Oct 19 08:31:07 2021: BS 135 completed
Tue Oct 19 08:31:29 2021: BS 136 completed
Tue Oct 19 08:31:52 2021: BS 137 completed
Tue Oct 19 08:32:14 2021: BS 138 completed
Tue Oct 19 08:32:37 2021: BS 139 completed
Tue Oct 19 08:32:59 2021: BS 140 completed
Tue Oct 19 08:33:22 2021: BS 141 completed
Tue Oct 19 08:33:44 2021: BS 142 completed
Tue Oct 19 08:34:07 2021: BS 143 completed
Tue Oct 19 08:34:29 2021: BS 144 completed
Tue Oct 19 08:34:52 2021: BS 145 completed
Tue Oct 19 08:35:14 2021: BS 146 completed
Tue Oct 19 08:35:36 2021: BS 147 completed
Tue Oct 19 08:35:59 2021: BS 148 completed
Tue Oct 19 08:36:21 2021: BS 149 completed
Tue Oct 19 08:36:44 2021: BS 150 completed
Tue Oct 19 08:37:06 2021: BS 151 completed
Tue Oct 19 08:37:29 2021: BS 152 completed
Tue Oct 19 08:37:51 2021: BS 153 completed
Tue Oct 19 08:38:14 2021: BS 154 completed
Tue Oct 19 08:38:36 2021: BS 155 completed
Tue Oct 19 08:38:59 2021: BS 156 completed
Tue Oct 19 08:39:21 2021: BS 157 completed
Tue Oct 19 08:39:44 2021: BS 158 completed
Tue Oct 19 08:40:06 2021: BS 159 completed
Tue Oct 19 08:40:29 2021: BS 160 completed
Tue Oct 19 08:40:51 2021: BS 161 completed
Tue Oct 19 08:41:14 2021: BS 162 completed
Tue Oct 19 08:41:36 2021: BS 163 completed
Tue Oct 19 08:41:58 2021: BS 164 completed
Tue Oct 19 08:42:21 2021: BS 165 completed
Tue Oct 19 08:42:43 2021: BS 166 completed
Tue Oct 19 08:43:06 2021: BS 167 completed
Tue Oct 19 08:43:28 2021: BS 168 completed
Tue Oct 19 08:43:51 2021: BS 169 completed
Tue Oct 19 08:44:13 2021: BS 170 completed
Tue Oct 19 08:44:36 2021: BS 171 completed
Tue Oct 19 08:44:58 2021: BS 172 completed
Tue Oct 19 08:45:21 2021: BS 173 completed
Tue Oct 19 08:45:43 2021: BS 174 completed
Tue Oct 19 08:46:06 2021: BS 175 completed
Tue Oct 19 08:46:28 2021: BS 176 completed
Tue Oct 19 08:46:51 2021: BS 177 completed
Tue Oct 19 08:47:13 2021: BS 178 completed
Tue Oct 19 08:47:35 2021: BS 179 completed
Tue Oct 19 08:47:58 2021: BS 180 completed
Tue Oct 19 08:48:20 2021: BS 181 completed
Tue Oct 19 08:48:43 2021: BS 182 completed
Tue Oct 19 08:49:05 2021: BS 183 completed
Tue Oct 19 08:49:28 2021: BS 184 completed
Tue Oct 19 08:49:50 2021: BS 185 completed
Tue Oct 19 08:50:13 2021: BS 186 completed
Tue Oct 19 08:50:35 2021: BS 187 completed
Tue Oct 19 08:50:58 2021: BS 188 completed
Tue Oct 19 08:51:20 2021: BS 189 completed
Tue Oct 19 08:51:43 2021: BS 190 completed
Tue Oct 19 08:52:05 2021: BS 191 completed
Tue Oct 19 08:52:28 2021: BS 192 completed
Tue Oct 19 08:52:50 2021: BS 193 completed
Tue Oct 19 08:53:13 2021: BS 194 completed
Tue Oct 19 08:53:35 2021: BS 195 completed
Tue Oct 19 08:53:58 2021: BS 196 completed
Tue Oct 19 08:54:20 2021: BS 197 completed
Tue Oct 19 08:54:42 2021: BS 198 completed
Tue Oct 19 08:54:45 2021: Acquisition aborted
